# Supplementary material for: Age-Dependent Evolution of the Yeast Protein Interaction Network Suggests a Limited Role of Gene Duplication and Divergence
Source: PLoS Comput Biol. 2008 Nov 28;4(11):e1000232. doi: 10.1371/journal.pcbi.1000232 (PMC2583957; doi:10.1371/journal.pcbi.1000232)
Supplement: Dataset S1 — LC dataset (0.20 MB TXT) [file pcbi.1000232.s001.txt]

# pairwise interactions in LC data set
YBR135W YBR160W
YBR135W YJL194W
YBR135W YBL084C
YBR135W YKL022C
YBR135W YPL256C
YBR135W YPR120C
YBR135W YDL155W
YBR135W YPR119W
YBR135W YER021W
YBR135W YKL145W
YBR135W YHR166C
YBR160W YNL197C
YBR160W YGR186W
YBR160W YBR038W
YBR160W YDR348C
YBR160W YGL003C
YBR160W YLR394W
YBR160W YOR081C
YBR160W YJL194W
YBR160W YNL058C
YBR160W YOL036W
YBR160W YNL257C
YBR160W YLR079W
YBR160W YER032W
YBR160W YDR507C
YBR160W YGR296W
YBR160W YKL116C
YBR160W YGR238C
YBR160W YOR104W
YBR160W YCL027W
YBR160W YOR066W
YBR160W YER012W
YBR160W YHR098C
YBR160W YNL068C
YBR160W YDR146C
YBR160W YDL113C
YBR160W YIL101C
YBR160W YOR208W
YBR160W YIL122W
YBR160W YAL031C
YBR160W YGR108W
YBR160W YHR149C
YBR160W YPR141C
YBR160W YKL108W
YBR160W YLR187W
YBR160W YLR457C
YBR160W YPL255W
YBR160W YCL014W
YBR160W YCL051W
YBR160W YKR078W
YBR160W YGL124C
YBR160W YDR309C
YBR160W YJR033C
YBR160W YHR118C
YBR160W YGL075C
YBR160W YDR001C
YBR160W YLR183C
YBR160W YAL040C
YBR160W YGL048C
YBR160W YGL116W
YBR160W YPR174C
YBR160W YDR093W
YBR160W YDR227W
YBR160W YLR096W
YBR160W YIL140W
YBR160W YLR219W
YBR160W YOL058W
YBR160W YEL032W
YBR160W YER167W
YBR160W YER111C
YBR160W YKR089C
YBR160W YNL225C
YBR160W YLL003W
YBR160W YLR425W
YBR160W YOL070C
YBR160W YOR001W
YBR160W YDR097C
YBR160W YLR314C
YBR160W YHR159W
YBR160W YKR091W
YBR160W YGR014W
YBR160W YDR223W
YBR160W YIL031W
YBR160W YML034W
YBR160W YOR178C
YBR160W YOL100W
YBR160W YGR270W
YBR160W YER075C
YBR160W YJL187C
YBR160W YMR129W
YBR160W YLR045C
YBR160W YPL115C
YBR160W YDR356W
YBR160W YKL043W
YBR160W YHL007C
YBR160W YDL106C
YBR160W YLR131C
YBR160W YEL065W
YBR160W YKR095W
YBR160W YKL185W
YBR160W YHL050C
YBR160W YBL013W
YBR160W YDR501W
YBR160W YLR086W
YBR160W YML065W
YBR160W YIL112W
YBR160W YKL129C
YBR160W YAL019W
YBR160W YAR002W
YBR160W YNL042W
YBR160W YOR058C
YBR160W YOR195W
YBR160W YBR060C
YBR160W YIR023W
YBR160W YJR091C
YBR160W YAL024C
YBR160W YJL076W
YBR160W YHL022C
YBR160W YJR059W
YBR160W YBL105C
YBR160W YLR430W
YBR160W YGR221C
YBR160W YIL106W
YBR160W YLR223C
YBR160W YFR046C
YBR160W YJR054W
YBR160W YDR389W
YBR160W YBL084C
YBR160W YGL235W
YBR160W YAL028W
YBR160W YDR123C
YBR160W YBR098W
YBR160W YDR379W
YBR160W YLR278C
YBR160W YGL216W
YBR160W YPL194W
YBR160W YNL278W
YBR160W YLR319C
YBR160W YPL155C
YBR160W YDR168W
YBR160W YDR113C
YBR160W YDR217C
YBR160W YKL022C
YBR160W YPL256C
YBR160W YLR035C-A
YBR160W YMR001C
YBR160W YJL060W
YBR160W YGL166W
YBR160W YMR199W
YBR160W YGL178W
YBR160W YJR083C
YBR160W YPL209C
YBR160W YDL239C
YBR160W YOR188W
YBR160W YML027W
YBR160W YLR102C
YBR160W YPR030W
YBR160W YIL050W
YBR160W YKL048C
YBR160W YDR439W
YBR160W YLR401C
YBR160W YMR005W
YBR160W YLR182W
YBR160W YLL021W
YBR160W YLR006C
YBR160W YJL092W
YBR160W YGR092W
YBR160W YPL250C
YBR160W YPR175W
YBR160W YPR120C
YBR160W YJL157C
YBR160W YBR200W
YBR160W YBR138C
YBR160W YER008C
YBR160W YOR177C
YBR160W YFR027W
YBR160W YOR075W
YBR160W YER041W
YBR160W YDL155W
YBR160W YDR285W
YBR160W YDR130C
YBR160W YNL298W
YBR160W YPR171W
YBR160W YDL089W
YBR160W YBR102C
YBR160W YHR164C
YBR160W YHL035C
YBR160W YPL269W
YBR160W YOR315W
YBR160W YDR052C
YBR160W YPR119W
YBR160W YHR158C
YBR160W YKR090W
YBR160W YDL017W
YBR160W YKL042W
YBR160W YNL271C
YBR160W YNL321W
YBR160W YER021W
YBR160W YER129W
YBR160W YLR210W
YBR160W YLR190W
YBR160W YML119W
YBR160W YMR036C
YBR160W YDL025C
YBR160W YFL029C
YBR160W YKL145W
YBR160W YJL084C
YBR160W YGR035C
YBR160W YLR238W
YBR160W YDR027C
YBR160W YHR166C
YBR160W YGL097W
YBR160W YOR037W
YBR160W YOR014W
YBR160W YOR372C
YBR160W YOR127W
YBR160W YCR065W
YBR160W YNL309W
YBR160W YPR111W
YBR160W YNR047W
YBR160W YER158C
YBR160W YNL339C
YBR160W YPR018W
YBR160W YJR092W
YBR160W YNL102W
YBR160W YPL267W
YBR160W YOR083W
YBR160W YDL189W
YGL215W YPL031C
YKL074C YPL105C
YKL074C YLR357W
YKL074C YMR288W
YKL074C YML046W
YKL074C YBR172C
YKL074C YLR117C
YKL074C YMR125W
YKL074C YMR240C
YKL074C YGL035C
YKL074C YPL016W
YKL074C YDL043C
YKL074C YNL210W
YKL074C YIR005W
YKL074C YLR116W
YGL141W YFR010W
YBR152W YGR075C
YBR152W YER172C
YBR152W YLL036C
YLR220W YER029C
YOL034W YDR510W
YOL034W YLR007W
YOL034W YDR288W
YOL034W YAL028W
YOL034W YJL092W
YOL034W YML023C
YOL034W YER047C
YOL034W YEL019C
YBL008W YJR140C
YBL008W YOR290C
YBL008W YBR289W
YBL008W YBR010W
YBL008W YBR215W
YBL008W YJL115W
YBL008W YJL176C
YBL008W YBR009C
YBL008W YMR005W
YBL008W YOR038C
YBL008W YGR063C
YIL062C YMR109W
YIL062C YNR035C
YIL062C YBR234C
YIL062C YJR065C
YIL062C YLR370C
YIL062C YKL013C
YIL062C YDL029W
YBR280C YDR328C
YNR032W YMR028W
YNR045W YMR257C
YNR045W YGR222W
YML105C YPL210C
YML105C YAL015C
YML105C YPR088C
YML105C YKL122C
YML105C YPL243W
YML105C YDL092W
YNL288W YPR072W
YNL288W YCR093W
YNL288W YDL165W
YNL288W YDR443C
YNL288W YNR052C
YNL288W YPL037C
YNL288W YGR134W
YNL288W YER068W
YNL288W YIL038C
YNL288W YGR092W
YNL288W YAL021C
YIL004C YIL076W
YIL004C YLR026C
YIL004C YPR181C
YIL004C YIL109C
YIL004C YOR327C
YIL004C YHR105W
YIL004C YBL075C
YIL004C YDL145C
YIL004C YPL010W
YIL004C YGL137W
YIL004C YLR268W
YIL004C YLR078C
YIL004C YDR189W
YIL004C YDL195W
YIL004C YNL287W
YIL004C YLR093C
YIL004C YBL078C
YIL004C YHL031C
YIL004C YFR051C
YIL004C YKL196C
YIL004C YDL192W
YIL004C YPL218W
YIL004C YLR208W
YLR355C YDR510W
YBL003C YDR190C
YBL003C YKR048C
YBL003C YER148W
YBL003C YDR225W
YBL003C YGL241W
YBL003C YNL201C
YBL003C YOR244W
YBL003C YOL012C
YBL003C YJL081C
YBL003C YLR033W
YBL003C YGR252W
YBL003C YHR099W
YBL003C YKL089W
YBL003C YGL097W
YBL003C YGL150C
YBL003C YDR075W
YBL003C YGR275W
YJR140C YGR274C
YJR140C YBR215W
YJR140C YJL115W
YJR140C YEL015W
YJR140C YMR005W
YJR140C YOR038C
YJR140C YFR021W
YOR033C YMR167W
YOR033C YPL240C
YOR033C YOL090W
YBR043C YGR074W
YNL197C YER148W
YNL197C YAL040C
YNL197C YOR204W
YNL197C YAL005C
YNL197C YLL024C
YNL197C YPL256C
YLR133W YJR022W
YLR133W YHR165C
YKL204W YFR034C
YOR266W YGR062C
YOR266W YPL240C
YGR186W YKR062W
YGR186W YDR510W
YGR186W YBR154C
YGR186W YER022W
YGR186W YNL124W
YGR186W YKL028W
YGR186W YIL021W
YGR186W YPR056W
YGR186W YMR277W
YGR186W YGR005C
YGR186W YPL129W
YGR186W YPR119W
YGR186W YML010W
YGR186W YOR151C
YGR186W YDL140C
YGR019W YHR165C
YDR077W YEL065W
YDR077W YOR330C
YKR064W YPL240C
YPL089C YHR030C
YPL089C YBR182C
YPL089C YGR229C
YPL089C YKL161C
YDL139C YHR154W
YDR246W YML077W
YDR246W YKR068C
YDR246W YDR472W
YDR246W YOR115C
YML054C YNR017W
YOR141C YPL235W
YOR141C YDR225W
YOR141C YNL215W
YOR141C YBR010W
YOR141C YJL081C
YOR141C YBR009C
YOR141C YDR224C
YOR141C YPL129W
YOR141C YGL150C
YBL106C YLR423C
YBL106C YPL174C
YBL106C YNL094W
YBL106C YOR197W
YBL106C YIL033C
YBL106C YHR161C
YBL106C YAR018C
YBL106C YBR102C
YBL106C YGR172C
YBL106C YGR009C
YBL106C YLR206W
YGL044C YMR039C
YGL044C YGR047C
YGL044C YLR115W
YGL044C YER165W
YGL044C YDR301W
YGL044C YOL123W
YGL044C YMR061W
YGL044C YDR228C
YGL044C YAL043C
YGL044C YOR250C
YGL044C YLR277C
YGL044C YML010W
YGL044C YGR218W
YGL044C YDL140C
YER107C YNL189W
YER107C YJL061W
YER107C YMR047C
YER107C YJL041W
YER107C YLR106C
YER107C YIL115C
YER107C YEL024W
YBR038W YPR119W
YPR016C YHR088W
YPR016C YGL099W
YPR016C YLR009W
YPR016C YER036C
YPR016C YKL021C
YPR016C YPR143W
YPR016C YDL031W
YPR016C YOR272W
YPR016C YOR206W
YPR016C YHR052W
YPR016C YHR066W
YPR016C YMR186W
YPR016C YER165W
YPR016C YAL005C
YPR016C YFR001W
YPR016C YLL024C
YPR016C YPL240C
YPR016C YDR496C
YPR016C YMR049C
YPR016C YDR101C
YPR016C YNL061W
YPR016C YDR087C
YPR016C YPL106C
YPR016C YOR192C-C
YPR016C YNL209W
YPR016C YMR290C
YPR016C YNL002C
YPR016C YOR289W
YPR016C YER126C
YPR016C YLR259C
YPR016C YGR103W
YPR016C YCR072C
YPR016C YPL093W
YPR016C YOL077C
YPR016C YCL054W
YPR016C YDR060W
YPR016C YJL122W
YPR016C YLR002C
YPR016C YNR053C
YPR016C YPR080W
YPR016C YKL009W
YPR016C YGL111W
YPR016C YBR118W
YPR016C YER002W
YPR016C YDL229W
YPR016C YLL008W
YPR016C YER006W
YDL055C YER012W
YDL055C YDR510W
YDL055C YLR166C
YDL055C YPR119W
YML072C YNL087W
YDR142C YDR244W
YDR142C YIL160C
YDR142C YJR012C
YDR142C YLR191W
YDR142C YGL153W
YDR142C YNL214W
YDR142C YGR239C
YDR142C YHR160C
YFL044C YBL058W
YFL044C YDL126C
YFL044C YBR170C
YFL044C YKL020C
YFL044C YKL213C
YFL044C YDL190C
YFL044C YOR153W
YFL044C YGR048W
YKL019W YGL155W
YJL130C YER012W
YJL130C YER133W
YBL085W YDR085C
YBL085W YHL007C
YBL085W YML109W
YBL085W YJR056C
YBL085W YER124C
YBL085W YLR229C
YBL085W YBR200W
YBL085W YMR032W
YBL085W YNL078W
YBL085W YER158C
YDR082W YDL220C
YDR082W YLR010C
YDR082W YER112W
YDR082W YBL035C
YDR348C YAL024C
YDR348C YPR119W
YKL182W YER036C
YKL182W YFR034C
YPL027W YKR031C
YDR179C YJR084W
YDR179C YDL147W
YDR179C YMR025W
YLR431C YDL149W
YJR005W YOL062C
YJR005W YKL135C
YJR005W YAL032C
YJR005W YJR058C
YJR005W YLR116W
YHR041C YKR062W
YHR041C YLR071C
YHR041C YER148W
YHR041C YOL135C
YHR041C YER022W
YHR041C YGR104C
YHR041C YGL025C
YHR041C YHR058C
YHR041C YDL108W
YHR041C YIL021W
YHR041C YPL248C
YHR041C YPR056W
YHR041C YEL009C
YHR041C YGR005C
YHR041C YBR193C
YHR041C YPL129W
YHR041C YDR176W
YHR041C YOL051W
YHR041C YPR086W
YHR041C YBR198C
YHR041C YDL140C
YJR072C YKL014C
YJR072C YNL289W
YKR039W YDL212W
YKR039W YMR307W
YKR039W YGR163W
YKR039W YBR077C
YKR039W YPL218W
YGL003C YDR335W
YGL003C YFR028C
YGL003C YIL142W
YGL003C YKL101W
YGL003C YBL084C
YGL003C YKL022C
YGL003C YPL256C
YGL003C YMR001C
YGL003C YMR308C
YGL003C YPR120C
YGL003C YDL155W
YGL003C YPR119W
YGL003C YHR166C
YPL009C YLR293C
YGL192W YJL092W
YDL117W YMR138W
YMR131C YFL046W
YMR131C YFR034C
YMR131C YJL030W
YMR131C YOR001W
YMR131C YOR319W
YMR131C YMR047C
YMR131C YNL002C
YMR131C YGR103W
YMR131C YGR275W
YIL105C YLR433C
YIL105C YMR068W
YIL105C YER093C
YIL105C YKL203C
YIL105C YPR119W
YIL105C YNL047C
YIL105C YBR270C
YIL105C YJL058C
YML126C YDR510W
YIL150C YDR489W
YIL150C YBL023C
YIL150C YDL042C
YIL150C YEL032W
YIL150C YKL045W
YIL150C YML065W
YIL150C YJL072C
YIL150C YBR060C
YIL150C YPR019W
YIL150C YBR202W
YIL150C YLR442C
YIL150C YGL201C
YIL150C YBL035C
YIL150C YNL102W
YJR109C YDR510W
YLR254C YLR314C
YLR254C YOR269W
YLR254C YNL103W
YPL105C YER172C
YPL105C YLR116W
YGR145W YDR365C
YGR145W YNR054C
YGR145W YKL014C
YGL154C YPL240C
YKL099C YOR310C
YKL099C YIL019W
YKL099C YJR002W
YLR394W YDR510W
YLR394W YDL064W
YLR394W YER095W
YLR394W YFL003C
YLR394W YMR224C
YLR394W YDR004W
YLR394W YDL154W
YLR394W YGL249W
YLR394W YDR285W
YLR394W YPR119W
YNL151C YKL144C
YNL151C YJL011C
YNL151C YNR003C
YKL052C YGL061C
YKL052C YKR083C
YKL052C YDR016C
YKL052C YDR320C-A
YKL052C YGR113W
YKL052C YDR201W
YKL052C YKR037C
YKL052C YKL138C-A
YIL045W YLR258W
YIL045W YAR014C
YIL045W YFL023W
YIL045W YDR096W
YMR232W YCR009C
YMR238W YHR061C
YOR227W YPL240C
YOR227W YER133W
YOR081C YJL020C
YOR081C YPR119W
YEL026W YOR310C
YEL026W YJL010C
YEL026W YLR197W
YEL026W YDL014W
YEL026W YMR047C
YEL026W YGL120C
YEL026W YER172C
YEL026W YDR381W
YEL026W YLL036C
YGL063W YBR109C
YPR095C YDL137W
YOR310C YGR159C
YOR310C YMR093W
YOR310C YPL235W
YOR310C YOR078W
YOR310C YNL189W
YOR310C YML093W
YOR310C YDR510W
YOR310C YLL011W
YOR310C YER036C
YOR310C YDL148C
YOR310C YDR365C
YOR310C YFR034C
YOR310C YNL075W
YOR310C YER148W
YOR310C YMR229C
YOR310C YOR204W
YOR310C YLR222C
YOR310C YLR197W
YOR310C YHR052W
YOR310C YDL014W
YOR310C YGR128C
YOR310C YHR034C
YOR310C YER165W
YOR310C YKL014C
YOR310C YDR432W
YOR310C YPL126W
YOR310C YNL124W
YOR310C YDR398W
YOR310C YML065W
YOR310C YDR324C
YOR310C YJR002W
YOR310C YLR129W
YOR310C YHR148W
YOR310C YPL157W
YOR310C YJL109C
YOR310C YHR196W
YOR310C YGL120C
YOR310C YER082C
YOR310C YNL248C
YOR310C YCR057C
YOR310C YPL093W
YOR310C YDL153C
YOR310C YCL054W
YOR310C YMR128W
YOR310C YLR347C
YOR310C YLR175W
YOR310C YDR449C
YOR310C YPR137W
YDR188W YGL116W
YDR188W YJL014W
YHR133C YOR181W
YHR133C YLR450W
YLL032C YDR510W
YLL032C YER112W
YDR299W YDR365C
YDR299W YIL019W
YDR299W YGR218W
YDR122W YGR009C
YOL062C YPL259C
YOL062C YJR058C
YNL234W YBR274W
YJL194W YAL059W
YJL194W YFL009W
YJL194W YBL023C
YJL194W YNL261W
YJL194W YML065W
YJL194W YBR060C
YJL194W YBR202W
YJL194W YDR446W
YJL194W YDR054C
YJL194W YPR119W
YJL194W YJL106W
YJL194W YKL112W
YDL070W YJL115W
YLR056W YER044C
YMR054W YDL185W
YMR054W YGR020C
YMR054W YEL051W
YMR054W YKL080W
YMR054W YLR447C
YMR054W YOR332W
YMR054W YOL018C
YMR054W YPR036W
YMR054W YBR127C
YMR054W YHR039C-A
YKL110C YPL101W
YKL110C YLR384C
YKL110C YPL086C
YKL110C YGR200C
YKL110C YAL038W
YKL110C YHR187W
YKL110C YDL140C
YPR070W YNR010W
YPR070W YLR071C
YPR070W YOL135C
YPR070W YOR174W
YPR070W YER022W
YPR070W YGR104C
YPR070W YGL025C
YPR070W YGL151W
YPR070W YGL127C
YPR070W YDR308C
YPR070W YPL042C
YPR070W YBR193C
YPR070W YPL129W
YPR070W YDR167W
YPR070W YPR168W
YML097C YOR089C
YML097C YLL039C
YKR007W YML121W
YKR007W YGR163W
YKR007W YBR077C
YHR193C YDR510W
YHR193C YPL037C
YHR193C YDR059C
YHR193C YBR082C
YBL099W YCR063W
YBL099W Q0130
YBL099W YDR322C-A
YBL099W Q0085
YBL099W Q0080
YBL099W YPL078C
YBL099W YJL180C
YBL099W YJR121W
YJR035W YKL054C
YJR035W YNL084C
YMR023C YMR076C
YMR023C YDR113C
YOR119C YBR247C
YOR119C YGL120C
YNL196C YGR218W
YNL187W YER029C
YLL014W YDL043C
YPR115W YHL002W
YHR088W YPR143W
YHR088W YGL241W
YHR088W YHR052W
YHR088W YHR066W
YHR088W YDR087C
YHR088W YGL120C
YHR088W YPL125W
YHR088W YGR103W
YHR088W YPL093W
YHR088W YLR347C
YHR088W YJR132W
YHR088W YDL140C
YBR017C YGL122C
YBR017C YKL068W
YBR017C YLR293C
YBR017C YDR225W
YBR017C YDL014W
YBR017C YOL123W
YBR017C YGL092W
YBR017C YGR119C
YBR017C YBR010W
YBR017C YDR192C
YBR017C YMR047C
YBR017C YGL172W
YBR017C YNL016W
YBR017C YDR224C
YBR017C YOR098C
YPR162C YNL261W
YPR162C YML065W
YPR162C YLL004W
YGR166W YLR248W
YGR166W YGL158W
YGR166W YKR068C
YDL161W YOR181W
YDL161W YPL115C
YDL161W YGL206C
YDL161W YDR379W
YDL161W YLL039C
YDL161W YLR116W
YDL161W YIR006C
YDL161W YBL047C
YDL161W YOR127W
YKL050C YDL099W
YGL099W YIR026C
YGL099W YER036C
YGL099W YHR170W
YGL099W YDR101C
YGL099W YNL002C
YGL099W YBR267W
YGL099W YGL120C
YGL099W YCR072C
YGL099W YPL093W
YGL099W YDR381W
YGL099W YGR245C
YBR133C YDR225W
YBR133C YNL094W
YBR133C YJL187C
YBR133C YHL007C
YBR133C YKL101W
YGL019W YJR093C
YGL019W YLR079W
YGL019W YML074C
YGL019W YOR039W
YGL019W YML069W
YGL019W YER148W
YGL019W YPL240C
YGL019W YIL035C
YGL019W YGR246C
YGL019W YKL160W
YGL019W YOR061W
YGL019W YIL118W
YGL019W YLR399C
YGL019W YGR090W
YGL019W YER164W
YGL019W YML010W
YGL019W YGL207W
YGL019W YKL112W
YNL172W YFR036W
YNL172W YOR249C
YNL172W YDR260C
YNL172W YDL008W
YNL172W YBL084C
YNL172W YIR025W
YNL172W YKL022C
YNL172W YLR127C
YNL172W YGL240W
YNL172W YHR166C
YNL172W YDR118W
YNL058C YCL027W
YNL058C YPR119W
YPL160W Q0120
YNL023C YDL043C
YNL023C YJL020C
YNL023C YNL135C
YDR214W YMR186W
YDR214W YPL240C
YDR214W YNL281W
YIL126W YLR357W
YIL126W YMR091C
YIL126W YOR290C
YIL126W YBL006C
YIL126W YGR056W
YIL126W YCR020W-B
YIL126W YER148W
YIL126W YMR033W
YIL126W YLR321C
YIL126W YBR010W
YIL126W YPR052C
YIL126W YCR052W
YIL126W YJL074C
YIL126W YOR116C
YIL126W YML127W
YIL126W YOR341W
YIL126W YLR033W
YIL126W YFL008W
YIL126W YEL009C
YIL126W YFR037C
YIL126W YBR009C
YIL126W YDR303C
YIL126W YIL026C
YIL126W YPR034W
YIL126W YDR224C
YIL126W YKR008W
YIL126W YPL129W
YIL126W YER025W
YIL126W YDL003W
YIL126W YGR275W
YIL126W YDL140C
YLR295C YPL078C
YOR064C YBR010W
YOR064C YBL052C
YOR064C YPL129W
YOR064C YNL031C
YOR159C YLR117C
YOR159C YFL017W-A
YOR159C YPL213W
YOR159C YBL026W
YOR159C YER172C
YOR159C YLR438C-A
YOR159C YPR182W
YOR159C YLL036C
YOL081W YLR178C
YOL081W YAL056W
YOL081W YNL098C
YOL081W YOR371C
YOL036W YNL161W
YOL036W YPR119W
YGL148W YDR510W
YGL148W YFR034C
YGL148W YAL024C
YNL257C YDR477W
YNL257C YPR119W
YPL051W YJL004C
YPL051W YER180C-A
YIL002C YKR019C
YIL002C YJL083W
YIL002C YBL007C
YGR159C YDR365C
YGR159C YFR034C
YGR159C YJL010C
YGR159C YOR204W
YGR159C YLR197W
YGR159C YDL014W
YGR159C YER165W
YGR159C YKL014C
YGR159C YDR432W
YGR159C YNL124W
YGR159C YOL006C
YGR159C YPL237W
YGR159C YGL120C
YGR159C YGL078C
YGR159C YBR034C
YGR159C YLR175W
YGR159C YLR410W
YGL089C YFL026W
YNL118C YGL173C
YNL118C YAR009C
YNL118C YPR160W
YNL118C YLR451W
YNL118C YCR077C
YNL118C YKL133C
YNL118C YGR116W
YNL118C YOR124C
YNL118C YKR054C
YNL118C YML099C
YNL118C YOR093C
YNL118C YML112W
YNL118C YLL001W
YNL118C YIR024C
YNL118C YOL149W
YNL118C YBL054W
YNL118C YBL034C
YNL118C YJR022W
YNL118C YGL049C
YNL118C YDL116W
YNL118C YBL026W
YNL118C YEL015W
YNL118C YBL037W
YNL118C YER112W
YNL118C YGL014W
YNL118C YBL045C
YNL118C YHR186C
YNL118C YCR076C
YNL118C YJL124C
YNL118C YKR031C
YNL118C YOR023C
YNL118C YGR218W
YNL118C YGL222C
YNL118C YDR472W
YNL118C YIR014W
YNL118C YOL151W
YLR357W YMR091C
YLR357W YGR056W
YLR357W YER148W
YLR357W YMR033W
YLR357W YAL005C
YLR357W YHR056C
YLR357W YLR321C
YLR357W YLL024C
YLR357W YLL026W
YLR357W YCR052W
YLR357W YML127W
YLR357W YMR224C
YLR357W YLR033W
YLR357W YFR037C
YLR357W YDR303C
YLR357W YPR034W
YLR357W YKR008W
YLR357W YGL207W
YLR357W YGR275W
YER127W YDR365C
YER127W YIL019W
YER127W YJL036W
YER127W YNR054C
YER127W YDR388W
YER127W YOL010W
YJR093C YHR135C
YJR093C YOR039W
YJR093C YLR115W
YJR093C YNL317W
YJR093C YDR301W
YJR093C YGR156W
YJR093C YNL222W
YJR093C YKL059C
YJR093C YIL035C
YJR093C YOR061W
YJR093C YDR195W
YJR093C YKL018W
YJR093C YMR061W
YJR093C YKR002W
YJR093C YAL043C
YJR093C YJL052W
YJR093C YLR277C
YJR093C YER133W
YJR093C YPR107C
YJR093C YCR042C
YJR093C YHR185C
YLR017W YIL061C
YBR041W YMR246W
YBR041W YOR317W
YKL125W YDR145W
YKL125W YOR341W
YKL125W YNL248C
YKL125W YPR010C
YKL125W YBL014C
YKL125W YNL102W
YGL173C YDR378C
YGL173C YGR054W
YGL173C YMR076C
YGL173C YCR077C
YGL173C YFR034C
YGL173C YOR204W
YGL173C YKL139W
YGL173C YHR052W
YGL173C YDL014W
YGL173C YER146W
YGL173C YDR432W
YGL173C YJR022W
YGL173C YJL141C
YGL173C YDL160C
YGL173C YBL026W
YGL173C YEL015W
YGL173C YER118C
YGL173C YGL120C
YGL173C YLR438C-A
YGL173C YER112W
YGL173C YDR381W
YGL173C YJL124C
YGL173C YLL036C
YAR015W YPL240C
YLL051C YBR109C
YDR395W YDL051W
YDR395W YKL068W
YDR395W YER165W
YDR395W YGR119C
YDR395W YMR047C
YDR395W YJL041W
YDR395W YGL120C
YDR395W YIL115C
YDR395W YOR098C
YDR395W YCR009C
YLR079W YFL009W
YLR079W YPL031C
YLR079W YFR028C
YLR079W YOR039W
YLR079W YAL040C
YLR079W YLR113W
YLR079W YIL035C
YLR079W YOR061W
YLR079W YPL256C
YLR079W YMR199W
YLR079W YML092C
YLR079W YPR120C
YLR079W YDL155W
YLR079W YDR054C
YLR079W YPR119W
YLR079W YJL106W
YMR093W YIL019W
YMR093W YGR128C
YMR093W YDR324C
YMR093W YJR002W
YMR093W YJL109C
YMR093W YHR196W
YMR093W YGL120C
YMR268C YDR378C
YMR268C YER146W
YMR268C YJR022W
YMR268C YBL026W
YMR268C YLR438C-A
YMR268C YER112W
YMR268C YNL147W
YPR072W YCR093W
YPR072W YDL165W
YPR072W YER148W
YPR072W YNR052C
YPR072W YGL112C
YPR072W YPL037C
YPR072W YGR134W
YPR072W YER068W
YPR072W YDR145W
YPR072W YIL038C
YPR072W YML098W
YPR072W YPL203W
YPR072W YDL003W
YPR072W YAL021C
YPR072W YBR198C
YMR108W YDR510W
YMR108W YER036C
YMR108W YCL009C
YER062C YDR510W
YER062C YDR328C
YDR244W YJL210W
YDR244W YML042W
YDR244W YDR329C
YDR244W YLR191W
YDR244W YDR265W
YDR244W YGL153W
YDR244W YMR026C
YDR244W YNL214W
YDR244W YGR077C
YDR244W YDL065C
YDR244W YLR284C
YDR244W YDL078C
YDR244W YGL205W
YDL137W YDR358W
YDL137W YER122C
YDL137W YHR108W
YDR233C YIL068C
YDR233C YDR510W
YDR233C YFL038C
YDR233C YNL044W
YDR233C YLR166C
YDR233C YDL204W
YGR071C YAL032C
YCR106W YPL240C
YER109C YBR083W
YER109C YAL024C
YER109C YMR164C
YER109C YHR084W
YDR489W YBL023C
YDR489W YLR103C
YDR489W YML069W
YDR489W YEL032W
YDR489W YLR274W
YDR489W YOL006C
YDR489W YJL072C
YDR489W YCL061C
YDR489W YPR019W
YDR489W YBR202W
YDR489W YOL146W
YDR489W YMR048W
YDR489W YGL201C
YDR489W YGL207W
YDR489W YPR135W
YDR489W YNL273W
YDR489W YDR013W
YPR049C YDL113C
YPR049C YLR423C
YPR049C YGL180W
YPR049C YOL082W
YPL235W YDR190C
YPL235W YBR231C
YPL235W YGR002C
YPL235W YER148W
YPL235W YHR034C
YPL235W YLR335W
YPL235W YNL215W
YPL235W YOL012C
YPL235W YJL081C
YPL235W YCR060W
YPL235W YNL059C
YPL235W YNL107W
YPL235W YFL039C
YPL235W YPL129W
YPL235W YML041C
YPL235W YDR334W
YPL235W YGL097W
YPL235W YGL150C
YGL190C YAL016W
YGL190C YDL188C
YGL190C YDL134C
YBR110W YGL065C
YBR110W YNL048W
YDR144C YDR057W
YOR103C YOR085W
YOR103C YDL232W
YOR103C YML019W
YOR103C YLR378C
YOR103C YJL002C
YOR103C YER019C-A
YOR103C YGL022W
YOR103C YEL002C
YOR103C YER087C-B
YGL009C YDR510W
YGL009C YPL240C
YGL009C YDR079C-A
YPR145W YFR034C
YPR145W YMR117C
YPR145W YAL024C
YMR149W YOR085W
YMR149W YML019W
YMR149W YLR378C
YMR149W YJL002C
YMR149W YBL105C
YMR149W YGL022W
YMR149W YEL002C
YMR149W YDR086C
YMR149W YER087C-B
YIR010W YJR135C
YIR010W YPL233W
YIR010W YKL049C
YIR010W YGR179C
YIR010W YPL018W
YIR010W YIL144W
YIR010W YMR117C
YIR010W YBR211C
YIR010W YDR383C
YIR010W YDR318W
YIR010W YJR112W
YIR010W YOL069W
YIR010W YLR381W
YIR010W YDR254W
YIR010W YKL089W
YIR010W YGL093W
YIR010W YAL034W-A
YIR010W YER018C
YJL114W YPL240C
YJL114W YJL074C
YJL114W YJL113W
YJL114W YAL047C
YLR433C YGR006W
YLR433C YBR109C
YLR433C YIR009W
YLR433C YML057W
YLR433C YKL190W
YLR433C YDR184C
YLR433C YDR088C
YLR433C YHR206W
YLR433C YOR324C
YLR433C YLR147C
YMR068W YER093C
YMR068W YOL078W
YMR068W YKL203C
YMR068W YNL006W
YMR068W YNL047C
YLR157C-A YDL106C
YLR157C-A YHR115C
YER032W YCL027W
YER032W YHR114W
YER032W YDR510W
YER032W YER161C
YER032W YMR117C
YER032W YDR195W
YER032W YJL020C
YER032W YKR002W
YER032W YAL032C
YER032W YEL015W
YER032W YGR140W
YER032W YLR456W
YER032W YJL092W
YER032W YGR178C
YER032W YDR096W
YER032W YPR119W
YER032W YHR152W
YJR070C YEL034W
YGL005C YGR120C
YGL005C YML071C
YGL005C YER157W
YGL005C YNL051W
YGL005C YPR105C
YGL005C YNL041C
YDL111C YNL232W
YDL111C YGR095C
YDL111C YOR076C
YDL111C YOR001W
YDL111C YGR195W
YDL111C YOL021C
YDL111C YDR280W
YDL111C YGR158C
YDL111C YHR069C
YDL111C YOL142W
YDL111C YCR035C
YMR133W YHR157W
YMR133W YER044C-A
YMR133W YJR021C
YDR507C YJR076C
YDR507C YKR048C
YDR507C YBR072W
YDR507C YLR314C
YDR507C YHR107C
YDR507C YLL054C
YDR507C YBR267W
YDR507C YCR002C
YDR507C YJR083C
YDR507C YKL048C
YDR507C YOL069W
YDR507C YFR027W
YDR507C YCL032W
YDR507C YNL166C
YDR507C YDR201W
YDR507C YPR119W
YDR507C YNL078W
YDR507C YDL225W
YLR396C YLR148W
YLR396C YML001W
YLR396C YGL124C
YLR396C YPL045W
YLR396C YOR036W
YLR396C YMR231W
YLR396C YDL077C
YLR396C YGL212W
YLR396C YOR106W
YLR396C YMR197C
YLR396C YLR093C
YLR396C YKL196C
YLR396C YAL002W
YLR396C YDR080W
YBR245C YDR510W
YBR245C YFR013W
YBR245C YJR060W
YBR245C YGR274C
YBR245C YLR095C
YBR245C YMR044W
YBR210W YGR284C
YIL103W YBL071W-A
YAL010C YOL009C
YAL010C YLL006W
YLR256W YCL037C
YLR256W YAL005C
YLR256W YPL240C
YLR256W YNL064C
YHR174W YER012W
YHR174W YDR510W
YHR174W YJL030W
YHR174W YAL024C
YHR174W YGR252W
YHR174W YDR172W
YHR174W YHR152W
YIR001C YER165W
YDL213C YHR089C
YDR478W YHR062C
YDR478W YGR030C
YDR478W YBR167C
YDR478W YNL221C
YDR478W YLR145W
YDR478W YBR257W
YNL106C YGL206C
YNL106C YCR088W
YNL106C YBL007C
YNL106C YPR171W
YAR009C YHL002W
YLR453C YDR288W
YLR453C YBR275C
YGL061C YKR083C
YGL061C YDR016C
YGL061C YGR113W
YGL061C YPL209C
YGL061C YKR037C
YGL061C YKL138C-A
YPL210C YDL051W
YGL234W YPR154W
YOR347C YJL164C
YOR347C YPL240C
YAL029C YBR109C
YAL029C YKL130C
YAL029C YBR130C
YAL029C YOR035C
YDR421W YDL030W
YGL171W YPL204W
YGL171W YML010W
YHR135C YDR301W
YHR135C YPL240C
YHR135C YAL043C
YHR135C YCL032W
YHR135C YLR277C
YHR135C YDL140C
YOR078W YIL019W
YOR078W YJR002W
YOR243C YLR002C
YMR165C YPL031C
YMR165C YAL009W
YMR165C YGR092W
YMR165C YOL001W
YMR165C YHR004C
YCR005C YGL252C
YCR005C YLR055C
YCR005C YKL085W
YGR296W YPR119W
YPR055W YIL068C
YPR055W YDR164C
YPR055W YJL085W
YPR055W YDR388W
YPR055W YNL272C
YPR055W YGL233W
YPR055W YLR166C
YPR055W YPR032W
YPR055W YDR166C
YPR055W YBR200W
YPR055W YER008C
YPR055W YBR102C
YPR055W YER087C-B
YHR037W YPL240C
YLR032W YDL064W
YLR032W YCR066W
YLR032W YGL127C
YLR032W YJL092W
YLR032W YDR092W
YLR032W YBR088C
YNL232W YGR095C
YNL232W YNL251C
YNL232W YOR076C
YNL232W YOR001W
YNL232W YGR195W
YNL232W YOL021C
YNL232W YDR280W
YNL232W YHR081W
YNL232W YGR158C
YNL232W YHR069C
YNL232W YOL142W
YNL232W YCR035C
YDL076C YNL330C
YDL076C YBR095C
YDL076C YOL004W
YDL076C YKL185W
YDL076C YAL013W
YDL076C YDR207C
YDR120C YGL111W
YLR009W YHR197W
YLR009W YML074C
YLR009W YKL021C
YLR009W YNL110C
YLR009W YOR272W
YLR009W YOR206W
YLR009W YHR052W
YLR009W YHR066W
YLR009W YDL014W
YLR009W YLR276C
YLR009W YFR001W
YLR009W YOL006C
YLR009W YDR496C
YLR009W YMR049C
YLR009W YKR081C
YLR009W YDR101C
YLR009W YNL061W
YLR009W YDR087C
YLR009W YBR142W
YLR009W YMR290C
YLR009W YNL002C
YLR009W YER126C
YLR009W YNL246W
YLR009W YGR103W
YLR009W YOR252W
YLR009W YCR072C
YLR009W YPL093W
YLR009W YOL077C
YLR009W YJL122W
YLR009W YFL002C
YLR009W YNR053C
YLR009W YIL096C
YLR009W YKL009W
YLR009W YGL111W
YLR009W YGR245C
YLR009W YER002W
YLR009W YAL025C
YLR009W YER006W
YKL116C YPR119W
YGR238C YAL024C
YGR238C YPR119W
YGR238C YHR158C
YGR238C YML064C
YER044C YMR202W
YER044C YHR072W
YER044C YGR060W
YER044C YGR175C
YER044C YML008C
YER044C YHR007C
YER044C YLR100W
YER044C YGL001C
YLR105C YHR114W
YLR105C YAR008W
YLR105C YMR059W
YLR105C YPL083C
YML091C YPL204W
YHR191C YJR068W
YHR191C YMR078C
YHR191C YBR087W
YHR191C YPR175W
YHR191C YNL290W
YHR191C YCL016C
YHR191C YOL094C
YDL098C YER172C
YDL098C YLL036C
YCR063W YIL070C
YCR063W YPR101W
YCR063W YER165W
YCR063W YDL220C
YCR063W YMR213W
YCR063W YHR165C
YCR063W YER013W
YCR063W YGL120C
YCR063W YPL151C
YCR063W YER172C
YCR063W YKL173W
YCR063W YDL209C
YCR063W YKL085W
YCR063W YLL036C
YNL189W YKL068W
YNL189W YLR293C
YNL189W YNL139C
YNL189W YGL238W
YNL189W YMR125W
YNL189W YOR001W
YNL189W YLR335W
YNL189W YGR104C
YNL189W YDR432W
YNL189W YPL240C
YNL189W YIL035C
YNL189W YGR119C
YNL189W YAR002W
YNL189W YPL020C
YNL189W YDR192C
YNL189W YER040W
YNL189W YMR047C
YNL189W YDR083W
YNL189W YGL172W
YNL189W YIR011C
YNL189W YGR103W
YNL189W YPR119W
YNL189W YOR308C
YNL189W YOR098C
YNL189W YGR218W
YNL189W YLR347C
YNL189W YDL029W
YGL122C YMR255W
YGL122C YDR432W
YGL122C YOL123W
YGL122C YKR095W
YGL122C YDR192C
YGL122C YIL149C
YGL122C YNL016W
YGL122C YDR381W
YGL122C YBR034C
YBR019C YGL252C
YBR019C YLR055C
YLR377C YDR028C
YLR377C YNR065C
YLR377C YNL214W
YLR377C YLR303W
YLR377C YOL126C
YBL063W YDR356W
YBL063W YIL061C
YNL007C YAL005C
YNL007C YKL014C
YNL007C YNL124W
YNL007C YCL028W
YNL007C YLL036C
YDR378C YCR077C
YDR378C YGL251C
YDR378C YLR117C
YDR378C YER146W
YDR378C YOL149W
YDR378C YMR221C
YDR378C YJR022W
YDR378C YDR473C
YDR378C YHR165C
YDR378C YPL213W
YDR378C YBL026W
YDR378C YLR053C
YDR378C YJL139C
YDR378C YER172C
YDR378C YLR438C-A
YDR378C YER112W
YDR378C YOR320C
YDR378C YNL147W
YDR378C YJL124C
YDR378C YLR275W
YDR378C YLL036C
YOR104W YPR119W
YFL009W YER012W
YFL009W YOR057W
YFL009W YDR328C
YFL009W YOL133W
YFL009W YBR083W
YFL009W YFL031W
YFL009W YPL256C
YFL009W YDL132W
YFL009W YDL155W
YFL009W YDR054C
YDR216W YER148W
YDR216W YGL112C
YDR216W YPL240C
YDR216W YDR448W
YDR216W YGR274C
YDR216W YKL117W
YDR216W YER118C
YDR216W YGR252W
YDR216W YBR155W
YDR216W YDR167W
YDR216W YPR086W
YDR216W YBR198C
YIL120W YPL240C
YBR030W YPL240C
YNL021W YDR510W
YNL021W YCR084C
YNL021W YDR295C
YNL021W YPR179C
YGR095C YOR076C
YGR095C YOR001W
YGR095C YGR195W
YGR095C YOL021C
YGR095C YDR280W
YGR095C YHR081W
YGR095C YDR083W
YGR095C YGR158C
YGR095C YHR069C
YGR095C YOL142W
YGR095C YJL050W
YGR095C YCR035C
YGR095C YOR145C
YCL027W YAL031C
YCL027W YNL075W
YCL027W YKR101W
YCL027W YLR117C
YCL027W YNL054W
YCL027W YIL159W
YCL027W YOR017W
YCL027W YBL105C
YCL027W YGR070W
YCL027W YER118C
YCL027W YKL092C
YCL027W YKL105C
YCL027W YAL017W
YCL027W YER149C
YCL027W YKR023W
YCL027W YPR119W
YCL027W YNL271C
YCL027W YPR008W
YOR066W YPR119W
YAL033W YHR062C
YAL033W YGR030C
YAL033W YBL018C
YAL033W YLR145W
YAL033W YBR257W
YNR049C YFL005W
YNR049C YOR327C
YNR049C YDR164C
YNR049C YGL233W
YNR049C YAL030W
YNR049C YPL232W
YNR049C YMR183C
YNR049C YGR009C
YOL112W YML001W
YOL112W YFL005W
YOL112W YLR319C
YOL112W YLR229C
YOL112W YLR262C
YOL112W YLL021W
YOL112W YER149C
YOL112W YNL271C
YNL251C YPL178W
YNL251C YBR154C
YNL251C YMR125W
YNL251C YER165W
YNL251C YDL175C
YNL251C YOR001W
YNL251C YPR187W
YNL251C YOL021C
YNL251C YDR280W
YNL251C YMR239C
YNL251C YIL021W
YNL251C YLR430W
YNL251C YPL190C
YNL251C YDR404C
YNL251C YOL115W
YNL251C YHR069C
YNL251C YML010W
YNL251C YOR151C
YNL251C YCR035C
YNL251C YJL140W
YNL251C YDL140C
YBL004W YIL019W
YBL004W YJR002W
YBL004W YGL120C
YBR164C YNL297C
YBR164C YDL226C
YBR164C YER122C
YBR164C YLR309C
YBR164C YML023C
YBR164C YJL029C
YBR164C YDR027C
YFR030W YGR262C
YBR131W YML001W
YBR131W YGL124C
YBR131W YDL077C
YPL053C YLR166C
YER125W YGL144C
YER125W YOR124C
YER125W YER177W
YER125W YFR034C
YER125W YNL136W
YER125W YOR181W
YER125W YDL203C
YER125W YFR022W
YER125W YHL024W
YER125W YGL206C
YER125W YDR388W
YER125W YDR138W
YER125W YCL040W
YER125W YHR165C
YER125W YMR022W
YER125W YDR404C
YER125W YBL101C
YER125W YBL007C
YER125W YKL020C
YER125W YPR030W
YER125W YMR275C
YER125W YFL039C
YER125W YML098W
YER125W YIR033W
YER125W YBR196C
YER125W YBR290W
YER125W YNL243W
YER125W YOR138C
YER125W YOR018W
YER125W YPR084W
YER125W YGR268C
YER125W YHL002W
YER125W YDL140C
YLR015W YBR258C
YLR015W YBR010W
YLR015W YGL058W
YLR015W YPL138C
YLR015W YKL018W
YLR015W YHR119W
YLR015W YBR175W
YLR015W YDR469W
YLR015W YNL031C
YLR015W YAR003W
YLR015W YDL140C
YPL259C YKL135C
YPL259C YLR170C
YOR198C YPL255W
YOR198C YER148W
YOR198C YER165W
YOR198C YJL080C
YDR425W YJL036W
YKR060W YIL019W
YMR091C YCR020W-B
YMR091C YMR186W
YMR091C YMR033W
YMR091C YAL005C
YMR091C YHR056C
YMR091C YLR321C
YMR091C YLL024C
YMR091C YPL240C
YMR091C YLL026W
YMR091C YCR052W
YMR091C YML127W
YMR091C YLR033W
YMR091C YFR037C
YMR091C YBL022C
YMR091C YDR303C
YMR091C YPR034W
YMR091C YKR008W
YMR091C YNL041C
YMR091C YHR027C
YMR091C YGR275W
YER012W YPR108W
YER012W YMR076C
YER012W YNR016C
YER012W YOL145C
YER012W YOR362C
YER012W YGR253C
YER012W YDR099W
YER012W YER177W
YER012W YGL011C
YER012W YDR328C
YER012W YLR421C
YER012W YGL048C
YER012W YBR156C
YER012W YGR232W
YER012W YMR186W
YER012W YFR052W
YER012W YLR276C
YER012W YAL005C
YER012W YOR259C
YER012W YLL024C
YER012W YDL147W
YER012W YDR427W
YER012W YDL126C
YER012W YLL054C
YER012W YGL058W
YER012W YNL209W
YER012W YOR123C
YER012W YER007W
YER012W YFR050C
YER012W YDL097C
YER012W YDR394W
YER012W YDR177W
YER012W YBR279W
YER012W YIL075C
YER012W YFR010W
YER012W YML092C
YER012W YDL132W
YER012W YMR314W
YER012W YGL244W
YER012W YEL037C
YER012W YPR120C
YER012W YBL041W
YER012W YNL016W
YER012W YDR224C
YER012W YCL009C
YER012W YBR193C
YER012W YGR193C
YER012W YFR004W
YER012W YMR247C
YER012W YOL038W
YER012W YPR103W
YER012W YPR080W
YER012W YPL110C
YER012W YHR200W
YER012W YGL026C
YER012W YMR116C
YER012W YER021W
YER012W YBR082C
YER012W YDR363W-A
YER012W YKL145W
YER012W YJL001W
YER012W YER094C
YER012W YBR118W
YER012W YGR135W
YER012W YOR261C
YER012W YER103W
YER012W YDL007W
YER012W YHR027C
YER012W YLR058C
YER012W YOR117W
YHR098C YPL031C
YHR098C YLR026C
YHR098C YPR181C
YHR098C YNL289W
YHR098C YPR119W
YHR098C YGL008C
YDL135C YLR229C
YDL135C YPR165W
YCR093W YDL165W
YCR093W YDR443C
YCR093W YNL025C
YCR093W YER148W
YCR093W YNR052C
YCR093W YPL037C
YCR093W YGR134W
YCR093W YKR036C
YCR093W YGR274C
YCR093W YDL160C
YCR093W YER068W
YCR093W YDR145W
YCR093W YIL038C
YCR093W YPL042C
YCR093W YAL021C
YBR069C YPL151C
YDL051W YDR510W
YDL051W YPL243W
YLR120C YBL026W
YEL043W YLR293C
YEL043W YDL074C
YEL043W YJL074C
YEL043W YBR200W
YEL043W YOL069W
YEL043W YGR089W
YEL043W YDR201W
YEL043W YGR218W
YNL068C YMR043W
YNL068C YMR001C
YNL068C YPR120C
YNL068C YPR119W
YNL068C YOR372C
YBL002W YER148W
YBL002W YDR225W
YBL002W YBL046W
YBL002W YNL201C
YBL002W YHL007C
YBL002W YOL012C
YBL002W YGR252W
YBL002W YKL089W
YBL002W YBR274W
YBL002W YGL097W
YBL002W YGL150C
YBL002W YDR075W
YDR146C YOR290C
YDR146C YPL031C
YDR146C YFR028C
YDR146C YER022W
YDR146C YER179W
YDR146C YDL106C
YDR146C YPR034W
YDR146C YOL001W
YDR146C YDL155W
YDR146C YGR089W
YDR146C YPR119W
YDR146C YOL051W
YDR146C YDL127W
YBR112C YNL330C
YBR112C YDR510W
YBR112C YOR174W
YBR112C YCR084C
YBR112C YCL067C
YBR112C YNL167C
YBR112C YMR240C
YBR112C YPL181W
YBR112C YGL025C
YBR112C YPR068C
YBR112C YGL035C
YBR112C YIL021W
YBR112C YIL061C
YBR112C YLR176C
YBR112C YGL071W
YBR112C YJL168C
YBR112C YBL103C
YBR112C YDR043C
YBR112C YGR252W
YBR112C YGL162W
YBR112C YKL038W
YBR112C YOR140W
YBR112C YGL194C
YBR112C YDL005C
YNL326C YEL013W
YJL061W YDR335W
YJL061W YMR047C
YJL061W YOR224C
YJL061W YJL041W
YJL061W YKL057C
YJL061W YMR308C
YJL061W YIL115C
YJL061W YGR218W
YPL094C YIL162W
YPL094C YLR378C
YPL094C YOR254C
YOR101W YLR310C
YOR101W YPL240C
YER020W YDL035C
YER020W YPL268W
YER020W YAL056W
YER020W YOR371C
YER020W YGL121C
YER020W YOR107W
YER020W YGR040W
YER020W YJL005W
YER020W YJL106W
YER020W YBL016W
YDR231C YBR109C
YDR231C Q0250
YJL112W YLL001W
YJL112W YKR036C
YJL112W YIL065C
YFL066C YER146W
YFL066C YNL147W
YML058W YIL066C
YML058W YDL101C
YML058W YER070W
YBR188C YKR022C
YBR188C YLR117C
YBR188C YPR101W
YBR188C YMR213W
YBR188C YJR050W
YBR188C YGL120C
YBR188C YPL151C
YBR188C YDR416W
YBR188C YGR129W
YBR188C YLR424W
YBR188C YKR086W
YBR188C YDL209C
YBR188C YLL036C
YJR076C YDR510W
YJR076C YDR309C
YJR076C YDL064W
YJR076C YDR218C
YJR076C YOR156C
YJR076C YPL018W
YJR076C YDR409W
YJR076C YLR314C
YJR076C YHR107C
YJR076C YML109W
YJR076C YOR084W
YJR076C YKL101W
YJR076C YPL161C
YJR076C YCR002C
YJR076C YCL024W
YJR076C YMR001C
YJR076C YPL153C
YJR076C YNL298W
YJR076C YNL166C
YJR076C YNL078W
YJR076C YHR061C
YJR076C YDL225W
YBR003W YJR022W
YDL113C YBL025W
YDL113C YNL263C
YDL113C YJL036W
YDL113C YLR191W
YDL113C YGR172C
YDL113C YPR119W
YMR135C YIL017C
YMR135C YDR255C
YMR135C YGL227W
YMR135C YIL097W
YMR135C YDL176W
YBR247C YDL148C
YBR247C YIL019W
YBR247C YOR056C
YBR247C YPL204W
YBR247C YDL060W
YBR247C YDL014W
YBR247C YCL059C
YBR247C YNL207W
YBR247C YDR324C
YBR247C YPL012W
YBR247C YPL266W
YBR247C YPR144C
YBR247C YER082C
YBR247C YKL143W
YBR247C YOR145C
YJL210W YLR191W
YJL210W YDR265W
YJL210W YGL153W
YJL210W YMR026C
YJL210W YNL214W
YJL210W YGR077C
YJL210W YDL065C
YLR398C YOR076C
YLR398C YPR189W
YLR398C YGL213C
YIL101C YPR119W
YKL004W YPL057C
YKL004W YPR183W
YOR208W YHR030C
YOR208W YLR113W
YPL154C YDR510W
YPL154C YBL017C
YPL101W YER148W
YPL101W YLR384C
YPL101W YPL086C
YPL101W YGR200C
YPL101W YMR312W
YPL101W YMR005W
YPL101W YML098W
YPL101W YMR236W
YPL101W YHR187W
YLR258W YPL031C
YLR258W YOR178C
YLR258W YJL137C
YLR258W YLR273C
YLR258W YGL134W
YLR258W YGR275W
YHR176W YPL240C
YDL244W YPL240C
YDR319C YLR452C
YKL095W YPR101W
YKL095W YMR213W
YKL095W YPL151C
YKL095W YDL209C
YKL095W YLL036C
YLR451W YCR042C
YFR017C YPL031C
YFR017C YNL289W
YIL076W YLR268W
YOL044W YDR329C
YOL044W YLR191W
YOL044W YDR265W
YOL044W YGL153W
YOL044W YMR026C
YOL044W YNL214W
YOL044W YNL329C
YOL044W YAL055W
YLR323C YDL209C
YLR323C YLL036C
YOR085W YDL232W
YOR085W YML019W
YOR085W YLR378C
YOR085W YJL002C
YOR085W YGL226C-A
YOR085W YGL022W
YOR085W YEL002C
YOR085W YER087C-B
YGR054W YER036C
YGR054W YML010W
YNL087W YGL013C
YNL087W YOR086C
YLR318W YBL064C
YLR318W YIL009C-A
YLR318W YLR233C
YBR278W YDL102W
YBR278W YDR121W
YBR278W YPR175W
YBR278W YNL262W
YDR296W YPL248C
YPR091C YGR092W
YMR198W YPR141C
YMR198W YHR107C
YMR198W YJR112W
YMR163C YDL065C
YMR163C YOR326W
YGR294W YPL240C
YBR020W YMR117C
YBR020W YML051W
YBR020W YPL248C
YLR418C YOL145C
YLR418C YFR034C
YLR418C YML069W
YLR418C YER148W
YLR418C YCR084C
YLR418C YGR104C
YLR418C YDR138W
YLR418C YOR123C
YLR418C YBR279W
YLR418C YGL244W
YLR418C YPL042C
YLR418C YGR005C
YLR418C YDR167W
YLR418C YML010W
YLR418C YOL051W
YLR418C YOR151C
YLR418C YGL207W
YLR418C YPR086W
YLR418C YAL021C
YLR418C YDL140C
YER059W YPL031C
YER059W YPL046C
YNL076W YER177W
YNL076W YGL252C
YNL076W YJR090C
YBL025W YMR270C
YBL025W YLR141W
YGL167C YLR026C
YEL022W YKR030W
YEL022W YAL026C
YEL022W YDL192W
YIL053W YDR510W
YIL053W YDR328C
YIL053W YHR152W
YMR218C YKR068C
YNL230C YPL046C
YJL042W YDR510W
YJL042W YER133W
YOR122C YNL138W
YOR122C YIL159W
YOR122C YFL039C
YOR122C YNL271C
YMR058W YER145C
YMR058W YCL001W
YOR290C YDL053C
YOR290C YDR510W
YOR290C YDR073W
YOR290C YGR161C-C
YOR290C YER165W
YOR290C YMR033W
YOR290C YBR289W
YOR290C YPL016W
YOR290C YLR176C
YOR290C YJL176C
YOR290C YKL109W
YOR290C YEL009C
YOR290C YFR037C
YOR290C YGL120C
YOR290C YOR038C
YOR290C YFL049W
YOR290C YPR034W
YOR290C YPL129W
YOR290C YLR330W
YOR290C YNR023W
YOR290C YHL025W
YOR290C YGR275W
YKL114C YKL164C
YML093W YJR002W
YML093W YGL120C
YHR197W YKR048C
YHR197W YIR009W
YHR197W YHR052W
YHR197W YER165W
YHR197W YDR101C
YHR197W YNL182C
YHR197W YHR085W
YHR197W YMR290C
YHR197W YLR106C
YHR197W YGR103W
YHR197W YCR072C
YHR197W YPL093W
YHR197W YFL002C
YHR197W YML010W
YHR197W YGR245C
YHR197W YPL146C
YHR197W YER006W
YLR200W YEL003W
YLR200W YML094W
YLR200W YJR112W
YLR200W YGR078C
YLR200W YLR212C
YKR003W YPL240C
YKR003W YPR173C
YKL135C YOL108C
YKL135C YPR029C
YKL135C YPL240C
YKL135C YGL206C
YKL135C YLR170C
YKL135C YHL019C
YKL135C YGR167W
YKL135C YDR123C
YKL135C YDR153C
YKL135C YJL207C
YKL135C YLR330W
YKL135C YGR261C
YKL135C YHR108W
YBL066C YBL026W
YBL066C YEL015W
YDR169C YDR510W
YDR169C YOL004W
YOR057W YDR328C
YOR057W YJL036W
YOR057W YMR186W
YOR057W YLR191W
YOR057W YPL240C
YOR057W YDL132W
YOR057W YMR094W
YOR057W YJL005W
YPR108W YGL048C
YPR108W YFR052W
YPR108W YDL097C
YPR108W YFR010W
YPR108W YHR200W
YPR108W YER021W
YPR108W YDR363W-A
YPR108W YHR027C
YKL054C YDL060W
YKL054C YHR031C
YKL054C YDL140C
YGR162W YJL138C
YGR162W YPR041W
YGR162W YGL245W
YGR162W YOR204W
YGR162W YDL060W
YGR162W YDL014W
YGR162W YER165W
YGR162W YOL139C
YGR162W YNL124W
YGR162W YOL006C
YGR162W YDL126C
YGR162W YDL043C
YGR162W YJR138W
YGR162W YNL244C
YGR162W YER110C
YGR162W YDR381W
YGR162W YLR249W
YGR162W YKR059W
YDL165W YDR443C
YDL165W YNL025C
YDL165W YER148W
YDL165W YNR052C
YDL165W YPL037C
YDL165W YDR448W
YDL165W YER068W
YDL165W YIL038C
YDL165W YGR092W
YDL165W YPL042C
YDL165W YML098W
YDL165W YAL021C
YJR135C YPL233W
YJR135C YGR179C
YJR135C YPR046W
YJR135C YLR381W
YMR076C YDR510W
YMR076C YGR178C
YMR076C YFR027W
YMR076C YLR330W
YMR076C YJL165C
YMR076C YBR249C
YNL027W YDR510W
YNL027W YDR335W
YNL027W YPL204W
YNL027W YIL033C
YNL027W YMR227C
YNL027W YJL164C
YNL027W YHR206W
YNL027W YJR132W
YLR291C YPR041W
YLR291C YKR026C
YLR291C YDR211W
YLR291C YNL244C
YLR291C YER025W
YLR291C YGR083C
YLR291C YOR260W
YIL122W YPR119W
YDL230W YML074C
YDL230W YPL240C
YGR024C YBR060C
YIR026C YGR103W
YGR097W YNL025C
YGR097W YJL036W
YGR097W YGL043W
YGR097W YMR005W
YGR097W YGL201C
YGR097W YDL140C
YIL068C YJL085W
YIL068C YAL032C
YIL068C YLR166C
YIL068C YDR166C
YIL068C YBR200W
YIL068C YGR009C
YNR034W YER133W
YNL282W YHR062C
YNL282W YNL221C
YNL282W YLR145W
YNL282W YGL207W
YNL282W YBR257W
YBR286W YFR034C
YGL144C YMR275C
YDR190C YBR231C
YDR190C YGR002C
YDR190C YER148W
YDR190C YDR225W
YDR190C YMR127C
YDR190C YHR034C
YDR190C YLR335W
YDR190C YNL215W
YDR190C YPL240C
YDR190C YOL012C
YDR190C YJL081C
YDR190C YMR047C
YDR190C YCR060W
YDR190C YNL107W
YDR190C YFL039C
YDR190C YPL129W
YDR190C YML041C
YDR190C YDR334W
YDR190C YGL097W
YDR190C YGL150C
YAL031C YER172C
YAL031C YPR119W
YAL031C YER133W
YBL006C YMR033W
YBL006C YGR275W
YGR108W YPR119W
YBR264C YGL198W
YBR264C YNL263C
YBR264C YNL044W
YBR264C YER136W
YBR231C YGR002C
YBR231C YOL012C
YBR231C YJL081C
YBR231C YNL107W
YBR231C YLR399C
YBR231C YAL011W
YBR231C YFL039C
YBR231C YLR385C
YBR231C YML041C
YBR231C YLR085C
YBR231C YDR334W
YJL148W YFR034C
YJL148W YBR154C
YJL148W YPR187W
YJL148W YPL240C
YJL148W YPR110C
YJL148W YOR341W
YJL148W YOR340C
YJL148W YNL113W
YJL148W YGL120C
YJL148W YNL248C
YJL148W YPR010C
YJL148W YER004W
YLR353W YOR301W
YLR353W YGR041W
YLR353W YHL007C
YLR353W YKL082C
YNR016C YER179W
YNR016C YPL240C
YNR016C YIL061C
YNR016C YER172C
YFR036W YGL116W
YFR036W YDR260C
YFR036W YBL084C
YFR036W YIR025W
YFR036W YKL022C
YFR036W YLR127C
YFR036W YGL240W
YFR036W YHR166C
YFR036W YDR118W
YHR114W YMR253C
YHR114W YIL156W
YHR114W YOR181W
YHR114W YNL094W
YHR114W YBR205W
YHR114W YGL104C
YHR114W YKR030W
YHR114W YKL129C
YHR114W YPL246C
YHR114W YLR078C
YHR114W YMR109W
YHR114W YJL151C
YHR114W YPR171W
YHR114W YNL078W
YHR114W YDL146W
YHR114W YJR090C
YHR114W YLR064W
YCL034W YOR181W
YCL034W YBL007C
YCL034W YOR094W
YPL120W YLR240W
YPL120W YBR097W
YPL120W YLR360W
YPL120W YBR128C
YPL120W YGR218W
YOL145C YML069W
YOL145C YMR047C
YOL145C YOR123C
YOL145C YBR279W
YOL145C YGL244W
YOL145C YHR119W
YOL145C YDR167W
YOL145C YML010W
YOL145C YKL145W
YOL145C YGL207W
YOL145C YDL140C
YJL099W YMR237W
YJL099W YBR023C
YJL099W YOR299W
YJL099W YLR330W
YJL099W YKR027W
YJL099W YDL192W
YHR149C YML109W
YHR149C YMR273C
YHR149C YPR119W
YOL110W YLR246W
YDR005C YGR246C
YDR005C YPR110C
YDR005C YOR116C
YDR005C YOR207C
YDR005C YNR003C
YDR005C YPR190C
YMR311C YPL031C
YMR311C YOL001W
YMR311C YML016C
YMR311C YER133W
YBL039C YDR510W
YBL039C YFR034C
YBL039C YJL030W
YBL039C YDR388W
YBL039C YBL105C
YBL039C YGR252W
YGR188C YDR328C
YGR188C YGL116W
YGR188C YGL086W
YGR188C YOR069W
YGR188C YOR026W
YOR362C YGR253C
YOR362C YGL011C
YOR362C YMR154C
YOR362C YML092C
YOR362C YMR314W
YOR362C YGR092W
YOR362C YNL244C
YOR362C YOL038W
YOR362C YPR103W
YOR362C YHR027C
YLR126C YBL026W
YDL053C YGR178C
YDL053C YHR121W
YML074C YDR510W
YML074C YOR039W
YML074C YKL014C
YML074C YPL240C
YML074C YIL035C
YML074C YOR061W
YML074C YPR073C
YML074C YOR341W
YML074C YOR340C
YML074C YGL120C
YML074C YPL093W
YML074C YDR224C
YML074C YDR381W
YML074C YER133W
YML074C YPL146C
YKR062W YDR510W
YKR062W YFR034C
YKR062W YDL106C
YKR062W YKL028W
YKR062W YOL051W
YKR062W YGL207W
YKR062W YDL140C
YBR235W YGR218W
YNL330C YCR084C
YNL330C YBR095C
YNL330C YLR113W
YNL330C YOL004W
YNL330C YPR023C
YNL330C YPL181W
YNL330C YKL185W
YNL330C YMR263W
YNL330C YMR075W
YNL330C YFL031W
YNL330C YAL013W
YNL330C YJR032W
YNL330C YMR005W
YNL330C YNL097C
YNL330C YDR207C
YNL330C YIL084C
YNL330C YDR155C
YNL330C YLR216C
YNL330C YJR017C
YNL330C YPL139C
YHR096C YPL240C
YDL035C YPL268W
YMR253C YFR024C-A
YMR253C YBL007C
YOR257W YOR176W
YOR257W YNL188W
YOR257W YLL003W
YOR257W YGL112C
YOR257W YOL072W
YOR257W YDR356W
YOR257W YDR448W
YOR257W YMR047C
YOR257W YIL149C
YOR257W YBR111W-A
YOR257W YLL040C
YOR257W YDR159W
YOR257W YHR102W
YOR257W YJL019W
YGR002C YJR082C
YGR002C YNL136W
YGR002C YLR384C
YGR002C YHR090C
YGR002C YDR485C
YGR002C YEL018W
YGR002C YPR023C
YGR002C YFL024C
YGR002C YOR244W
YGR002C YOL012C
YGR002C YJL081C
YGR002C YNL107W
YGR002C YAL011W
YGR002C YFL039C
YGR002C YHR099W
YGR002C YLR385C
YGR002C YDR359C
YGR002C YML041C
YGR002C YDR334W
YGR075C YER172C
YGR075C YLL036C
YGR253C YBR109C
YGR253C YKL014C
YGR253C YML092C
YGR253C YPR103W
YDR510W YKL104C
YDR510W YJL138C
YDR510W YOR191W
YDR510W YDL064W
YDR510W YCL037C
YDR510W YDL150W
YDR510W YGR124W
YDR510W YOR251C
YDR510W YJL034W
YDR510W YDL084W
YDR510W YJR045C
YDR510W YGR211W
YDR510W YOL135C
YDR510W YDR385W
YDR510W YPR183W
YDR510W YLR115W
YDR510W YLL019C
YDR510W YOR156C
YDR510W YKL060C
YDR510W YJL014W
YDR510W YNL015W
YDR510W YCR084C
YDR510W YMR186W
YDR510W YFR052W
YDR510W YER165W
YDR510W YLR276C
YDR510W YDR409W
YDR510W YAL005C
YDR510W YLR314C
YDR510W YCR012W
YDR510W YNL167C
YDR510W YLR335W
YDR510W YOL123W
YDR510W YNL220W
YDR510W YJR016C
YDR510W YHR019C
YDR510W YOL006C
YDR510W YDR158W
YDR510W YPL082C
YDR510W YLL024C
YDR510W YPL240C
YDR510W YDL022W
YDR510W YNL088W
YDR510W YBR083W
YDR510W YHR103W
YDR510W YBL054W
YDR510W YDL226C
YDR510W YCR016W
YDR510W YDR477W
YDR510W YOR187W
YDR510W YLR086W
YDR510W YDL126C
YDR510W YGR264C
YDR510W YJL026W
YDR510W YKR036C
YDR510W YLR449W
YDR510W YJR024C
YDR510W YJR104C
YDR510W YOR317W
YDR510W YPL020C
YDR510W YNL042W
YDR510W YPR112C
YDR510W YER003C
YDR510W YOL059W
YDR510W YCL018W
YDR510W YHR020W
YDR510W YBR238C
YDR510W YOR144C
YDR510W YMR067C
YDR510W YMR296C
YDR510W YOR017W
YDR510W YPL106C
YDR510W YMR235C
YDR510W YMR111C
YDR510W YPR110C
YDR510W YOR116C
YDR510W YER088C
YDR510W YDR390C
YDR510W YIL021W
YDR510W YNL209W
YDR510W YLR150W
YDR510W YGL137W
YDR510W YFL045C
YDR510W YBR215W
YDR510W YGL157W
YDR510W YEL007W
YDR510W YMR233W
YDR510W YMR146C
YDR510W YMR168C
YDR510W YER120W
YDR510W YGR256W
YDR510W YJL008C
YDR510W YOR341W
YDR510W YHR134W
YDR510W YMR219W
YDR510W YCR002C
YDR510W YLR033W
YDR510W YHR190W
YDR510W YLR350W
YDR510W YGR254W
YDR510W YGR140W
YDR510W YLR259C
YDR510W YMR241W
YDR510W YFR037C
YDR510W YOL086C
YDR510W YAR010C
YDR510W YER039C
YDR510W YKL152C
YDR510W YAL015C
YDR510W YLR180W
YDR510W YDL208W
YDR510W YFL037W
YDR510W YGL250W
YDR510W YCL050C
YDR510W YLL021W
YDR510W YOL109W
YDR510W YLR328W
YDR510W YFL039C
YDR510W YHR099W
YDR510W YJL092W
YDR510W YGR178C
YDR510W YER155C
YDR510W YPR180W
YDR510W YPL028W
YDR510W YBR086C
YDR510W YML023C
YDR510W YER047C
YDR510W YOR194C
YDR510W YGR005C
YDR510W YDR174W
YDR510W YNL216W
YDR510W YKR025W
YDR510W YJR153W
YDR510W YCL030C
YDR510W YPL224C
YDR510W YDR226W
YDR510W YER041W
YDR510W YDL013W
YDR510W YDR469W
YDR510W YNL055C
YDR510W YDR155C
YDR510W YAL038W
YDR510W YDR285W
YDR510W YPL129W
YDR510W YOR207C
YDR510W YGR192C
YDR510W YBR088C
YDR510W YER025W
YDR510W YKL211C
YDR510W YPR080W
YDR510W YJR089W
YDR510W YLR249W
YDR510W YGL026C
YDR510W YLR277C
YDR510W YKR059W
YDR510W YML016C
YDR510W YJL005W
YDR510W YER090W
YDR510W YPL158C
YDR510W YBR127C
YDR510W YHR206W
YDR510W YDR050C
YDR510W YGR061C
YDR510W YBR106W
YDR510W YNL078W
YDR510W YLR044C
YDR510W YBL005W-B
YDR510W YGL130W
YDR510W YBR121C
YDR510W YIL036W
YDR510W YDL025C
YDR510W YKL032C
YDR510W YDL225W
YDR510W YOR217W
YDR510W YDR071C
YDR510W YHR183W
YDR510W YBR118W
YDR510W YGR083C
YDR510W YDL131W
YDR510W YGL008C
YDR510W YMR083W
YDR510W YGR135W
YDR510W YGR048W
YDR510W YPR190C
YDR510W YPR074C
YDR510W YML085C
YDR510W YLR175W
YDR510W YBL076C
YDR510W YDR171W
YDR510W YHR084W
YDR510W YPL139C
YDR510W YDL229W
YDR510W YHR027C
YDR510W YPL228W
YDR510W YBR249C
YDR510W YLR058C
YDR510W YKL112W
YLR148W YML001W
YLR148W YGL124C
YLR148W YDR323C
YLR148W YPL045W
YLR148W YMR231W
YLR148W YDL077C
YLR148W YOL018C
YLR148W YGL212W
YLR148W YOR106W
YLR148W YMR197C
YLR148W YDR080W
YPL096W YEL037C
YPL096W YKL145W
YDR335W YKL068W
YDR335W YLR293C
YDR335W YFR034C
YDR335W YLR335W
YDR335W YGL092W
YDR335W YGR119C
YDR335W YGL035C
YDR335W YDR192C
YDR335W YDR103W
YDR335W YMR047C
YDR335W YGL172W
YDR335W YDL116W
YDR335W YLR182W
YDR335W YJL157C
YDR335W YPR010C
YDR335W YBR137W
YDR335W YFR002W
YDR335W YKR082W
YDR335W YOR098C
YDR335W YAR007C
YDR335W YML103C
YDR335W YER103W
YPR141C YPL253C
YPR141C YDR356W
YPR141C YHR165C
YPR141C YFL008W
YPR141C YJR112W
YPR141C YFL037W
YPR141C YPR120C
YPR141C YOL069W
YPR141C YGR089W
YPR141C YPR119W
YPR141C YML124C
YPR141C YLR212C
YPR141C YML085C
YMR039C YNL124W
YMR039C YAL043C
YMR039C YML010W
YMR039C YPR086W
YDR443C YNL025C
YDR443C YNR052C
YDR443C YER022W
YDR443C YGR104C
YDR443C YFL028C
YDR443C YKR036C
YDR443C YGL043W
YDR443C YPL042C
YDR443C YAL021C
YDR443C YOR140W
YLL011W YER036C
YLL011W YIL019W
YLL011W YDL014W
YLL011W YPL240C
YLL011W YMR308C
YCR077C YMR288W
YCR077C YMR002W
YCR077C YER115C
YCR077C YER165W
YCR077C YER146W
YCR077C YNL124W
YCR077C YPL240C
YCR077C YNL088W
YCR077C YJR022W
YCR077C YML109W
YCR077C YDR141C
YCR077C YDL160C
YCR077C YDR389W
YCR077C YBL026W
YCR077C YGL143C
YCR077C YNR027W
YCR077C YLR438C-A
YCR077C YER112W
YCR077C YNR053C
YCR077C YDR381W
YCR077C YNL147W
YCR077C YJL124C
YCR077C YGR218W
YCR077C YLL036C
YCR077C YJL140W
YER036C YBR039W
YER036C YAL035W
YER036C YOR091W
YER036C YOR204W
YER036C YDL066W
YER036C YLR197W
YER036C YNL161W
YER036C YMR012W
YER036C YBR079C
YER036C YLL024C
YER036C YDR164C
YER036C YGR285C
YER036C YDR049W
YER036C YDR101C
YER036C YGR204W
YER036C YER082C
YER036C YHR121W
YER036C YLR249W
YER036C YBR127C
YER036C YNL064C
YER036C YLR175W
YER036C YJL080C
YER036C YBR084W
YJL110C YJR066W
YJL110C YKR034W
YJL110C YER112W
YKR048C YLR457C
YKR048C YDR225W
YKR048C YGL241W
YKR048C YAL020C
YKR048C YDR162C
YKR048C YBR010W
YKR048C YOR112W
YKR048C YOL012C
YKR048C YBR267W
YKR048C YBR009C
YKR048C YKR079C
YKR048C YJL092W
YKR048C YDR224C
YKR048C YDR381W
YKR048C YPR119W
YKR048C YNL078W
YKR048C YGR245C
YKR048C YPR086W
YKR048C YLR410W
YKL108W YFR028C
YKL108W YPR120C
YKL108W YJL090C
YKL108W YPR119W
YKL108W YDR013W
YJR094C YMR139W
YJR094C YDR207C
YJR094C YJL106W
YJR074W YLR293C
YJR074W YPL240C
YJR074W YDL235C
YJR074W YIL147C
YJR074W YHR206W
YDL148C YIL019W
YDL148C YHR052W
YDL148C YPL240C
YDL148C YJR002W
YDL148C YMR047C
YDL148C YPR144C
YDL148C YLR186W
YDL148C YML010W
YAL012W YHR152W
YMR288W YBR237W
YMR288W YLR117C
YMR288W YMR240C
YMR288W YMR213W
YMR288W YPR094W
YMR288W YPL213W
YMR288W YIR005W
YMR288W YML049C
YMR288W YLL036C
YIL156W YKL129C
YIL156W YMR109W
YIL156W YHL002W
YNL312W YDL059C
YNL312W YMR201C
YNL312W YML032C
YNL312W YBR136W
YNL312W YBL088C
YNL312W YJL106W
YNL312W YAR007C
YLR187W YAL032C
YLR187W YPR119W
YDR099W YER177W
YDR099W YCL051W
YDR099W YDR309C
YDR099W YDR328C
YDR099W YMR127C
YDR099W YNL199C
YDR099W YBR050C
YDR099W YHL007C
YDR099W YDR477W
YDR099W YDR028C
YDR099W YNL293W
YDR099W YJL141C
YDR099W YPL256C
YDR099W YGR123C
YDR099W YDR130C
YDR099W YER133W
YDR099W YOR298C-A
YDR099W YJR090C
YDR099W YLR177W
YKL188C YPL147W
YKL188C YGR074W
YHR170W YOR204W
YHR170W YMR080C
YHR170W YDR101C
YHR170W YPL093W
YHR170W YGR192C
YHR170W YLR249W
YHR170W YDL229W
YKL068W YBL079W
YKL068W YER165W
YKL068W YLR335W
YKL068W YOL123W
YKL068W YLL024C
YKL068W YMR080C
YKL068W YGL092W
YKL068W YDL207W
YKL068W YPL169C
YKL068W YDR101C
YKL068W YPL012W
YKL068W YMR047C
YKL068W YDL116W
YKL068W YKL057C
YKL068W YFR031C
YKL068W YMR308C
YKL068W YPL125W
YKL068W YPL093W
YKL068W YER110C
YKL068W YJR042W
YKL068W YKR082W
YKL068W YGR218W
YKL068W YML103C
YKL068W YBR123C
YKL068W YLR347C
YKL068W YNL273W
YOR032C YNL289W
YDL246C YPL240C
YPL178W YER173W
YPL178W YMR125W
YPL178W YER011W
YPL178W YDR364C
YPL178W YLR347C
YHR015W YPL169C
YLR457C YPL255W
YLR457C YGL075C
YLR457C YLR452C
YLR457C YPR119W
YLR457C YML031W
YGR056W YER148W
YGR056W YMR106C
YGR056W YMR033W
YGR056W YHR056C
YGR056W YLR321C
YGR056W YOR319W
YGR056W YCR052W
YGR056W YMR047C
YGR056W YMR224C
YGR056W YDR303C
YGR056W YJL092W
YGR056W YPR034W
YGR056W YKR008W
YGR056W YGR275W
YGR116W YML069W
YGR116W YEL015W
YGR116W YBR236C
YGR116W YML010W
YGR116W YGR063C
YGR116W YPR133C
YGR116W YGL207W
YGR116W YDL140C
YER119C YPL240C
YDR499W YBR136W
YDR499W YAR007C
YDR499W YGR218W
YLL061W YJR012C
YDR110W YFR028C
YDR110W YDL042C
YDR110W YER146W
YDR110W YBR119W
YDR110W YDR026C
YDR110W YJL076W
YDR110W YHR165C
YDR110W YIL061C
YDR110W YDR088C
YDR110W YGL201C
YDR110W YHR152W
YDR419W YBR088C
YBL023C YLR103C
YBL023C YEL032W
YBL023C YLR274W
YBL023C YJL072C
YBL023C YCL061C
YBL023C YPR019W
YBL023C YBR202W
YBL023C YJR046W
YBL023C YLR002C
YBL023C YDR052C
YBL023C YDL017W
YBL023C YGL201C
YBL023C YAR007C
YBL023C YDR013W
YOR329C YIL095W
YOR329C YNL243W
YOR329C YML016C
YOR329C YER133W
YLR005W YER171W
YLR005W YPR056W
YLR005W YGR258C
YLR005W YGL120C
YLR005W YGR005C
YLR005W YDR311W
YNL267W YDR373W
YOR124C YBL101C
YOR124C YKL020C
YOR124C YPR030W
YOR124C YOR138C
YOR124C YGR268C
YOR124C YHL002W
YJL044C YDR456W
YJL044C YLR262C
YPR164W YJL092W
YPR164W YGR218W
YEL060C YCL052C
YEL060C YJL124C
YPR066W YDR139C
YDR073W YMR033W
YDR073W YBR289W
YDR073W YDL147W
YDR073W YPL016W
YDR073W YJL176C
YDR073W YPR034W
YDR073W YPL129W
YDR073W YNR023W
YDR073W YHL025W
YDR229W YDR388W
YDR229W YGR218W
YDL181W YKR054C
YDL181W YNL250W
YDL181W YAL011W
YDL181W YLL021W
YDL181W YPL078C
YDL181W YGR089W
YER177W YDR328C
YER177W YHL007C
YER177W YDR477W
YER177W YDR028C
YER177W YAL024C
YER177W YHR165C
YER177W YJL141C
YER177W YGL078C
YER177W YDR130C
YER177W YER133W
YER177W YHR152W
YMR270C YER148W
YMR270C YLR141W
YMR270C YJL025W
YLR293C YIL063C
YLR293C YDR328C
YLR293C YFL022C
YLR293C YDR227W
YLR293C YCR038C
YLR293C YGL241W
YLR293C YER009W
YLR293C YGL238W
YLR293C YER165W
YLR293C YAL005C
YLR293C YLR335W
YLR293C YOL021C
YLR293C YBR225W
YLR293C YOR160W
YLR293C YAR002W
YLR293C YDR192C
YLR293C YMR235C
YLR293C YPL012W
YLR293C YKL205W
YLR293C YJL041W
YLR293C YGL120C
YLR293C YGL164C
YLR293C YER139C
YLR293C YMR308C
YLR293C YPL125W
YLR293C YJL157C
YLR293C YDR002W
YLR293C YER008C
YLR293C YER110C
YLR293C YJR042W
YLR293C YIL115C
YLR293C YGR218W
YLR293C YLR347C
YLR293C YGL097W
YLR293C YER103W
YLR293C YJR132W
YLR293C YBL031W
YLR228C YMR070W
YJR053W YFR028C
YJR053W YOR373W
YJR053W YMR001C
YJR053W YMR055C
YJR053W YHR061C
YJR053W YML064C
YPL031C YNL025C
YPL031C YFR034C
YPL031C YLR371W
YPL031C YKL025C
YPL031C YDR361C
YPL031C YKL035W
YPL031C YDR251W
YPL031C YDR432W
YPL031C YBR079C
YPL031C YPR106W
YPL031C YDL179W
YPL031C YKL185W
YPL031C YDR388W
YPL031C YDR028C
YPL031C YPR025C
YPL031C YPL219W
YPL031C YBR211C
YPL031C YNL289W
YPL031C YKR002W
YPL031C YFL033C
YPL031C YJL098W
YPL031C YCL024W
YPL031C YHR115C
YPL031C YMR199W
YPL031C YEL009C
YPL031C YIL050W
YPL031C YDR293C
YPL031C YGR233C
YPL031C YOL001W
YPL031C YGL181W
YPL031C YAL038W
YPL031C YPR119W
YPL031C YJL084C
YPL031C YDL225W
YPL031C YDL127W
YPL031C YHR082C
YPL031C YGL134W
YPL031C YLR410W
YPL031C YNR047W
YPL031C YHR071W
YKL021C YHR052W
YKR001C YFR034C
YKR001C YAL024C
YKR001C YBL007C
YKR001C YOR106W
YKR001C YDL065C
YKR001C YMR204C
YKR054C YMR117C
YKR054C YFL008W
YKR054C YAL032C
YKR054C YHR158C
YKR054C YER018C
YGL013C YHR178W
YGL013C YMR308C
YGL013C YDR176W
YJR068W YER173W
YJR068W YMR078C
YJR068W YBR087W
YJR068W YOR144C
YJR068W YJL115W
YJR068W YFR027W
YJR068W YBR088C
YJR068W YOR217W
YJR068W YNL290W
YJR068W YOL094C
YGR207C YDL120W
YDR212W YIL142W
YDR212W YGL116W
YDR212W YJL014W
YNL025C YCR084C
YNL025C YAL005C
YNL025C YGR104C
YNL025C YDR477W
YNL025C YBL075C
YNL025C YPL248C
YNL025C YPL042C
YNL025C YCR081W
YNL025C YOR140W
YGR091W YJR022W
YGR091W YER172C
YGR091W YLR438C-A
YGR091W YLL036C
YDL232W YML019W
YDL232W YLR378C
YDL232W YJL002C
YDL232W YER019C-A
YDL232W YGL022W
YDL232W YDR086C
YDL232W YER087C-B
YPL119C YBL026W
YPL119C YPR119W
YJR148W YHR152W
YJR082C YNL136W
YJR082C YOR244W
YJR082C YNL107W
YJR082C YDR359C
YNL134C YHR152W
YNL134C YOL151W
YFL036W YMR228W
YFL036W YDL044C
YPL057C YBR036C
YPL057C YOR106W
YNR010W YLR071C
YNR010W YOL135C
YNR010W YOR174W
YNR010W YER022W
YNR010W YGR104C
YNR010W YGL025C
YNR010W YHR058C
YNR010W YIL021W
YNR010W YDR308C
YNR010W YBR193C
YNR010W YPL129W
YNR010W YBL093C
YNR010W YDR167W
YNR010W YOL051W
YNR010W YBR253W
YNR010W YOR151C
YNR010W YMR112C
YNR010W YPR168W
YNR010W YJL140W
YNR010W YDL140C
YNR010W YNL236W
YNR010W YDL005C
YDR365C YDR152W
YDR365C YDL014W
YDR365C YNR054C
YDR365C YCL059C
YDR365C YDR496C
YDR365C YHR089C
YDR365C YNL002C
YDR365C YHR196W
YDR365C YGR090W
YDR365C YJL033W
YDR365C YML010W
YDR365C YBR084W
YFR034C YNL112W
YFR034C YPL122C
YFR034C YAL035W
YFR034C YOL108C
YFR034C YER148W
YFR034C YMR229C
YFR034C YPR181C
YFR034C YGL048C
YFR034C YDL171C
YFR034C YMR050C
YFR034C YLR197W
YFR034C YDR385W
YFR034C YDL060W
YFR034C YDL014W
YFR034C YIL033C
YFR034C YML114C
YFR034C YER165W
YFR034C YOL139C
YFR034C YOL004W
YFR034C YML056C
YFR034C YFL002W-A
YFR034C YOR259C
YFR034C YDL106C
YFR034C YDR261W-B
YFR034C YPL049C
YFR034C YIL137C
YFR034C YDR477W
YFR034C YIL035C
YFR034C YMR217W
YFR034C YLR028C
YFR034C YGR161W-B
YFR034C YDR034C-D
YFR034C YMR237W
YFR034C YCL040W
YFR034C YER052C
YFR034C YDL143W
YFR034C YOR061W
YFR034C YNL289W
YFR034C YEL046C
YFR034C YLR362W
YFR034C YCL017C
YFR034C YGR204W
YFR034C YNL054W-B
YFR034C YJL020C
YFR034C YMR109W
YFR034C YNL004W
YFR034C YJL008C
YFR034C YNL308C
YFR034C YDL182W
YFR034C YLR259C
YFR034C YGL078C
YFR034C YER082C
YFR034C YFL037W
YFR034C YMR308C
YFR034C YLR328W
YFR034C YPR010C
YFR034C YGR233C
YFR034C YLR337C
YFR034C YNL014W
YFR034C YCL032W
YFR034C YOL001W
YFR034C YLR330W
YFR034C YMR045C
YFR034C YHR121W
YFR034C YKL145W
YFR034C YML124C
YFR034C YOR133W
YFR034C YPR086W
YFR034C YDL131W
YFR034C YDL127W
YFR034C YGL097W
YFR034C YCL019W
YFR034C YML085C
YFR034C YLR410W
YFR034C YDR210W-B
YFR034C YBR249C
YFR034C YDR023W
YFR034C YLR058C
YHR070W YNL138W
YHR070W YPL240C
YDR460W YER171W
YDR460W YPR025C
YDR460W YDL108W
YDR460W YPR056W
YNL112W YOR056C
YNL112W YHR052W
YNL112W YDR432W
YNL112W YMR080C
YNL112W YGL120C
YNL112W YPL093W
YNL112W YDR381W
YGL251C YPL151C
YPL255W YGL075C
YPL255W YPL124W
YPL255W YNL188W
YPL255W YDR356W
YPL255W YMR001C
YPL255W YPR119W
YOR095C YOR265W
YCL014W YPL240C
YCL014W YPL256C
YCL014W YPL153C
YCL014W YPR119W
YPL208W YDR361C
YOL147C YKR009C
YOL147C YPL240C
YOL147C YDL065C
YOL147C YNL117W
YOL147C YDL078C
YIL160C YHR160C
YPR089W YPL240C
YBR233W YER165W
YPL122C YER171W
YPL122C YER148W
YPL122C YOR046C
YPL122C YPR056W
YPL122C YEL037C
YPL122C YIL143C
YPL122C YDR079C-A
YPL122C YDR311W
YKL104C YGR252W
YKL104C YGR092W
YGL179C YGL035C
YGR120C YLR026C
YGR120C YFL038C
YGR120C YJL036W
YGR120C YGL223C
YGR120C YML071C
YGR120C YNL287W
YGR120C YER157W
YGR120C YLR262C
YGR120C YNL051W
YGR120C YPR105C
YGR120C YNL041C
YML001W YGL198W
YML001W YOR070C
YML001W YNL263C
YML001W YPL045W
YML001W YPL240C
YML001W YER136W
YML001W YMR231W
YML001W YDL077C
YML001W YPR028W
YML001W YGR172C
YDR437W YPL076W
YER016W YCL029C
YER016W YLR045C
YER016W YDR356W
YER016W YFR050C
YER016W YGR161C
YER016W YGR113W
YER016W YPL269W
YER016W YML124C
YER016W YOR151C
YER016W YML085C
YDR386W YGL163C
YDR386W YDR388W
YDR386W YBR098W
YDR386W YER112W
YLR026C YFL038C
YLR026C YAR002C-A
YLR026C YEL036C
YLR026C YAL042W
YLR026C YKL006C-A
YLR026C YNL263C
YLR026C YPR181C
YLR026C YDR483W
YLR026C YFL048C
YLR026C YIL109C
YLR026C YNL238W
YLR026C YBR205W
YLR026C YFL005W
YLR026C YDR468C
YLR026C YBL050W
YLR026C YOR327C
YLR026C YNL044W
YLR026C YGL200C
YLR026C YOR099W
YLR026C YBR199W
YLR026C YDL226C
YLR026C YJL183W
YLR026C YBL075C
YLR026C YML067C
YLR026C YGL223C
YLR026C YGL054C
YLR026C YER031C
YLR026C YLR268W
YLR026C YJL178C
YLR026C YPL050C
YLR026C YLR078C
YLR026C YDR245W
YLR026C YDR189W
YLR026C YGL210W
YLR026C YAL007C
YLR026C YMR197C
YLR026C YER157W
YLR026C YLR093C
YLR026C YBR171W
YLR026C YHL031C
YLR026C YNL049C
YLR026C YBR177C
YLR026C YKL196C
YLR026C YML115C
YLR026C YPR105C
YLR026C YHR181W
YLR026C YCL001W
YLR026C YNL041C
YLR026C YML012W
YLR026C YPL218W
YLR026C YKR014C
YLR026C YDR264C
YLR026C YLR250W
YLR026C YIL041W
YLR026C YBR015C
YHR094C YPL240C
YMR095C YMR096W
YMR255W YOR046C
YMR255W YDL207W
YMR255W YDR192C
YMR255W YMR273C
YHR209W YOR319W
YDR516C YAL024C
YDR516C YGR092W
Q0130 YJR045C
Q0130 YPL078C
YPL233W YKL049C
YPL233W YGR179C
YPL233W YPL018W
YPL233W YAL005C
YPL233W YLL024C
YPL233W YBR211C
YPL233W YDR383C
YPL233W YLR259C
YPL233W YIL075C
YPL233W YJR112W
YPL233W YLR381W
YPL233W YDR254W
YPL233W YKL089W
YPL233W YGL093W
YPL233W YNL064C
YPL233W YMR214W
YPL233W YBR118W
YPL233W YHR027C
YPL233W YAL034W-A
YIL063C YML121W
YIL063C YMR047C
YIL063C YGR218W
YIL063C YGL097W
YPL215W YDL043C
YPL215W YIL061C
YPL215W YOR308C
YPL215W YGR174C
YMR139W YDR207C
YMR139W YCL032W
YDL080C YBR240C
YJL138C YPL240C
YJL138C YGL049C
YJL138C YHR152W
YPR143W YLR197W
YPR143W YDL014W
YPR143W YFR001W
YPR143W YDR496C
YPR143W YIL035C
YPR143W YKR081C
YPR143W YDR087C
YPR143W YMR290C
YPR143W YNL002C
YPR143W YPL093W
YPR143W YOL077C
YPR143W YGL111W
YPR143W YER002W
YBL058W YDL126C
YBL058W YKL213C
YBL058W YDL190C
YCL051W YNL161W
YCL051W YPR119W
YCR097W YCL067C
YCR097W YCR039C
YDR235W YKL012W
YDR235W YPL213W
YDR235W YLL036C
YDR235W YHR086W
YER038C YML023C
YBR007C YMR127C
YPL001W YBR009C
YPL001W YNL031C
YPL001W YEL056W
YPL001W YLL022C
YPR178W YAL005C
YPR178W YJR022W
YPR178W YDR473C
YPR178W YHR165C
YPR178W YER172C
YPR178W YLR438C-A
YPR178W YBR055C
YPR178W YNL147W
YPR178W YLL036C
YDR475C YFL023W
YDR475C YDR096W
YDR475C YER133W
YAL014C YOR036W
YAL014C YAL030W
YAL014C YMR197C
YAL014C YKL196C
YAL014C YER133W
YCR020W-B YLR033W
YCR020W-B YFR037C
YCR020W-B YDR303C
YCR020W-B YGR275W
YLR181C YLR025W
YLR181C YDR486C
YLR181C YPR173C
YLR181C YKR035W-A
YNL075W YIL019W
YNL075W YDL014W
YNL075W YDL220C
YNL075W YJR002W
YNL075W YNL102W
YPL150W YGR092W
YJL012C YOR270C
YJL012C YER072W
YJL065C YGL133W
YJL065C YDR121W
YJL065C YOR304W
YKR020W YDR468C
YKR020W YDR484W
YKR020W YJL029C
YKR020W YDR027C
YMR004W YKL214C
YMR004W YLR452C
YMR004W YOR047C
YER083C YDL100C
YPL176C YBR290W
YHR172W YNL188W
YHR172W YNL126W
YHR172W YLR045C
YHR172W YDR356W
YHR172W YIL149C
YHR172W YAL047C
YHR172W YLR212C
YDL240W YNL090W
YDL240W YLR229C
YDL240W YPR165W
YDL240W YLR438C-A
YFR013W YGR274C
YHR013C YOR253W
YHR013C YDL040C
YGR072W YMR080C
YGR072W YDR172W
YGR072W YHR077C
YCL035C YPL240C
YIL072W YOR351C
YIL072W YLR263W
YBR229C YAL042W
YBR229C YBR109C
YBR229C YDR221W
YBR229C YML067C
YLR455W YGR270W
YOR054C YKL088W
YOR054C YML016C
YFR028C YDL042C
YFR028C YBR156C
YFR028C YAR019C
YFR028C YAL024C
YFR028C YJL076W
YFR028C YMR001C
YFR028C YMR055C
YFR028C YLR182W
YFR028C YHR061C
YFR028C YML064C
YOR009W YPL240C
YDR292C YBR109C
YDR292C YKL154W
YMR167W YMR190C
YMR167W YAL005C
YMR167W YDR097C
YMR167W YLR035C
YMR167W YNL082W
YMR167W YOL043C
YMR167W YOL090W
YMR167W YBR088C
YMR167W YPL164C
YOR249C YDR260C
YOR249C YDL008W
YOR249C YBL084C
YOR249C YIR025W
YOR249C YKL022C
YOR249C YLR127C
YOR249C YLR102C
YOR249C YGL240W
YOR249C YHR166C
YOR249C YDR118W
YOR301W YGR041W
YOR301W YLR084C
YOR301W YHR005C
YBR039W YPL078C
YOR276W YJL030W
YOR276W YOL139C
YOR276W YAL024C
YOR276W YJL141C
YOR276W YOL045W
YOR276W YGR092W
YMR309C YPR041W
YMR309C YDR091C
YMR309C YBR079C
YMR309C YMR146C
YMR309C YPL237W
YMR309C YOR361C
YMR309C YNL244C
YMR309C YER025W
YMR309C YLR192C
YMR309C YDR429C
YOR089C YOR070C
YOR089C YNL263C
YOR089C YDR323C
YOR089C YNL044W
YOR089C YER136W
YOR089C YNL293W
YOR089C YGL212W
YOR089C YGR172C
YMR180C YGR218W
YGL163C YER095W
YBL021C YOR358W
YBL021C YGL237C
YBL021C YKL109W
YBL021C YHR187W
YLR007W YDR288W
YLR007W YLR383W
YNL261W YML065W
YNL261W YBR060C
YNL261W YDR310C
YNL261W YDR052C
YNL261W YLL004W
YKR078W YPR119W
YOR191W YDR227W
YOR191W YER179W
YOR191W YBL026W
YOR191W YDL030W
YGR289C YPL240C
YLR103C YEL032W
YLR103C YLR274W
YLR103C YJL072C
YLR103C YCL061C
YLR103C YPR019W
YLR103C YBR202W
YLR103C YMR043W
YLR103C YPR175W
YLR103C YGL113W
YLR103C YGL201C
YLR103C YAR007C
YLR103C YNL273W
YLR103C YDL140C
YOR294W YKL172W
YOR294W YKR081C
YOR294W YDR381W
YBR024W Q0250
YBR024W YBR037C
YER171W YMR201C
YER171W YOR046C
YER171W YPR025C
YER171W YDL108W
YER171W YPR056W
YER171W YGR258C
YER171W YIL143C
YER171W YOL090W
YER171W YDR381W
YER171W YDR311W
YDL047W YPL152W
YDL047W YLR384C
YDL047W YDR468C
YDL047W YKR028W
YDL047W YLR248W
YDL047W YFR040W
YDL047W YKL203C
YDL047W YIL153W
YDL047W YJL098W
YDL047W YOL018C
YDL047W YMR028W
YML046W YKL012W
YML046W YBR119W
YML046W YHR165C
YML046W YIL061C
YML046W YPL213W
YML046W YLR116W
YML046W YGR013W
YML046W YLL036C
YML046W YDR240C
YML046W YHR086W
YGL124C YPL240C
YGL124C YMR231W
YGL124C YDL077C
YGL124C YPR119W
YMR276W YDR427W
YMR276W YML088W
YMR276W YDR394W
YMR276W YEL037C
YMR276W YBL057C
YMR276W YLL039C
YMR276W YHR200W
YMR276W YDL190C
YMR276W YKL145W
YMR276W YOR117W
YLR138W YLR113W
YLR138W YML132W
YJL173C YML032C
YJL173C YAR007C
YDR152W YGR173W
YDR309C YCR086W
YDR309C YHR107C
YDR309C YML109W
YDR309C YKL082C
YDR309C YLR319C
YDR309C YMR273C
YDR309C YLR229C
YDR309C YKL007W
YDR309C YER149C
YDR309C YAL041W
YDR309C YCL032W
YDR309C YNL298W
YDR309C YHR061C
YDR309C YOR127W
YLR386W YDR427W
YLR386W YNL325C
YLR386W YAL032C
YLR386W YER112W
YLR371W YNL289W
YLR371W YOR008C
YLR371W YPR165W
YLR371W YLR332W
YLR423C YPL174C
YLR423C YJL036W
YLR423C YNL090W
YLR423C YGL180W
YLR423C YPR185W
YLR423C YPL240C
YLR423C YKR083C
YLR423C YHR023W
YLR423C YPR165W
YLR423C YBR102C
YLR423C YOR357C
YJR033C YDR328C
YJR033C YDL185W
YJR033C YDR202C
YJR033C YEL051W
YJR033C YOR332W
YJR033C YGR074W
YJR033C YPR119W
YGL011C YHR052W
YGL011C YML092C
YGL011C YBR173C
YGL011C YOL038W
YGL011C YPR103W
YGR209C YLR109W
YGR209C YJL030W
YGR209C YML028W
YGR209C YPR167C
YGR209C YER042W
YGR209C YBR080C
YGR209C YHR152W
YGR209C YLL034C
YNL050C YJR022W
YLR240W YBR097W
YLR240W YHR005C
YLR240W YLR360W
YLR240W YBR128C
YOR039W YML069W
YOR039W YBR109C
YOR039W YER148W
YOR039W YNL030W
YOR039W YIL035C
YOR039W YKL160W
YOR039W YOR061W
YOR039W YLR399C
YOR039W YBR009C
YOR039W YGR090W
YOR039W YER164W
YOR039W YML010W
YOR039W YGL207W
YOR039W YKL112W
YNL136W YHR090C
YNL136W YEL018W
YNL136W YFL024C
YNL136W YOR244W
YNL136W YDR359C
YKL049C YGR179C
YKL049C YPL018W
YKL049C YBR211C
YKL049C YGR113W
YKL049C YJR112W
YKL049C YKL089W
YKL049C YAL034W-A
YNR038W YJR041C
YNR038W YKL014C
YNR038W YBR142W
YNR038W YLR221C
YCL029C YPL124W
YCL029C YJR066W
YCL029C YOR269W
YCL029C YLR045C
YCL029C YPL155C
YCL029C YJR112W
YCL029C YDL155W
YCL029C YPL269W
YCL029C YML085C
YFL038C YGL198W
YFL038C YOR070C
YFL038C YNL263C
YFL038C YPR176C
YFL038C YJL030W
YFL038C YNL044W
YFL038C YER136W
YFL038C YBR254C
YFL038C YER031C
YFL038C YLR268W
YFL038C YPR017C
YFL038C YOL018C
YFL038C YER157W
YFL038C YDL058W
YFL038C YGR172C
YFL038C YOR370C
YFL038C YKR068C
YFL038C YOR115C
YJR131W YCL001W
YNL110C YHR052W
YNL110C YKL014C
YNL110C YPL240C
YNL110C YDR087C
YNL110C YGR103W
YHR072W YLR100W
YPL059W YPL240C
YGL253W YGL035C
YGL253W YKL038W
YGL253W YBR193C
YGL253W YHR152W
YAR002C-A YGL200C
YAR002C-A YAL007C
YAR002C-A YML012W
YOR337W YDR207C
YHR118C YML065W
YHR118C YJL092W
YHR118C YPR120C
YHR118C YDR052C
YHR118C YPR119W
YHR118C YLL004W
YGL075C YDR356W
YGL075C YMR117C
YGL075C YNL107W
YGL075C YIL149C
YGL075C YJR112W
YGL075C YPR119W
YGL075C YJL019W
YER154W Q0250
YER154W Q0275
YER154W Q0105
YER154W YNR017W
YER154W Q0085
YER154W Q0045
YEL036C YER001W
YEL036C YJL183W
YEL036C YPL050C
YEL036C YDR245W
YEL036C YJR075W
YBR260C YOR181W
YBR260C YNL090W
YBR260C YIL118W
YBR260C YKR055W
YBR260C YDL140C
YPL124W YBR109C
YPL124W YNL225C
YPL124W YDR356W
YPL124W YPL155C
YPL124W YFR031C
YPL124W YIL149C
YPL124W YOL069W
YPL124W YKL042W
YAL042W YPL240C
YAL042W YML067C
YAL042W YPL218W
YAL035W YKR024C
YAL035W YHR052W
YAL035W YDL220C
YAL035W YOR361C
YAL035W YDR060W
YAL035W YJL122W
YAL035W YER025W
YAL035W YMR260C
YNL286W YLR117C
YNL286W YDL043C
YNL286W YLL036C
YDR001C YPL240C
YDR001C YPR119W
YIL162W YLR378C
YIL162W YGL035C
YIL162W YBR283C
YBR195C YNL183C
YBR195C YPR018W
YGR161C-C YDL106C
YMR315W YDL060W
YML007W YGL208W
YML007W YGL060W
YML007W YGR252W
YML007W YMR308C
YML007W YOR194C
YML007W YER110C
YML007W YBL093C
YML007W YGR218W
YML007W YKL058W
YML007W YLR347C
YML007W YBR216C
YER063W YML010W
YER014W YJL092W
YPR041W YBR079C
YPR041W YGL049C
YPR041W YMR146C
YPR041W YPL237W
YPR041W YOR361C
YPR041W YNL244C
YPR041W YER025W
YPR041W YLR192C
YPR041W YDR429C
YPR041W YJR007W
YKL006C-A YPL240C
YKL006C-A YOR036W
YKL006C-A YLR268W
YKL006C-A YLR078C
YKL006C-A YDR189W
YKL006C-A YOR106W
YKL006C-A YHL031C
YKL006C-A YKL196C
YLR024C YDL020C
YLR024C YGL058W
YLR024C YAL032C
YLR071C YBR154C
YLR071C YOL135C
YLR071C YOR174W
YLR071C YCR084C
YLR071C YER022W
YLR071C YGR104C
YLR071C YPR187W
YLR071C YGL025C
YLR071C YHR058C
YLR071C YDL108W
YLR071C YIL021W
YLR071C YDR404C
YLR071C YDR308C
YLR071C YBR193C
YLR071C YPL129W
YLR071C YBL093C
YLR071C YOL051W
YLR071C YBR253W
YLR071C YOR151C
YLR071C YPR086W
YLR071C YMR112C
YLR071C YPR168W
YLR071C YJL140W
YLR071C YDL140C
YLR071C YNL236W
YLR071C YDL005C
YDL199C YPL240C
YDR434W YLR459W
YDL064W YOR156C
YDL064W YDR409W
YDL064W YCR066W
YDL064W YMR168C
YDL064W YGR140W
YDL064W YJL092W
YDL064W YML023C
YDL064W YBR088C
YDL031W YHR052W
YDL031W YDR087C
YDL031W YBR142W
YDL031W YMR290C
YDL031W YGL120C
YDL031W YGR103W
YDL031W YFL002C
YDL031W YJL050W
YDL031W YML010W
YDL031W YER006W
YMR257C YGR222W
YMR257C YDL044C
YOR253W YDL040C
YGL245W YGR264C
YGL245W YLR166C
YGL245W YGL105W
YGR006W YPL016W
YGR006W YER172C
YGR006W YDR088C
YGL198W YGL161C
YGL198W YNL263C
YGL198W YJL036W
YGL198W YFL005W
YGL198W YHR105W
YGL198W YER031C
YGL198W YGL210W
YGL198W YNL304W
YGL198W YLR262C
YGL198W YGR172C
YGL198W YOR132W
YGL198W YKR014C
YOR292C YHR105W
YIL019W YLR222C
YIL019W YJL069C
YIL019W YDL014W
YIL019W YGR128C
YIL019W YCL059C
YIL019W YPL126W
YIL019W YDR398W
YIL019W YDR324C
YIL019W YJR002W
YIL019W YLR129W
YIL019W YOL010W
YIL019W YLR409C
YIL019W YPR144C
YIL019W YHR148W
YIL019W YLR186W
YIL019W YJL109C
YIL019W YHR196W
YIL019W YER082C
YIL019W YLR051C
YIL019W YCR057C
YIL019W YGR090W
YIL019W YNL132W
YIL019W YPL217C
YIL019W YDL153C
YIL019W YMR128W
YIL019W YDR339C
YIL019W YOR145C
YIL019W YPR137W
YML069W YIL035C
YML069W YPR052C
YML069W YOR061W
YML069W YOR123C
YML069W YBR279W
YML069W YGL244W
YML069W YER164W
YML069W YML010W
YML069W YAR007C
YML069W YGR063C
YML069W YGL207W
YML069W YLR410W
YML069W YNL102W
YJR073C YBR109C
YGR279C YHR084W
YCR073C YMR117C
YCR073C YBL041W
YCR073C YJL128C
YCR073C YHR027C
YLL015W YJR022W
YLL015W YIL149C
YDR173C YMR043W
YDR173C YMR042W
YDL173W YDR381W
YAL016W YPL152W
YAL016W YDL188C
YAL016W YIL153W
YAL016W YDL134C
YAL016W YOR073W
YPL152W YER146W
YPL152W YPL240C
YPL152W YDL188C
YPL152W YDL134C
YPL152W YMR028W
YPL152W YJL124C
YPL152W YOR014W
YLR183C YPR119W
YBR109C YBR213W
YBR109C YFR014C
YBR109C YNL225C
YBR109C YBR050C
YBR109C YDR356W
YBR109C YNL079C
YBR109C YPL242C
YBR109C YOR358W
YBR109C YAR064W
YBR109C YFL003C
YBR109C YOR061W
YBR109C YIL021W
YBR109C YNL209W
YBR109C YOL016C
YBR109C YDR195W
YBR109C YML057W
YBR109C YMR109W
YBR109C YGR144W
YBR109C YGL229C
YBR109C YIL149C
YBR109C YHR028C
YBR109C YMR250W
YBR109C YNR035C
YBR109C YJR065C
YBR109C YMR200W
YBR109C YHR179W
YBR109C YKR025W
YBR109C YBR011C
YBR109C YFR004W
YBR109C YKL175W
YBR109C YFL010W-A
YBR109C YNL202W
YBR109C YER023W
YBR109C YKL042W
YBR109C YNL066W
YBR109C YLR212C
YBR109C YLR443W
YBR109C YOR326W
YBR172C YPL240C
YBR172C YLR116W
YJL010C YKL117W
YJL010C YDR211W
YPL092W YJL092W
YHR146W YPL153C
YHR146W YML010W
YKL064W YPL153C
YLR265C YGL090W
YKR022C YLR117C
YKR022C YPR101W
YKR022C YMR213W
YKR022C YHR165C
YKR022C YJR050W
YKR022C YGL120C
YKR022C YDR416W
YKR022C YGR129W
YKR022C YLR424W
YKR022C YDL209C
YPL174C YDR106W
YPL174C YKL193C
YPL174C YJL036W
YPL174C YOR156C
YPL174C YNL090W
YPL174C YMR294W
YPL174C YDR488C
YPL174C YPR165W
YPL174C YHR129C
YOR070C YFL005W
YCL037C YKL014C
YCL037C YOL045W
YCL037C YNL064C
YNR071C YPL240C
YNL245C YLR117C
YNL245C YMR213W
YNL245C YHR165C
YNL245C YKL173W
YNL245C YDL209C
YNL245C YLL036C
YOL108C YER167W
YOL108C YER132C
YOL108C YDR369C
YOL108C YHL020C
YOL108C YOR344C
YOL108C YDR123C
YOL108C YLR106C
YOL108C YBL103C
YOL108C YOL067C
YOL108C YLR422W
YOL108C YFL039C
YOL108C YNR064C
YLR329W YHR157W
YLR329W YHL022C
YPL043W YHR052W
YPL043W YHR066W
YPL043W YKL014C
YPL043W YDR087C
YPL043W YGR103W
YPL043W YOL077C
YKL002W YKL041W
YKL002W YLR025W
YDR328C YOL133W
YDR328C YDL185W
YDR328C YPR181C
YDR328C YJL034W
YDR328C YJL204C
YDR328C YDR385W
YDR328C YMR186W
YDR328C YGR234W
YDR328C YNL311C
YDR328C YDR202C
YDR328C YAL005C
YDR328C YEL051W
YDR328C YLR368W
YDR328C YLL024C
YDR328C YPL240C
YDR328C YOR185C
YDR328C YBL030C
YDR328C YMR258C
YDR328C YIL046W
YDR328C YML088W
YDR328C YOR080W
YDR328C YMR168C
YDR328C YLL050C
YDR328C YOR332W
YDR328C YPL256C
YDR328C YDR318W
YDR328C YGR140W
YDR328C YJL149W
YDR328C YDL132W
YDR328C YKL152C
YDR328C YMR094W
YDR328C YDR306C
YDR328C YBR196C
YDR328C YLR097C
YDR328C YDR219C
YDR328C YDR131C
YDR328C YDR054C
YDR328C YDR037W
YDR328C YGR155W
YDR328C YKR059W
YDR328C YBR127C
YDR328C YBR208C
YDR328C YBR085W
YDR328C YOR133W
YDR328C YDR139C
YDR328C YKR014C
YDR328C YDR502C
YDR328C YNL121C
YDR328C YLR224W
YDR328C YMR056C
YDR328C YER103W
YDR328C YBL076C
YDR328C YJR027W
YDR328C YJR090C
YDR328C YKL081W
YDR328C YMR046C
YDR328C YLR058C
YFL014W YHR152W
YFL014W YOL151W
YIR009W YPR101W
YIR009W YPL016W
YIR009W YLR067C
YIR009W YKR099W
YIR009W YNL036W
YIR009W YOR017W
YIR009W YAL024C
YIR009W YMR213W
YIR009W YBR136W
YIR009W YOR011W
YIR009W YPL213W
YIR009W YPL151C
YIR009W YMR005W
YIR009W YLR456W
YIR009W YHR099W
YIR009W YJL092W
YIR009W YIL143C
YIR009W YKL173W
YIR009W YNL091W
YIR009W YDR184C
YIR009W YDL209C
YIR009W YDL001W
YIR009W YLL036C
YIR009W YBR114W
YBR154C YDL150W
YBR154C YER022W
YBR154C YGR104C
YBR154C YPR187W
YBR154C YKL144C
YBR154C YPR110C
YBR154C YOR116C
YBR154C YIL021W
YBR154C YGR200C
YBR154C YJR138W
YBR154C YJL168C
YBR154C YOR341W
YBR154C YOR340C
YBR154C YNL113W
YBR154C YGL043W
YBR154C YNL248C
YBR154C YPR010C
YBR154C YGR005C
YBR154C YKR008W
YBR154C YPL129W
YBR154C YGL070C
YBR154C YML010W
YBR154C YOR151C
YBR154C YJL140W
YBR154C YDL140C
YKR101W YDR227W
YKR101W YML065W
YKR101W YBR060C
YKR101W YLL004W
YKR101W YPR018W
YER115C YML109W
YHR124W YJL106W
YER148W YDR225W
YER148W YDL150W
YER148W YGL048C
YER148W YGL241W
YER148W YML015C
YER148W YML114C
YER148W YGL112C
YER148W YER022W
YER148W YMR227C
YER148W YGR104C
YER148W YPL082C
YER148W YLR321C
YER148W YPL240C
YER148W YDL106C
YER148W YPL049C
YER148W YGR246C
YER148W YBR081C
YER148W YBR142W
YER148W YCR052W
YER148W YOL012C
YER148W YMR172W
YER148W YDR448W
YER148W YOR061W
YER148W YER159C
YER148W YGR274C
YER148W YML127W
YER148W YPL248C
YER148W YPL266W
YER148W YPR056W
YER148W YDR392W
YER148W YJL115W
YER148W YHR169W
YER148W YDR145W
YER148W YLR399C
YER148W YLR055C
YER148W YLR033W
YER148W YOR340C
YER148W YOL067C
YER148W YEL009C
YER148W YFR037C
YER148W YOL111C
YER148W YGR252W
YER148W YPL254W
YER148W YDL208W
YER148W YFL037W
YER148W YEL037C
YER148W YMR005W
YER148W YLR182W
YER148W YMR308C
YER148W YDR303C
YER148W YHR099W
YER148W YIL038C
YER148W YDR172W
YER148W YML098W
YER148W YOR194C
YER148W YPR034W
YER148W YDR224C
YER148W YNL039W
YER148W YKR008W
YER148W YKL122C
YER148W YPL129W
YER148W YDR176W
YER148W YHR121W
YER148W YOL148C
YER148W YOR047C
YER148W YNL271C
YER148W YDR167W
YER148W YOR298C-A
YER148W YIL036W
YER148W YGR063C
YER148W YKL058W
YER148W YPR086W
YER148W YBR198C
YER148W YJR144W
YER148W YCR042C
YER148W YMR236W
YER148W YPL011C
YER148W YDL140C
YER148W YBL014C
YGL033W YGL183C
YMR192W YPL240C
YMR192W YDR388W
YMR192W YFR024C-A
YMR192W YHR016C
YMR192W YPR154W
YMR192W YCR009C
YMR192W YPL249C
YMR229C YKR024C
YMR229C YOR206W
YMR229C YHR052W
YMR229C YGR128C
YMR229C YNR054C
YMR229C YER165W
YMR229C YKL014C
YMR229C YNL124W
YMR229C YJR002W
YMR229C YDR087C
YMR229C YOR341W
YMR229C YOR340C
YMR229C YGL120C
YMR229C YGR092W
YMR229C YGR103W
YMR229C YDR060W
YMR229C YLR424W
YMR229C YML010W
YOR056C YPL204W
YOR056C YOR204W
YOR056C YDL060W
YOR056C YFR052W
YOR056C YNL207W
YOR056C YPL266W
YOR056C YPR103W
YOR056C YKL143W
YOR056C YKL145W
YOR056C YOR145C
YOR270C YDL185W
YOR270C YGR020C
YOR270C YEL051W
YOR270C YHR060W
YOR270C YKL119C
YOR270C YKL080W
YOR270C YEL027W
YOR270C YLR447C
YOR270C YOR332W
YOR270C YPR036W
YOR270C YGR105W
YOR270C YBR127C
YOR270C YHR039C-A
YOR270C YER072W
YDR106W YMR294W
YDR106W YHR129C
YOL068C YBR103W
YOL068C YIL112W
YOL068C YDR310C
YOL068C YOR279C
YOL068C YDR155C
YOL068C YKR029C
YOL068C YCR033W
YOL068C YGL194C
YBR201W YML013W
YBR201W YDL126C
YBR201W YBR170C
YBR201W YLR207W
YBR201W YML029W
YBR201W YOL013C
YBR201W YGR048W
YBR201W YMR297W
YGL161C YPL240C
YGL161C YHR105W
YGL161C YGL212W
YGL161C YGR172C
YGL161C YOR357C
YOL133W YJL204C
YOL133W YNL311C
YOL133W YLR368W
YOL133W YML088W
YOL133W YOR080W
YOL133W YJL149W
YOL133W YGR003W
YOL133W YLR127C
YOL133W YDL132W
YOL133W YJL047C
YOL133W YMR094W
YOL133W YDR306C
YOL133W YLR097C
YOL133W YDR131C
YOL133W YDR054C
YOL133W YLR224W
YOL133W YJR090C
YDL074C YPR169W
YDL074C YJL074C
YDL074C YOR195W
YDL074C YGL058W
YDL074C YDR295C
YDL074C YFL008W
YDL074C YFR031C
YDL074C YOL069W
YDL074C YNL153C
YNL263C YFL005W
YNL263C YOR069W
YNL263C YER074W-A
YNL263C YHR105W
YNL263C YER031C
YNL263C YGR142W
YNL263C YGL210W
YNL263C YGL212W
YNL263C YNL304W
YNL263C YLR262C
YNL263C YNL093W
YNL263C YGR172C
YNL263C YOR132W
YNL263C YKR014C
YNL263C YOR357C
YDR128W YJL092W
YOR193W YPL112C
YER028C YPL240C
YER028C YDR477W
YER028C YJL124C
YMR052W YMR029C
YMR052W YDR200C
YMR052W YNL127W
YMR052W YLR238W
YMR052W YFR008W
YMR203W YDR375C
YMR203W YKL195W
YMR203W YGR082W
YMR203W YPR133W-A
YMR203W YNL131W
YMR203W YGR033C
YMR203W YNR017W
YMR203W YKL067W
YMR203W YPL063W
YMR203W YNL055C
YMR203W YNL121C
YDR225W YGL241W
YDR225W YGL112C
YDR225W YNL201C
YDR225W YNL030W
YDR225W YBR010W
YDR225W YOR244W
YDR225W YOL012C
YDR225W YJL081C
YDR225W YDR448W
YDR225W YBR009C
YDR225W YGR252W
YDR225W YMR308C
YDR225W YHR099W
YDR225W YDR224C
YDR225W YBR111W-A
YDR225W YER110C
YDR225W YLR442C
YDR225W YDR334W
YDR225W YNL031C
YDR225W YLR347C
YDR225W YGL097W
YDR225W YGL150C
YDR225W YDR075W
YDR225W YGR275W
YDR270W YNL259C
YOR181W YOR069W
YOR181W YGR136W
YOR181W YDR388W
YOR181W YBL075C
YOR181W YKL129C
YOR181W YFR024C-A
YOR181W YPR159W
YOR181W YPL246C
YOR181W YLL050C
YOR181W YJL020C
YOR181W YMR109W
YOR181W YHR016C
YOR181W YBL007C
YOR181W YER118C
YOR181W YBR234C
YOR181W YJR065C
YOR181W YFL039C
YOR181W YBR200W
YOR181W YLR337C
YOR181W YPR154W
YOR181W YMR032W
YOR181W YHR156C
YOR181W YJL100W
YOR181W YDL029W
YOR181W YCR009C
YGR230W YJL092W
YDR528W YPL240C
YER173W YIL139C
YER173W YBR087W
YER173W YPL194W
YER173W YDR004W
YER173W YDL154W
YER173W YFR027W
YER173W YOR217W
YER173W YNL290W
YER173W YOL094C
YER173W YHR079C-A
YDL185W YDR202C
YDL185W YEL051W
YDL185W YKL080W
YDL185W YPL234C
YDL185W YEL027W
YDL185W YLR447C
YDL185W YOR332W
YDL185W YPR036W
YDL185W YDR381W
YDL185W YBR127C
YDL185W YHR039C-A
YBR091C YOR297C
YBR091C YNR017W
YBR091C YHR005C-A
YBR091C YJL054W
YBR091C YDL217C
YNL094W YJL187C
YNL094W YLR429W
YNL094W YGR136W
YNL094W YDR388W
YNL094W YDR162C
YNL094W YFR024C-A
YNL094W YCR088W
YNL094W YJL020C
YNL094W YHR016C
YNL094W YBL007C
YNL094W YPR154W
YNL094W YNL243W
YNL094W YCR009C
YPL227C YCL001W
YML019W YLR378C
YML019W YJL002C
YML019W YGL226C-A
YML019W YER019C-A
YML019W YGL022W
YML019W YEL002C
YML019W YER087C-B
YLR163C YHR024C
YLR178C YMR297W
YBL079W YDL088C
YBL079W YGL092W
YBL079W YMR047C
YBL079W YDL116W
YBL079W YKL057C
YBL079W YMR153W
YBL079W YOR098C
YKL025C YER165W
YKL025C YGL094C
YKL025C YNL289W
YKL025C YHR143W-A
YKL025C YDL101C
YLR384C YPL204W
YLR384C YPL086C
YLR384C YDL106C
YLR384C YNL272C
YLR384C YGR200C
YLR384C YNL107W
YLR384C YMR312W
YLR384C YJL092W
YLR384C YML010W
YLR384C YHR154W
YLR384C YBL071W-A
YLR384C YMR236W
YLR384C YHR187W
YLR384C YDL140C
YML099C YMR043W
YML099C YDR145W
YML099C YDR207C
YML099C YMR042W
YLR421C YGL048C
YLR421C YHR200W
YLR421C YKL145W
YLR090W YMR240C
YDL212W YPR181C
YDL212W YIL109C
YDL212W YDL195W
YDL212W YLR208W
YJR064W YJL014W
YJR064W YNL148C
YMR029C YJL092W
YMR029C YFR008W
YGL017W YNL088W
YGL017W YLR234W
YDL150W YGR047C
YDL150W YKL144C
YDL150W YKR025W
YIL139C YPL167C
YIL139C YPL194W
YIL139C YOR346W
YIL139C YLR147C
YIL139C YLR288C
YJR119C YJL092W
YJL206C YJL141C
YIL142W YGL116W
YIL142W YJL014W
YGL082W YLR166C
YNL138W YDR388W
YNL138W YCR088W
YNL138W YMR092C
YNL138W YBL007C
YNL138W YLR166C
YNL138W YFL039C
YNL138W YJL005W
YGR179C YPL018W
YGR179C YBR107C
YGR179C YBR211C
YGR179C YDR103W
YGR179C YDR383C
YGR179C YMR168C
YGR179C YGR113W
YGR179C YDR318W
YGR179C YGR140W
YGR179C YPR046W
YGR179C YOR026W
YGR179C YDR254W
YJR086W YOR212W
YJR086W YHR005C
YJR086W YJL157C
YJR086W YDR264C
YBR139W YLR166C
YNL116W YLR215C
YNL139C YDL084W
YNL139C YDR138W
YNL139C YHR167W
YNL139C YCL011C
YNL139C YNL004W
YNL139C YER118C
YNL139C YNL253W
YNL139C YDR381W
YNL139C YML062C
YNL139C YLR347C
YDR361C YNL289W
YDL042C YDR227W
YDL042C YDR363W
YDL042C YNL030W
YDL042C YPL240C
YDL042C YBR010W
YDL042C YML109W
YDL042C YJL076W
YDL042C YOR341W
YDL042C YMR273C
YDL042C YBR009C
YDL042C YPR010C
YDL042C YLR442C
YDL042C YNL031C
YDL042C YOL017W
YHL030W YFR010W
YHL030W YJL092W
YHL030W YPR103W
YGL077C YPL240C
YPL204W YOR204W
YPL204W YDL060W
YPL204W YNL207W
YPL204W YPL266W
YPL204W YGR200C
YPL204W YIL151C
YPL204W YER082C
YPL204W YLR182W
YPL204W YDR283C
YPL204W YKL143W
YPL204W YJL080C
YPL204W YDL140C
YOR091W YMR047C
YOR091W YAL036C
YAL040C YJL157C
YAL040C YPR119W
YAL040C YNL064C
YDR288W YNL124W
YDR288W YOR358W
YDR288W YBR267W
YDR288W YLR383W
YDR288W YEL019C
YDR288W YDL103C
YDR288W YDL105W
YDR288W YCL073C
YDR288W YER098W
YGL208W YDR477W
YGL208W YGL115W
YOL143C YAL024C
YOL143C YJL141C
YOL143C YGR092W
YPR181C YFL048C
YPR181C YIL109C
YPR181C YJL004C
YPR181C YGL200C
YPR181C YPL240C
YPR181C YLR080W
YPR181C YDR192C
YPR181C YAL024C
YPR181C YMR047C
YPR181C YLR268W
YPR181C YLR078C
YPR181C YDL195W
YPR181C YNL264C
YPR181C YER151C
YPR181C YDR170C
YPR181C YGR092W
YPR181C YNL049C
YPR181C YNL298W
YPR181C YPL085W
YPR181C YML012W
YPR181C YPL218W
YPR181C YLR208W
YCL008C YNR006W
YCL008C YLR119W
YCL008C YJL172W
YCL008C YLL039C
YCL008C YPL065W
YCL008C YHL002W
YEL064C YGL212W
YDL059C YML032C
YDL059C YER095W
YOR204W YKR024C
YOR204W YDL060W
YOR204W YDR432W
YOR204W YNL207W
YOR204W YDR192C
YOR204W YHR089C
YOR204W YDR117C
YOR204W YJL098W
YOR204W YLR166C
YOR204W YLR002C
YOR204W YPR119W
YOR204W YJL050W
YOR204W YDR429C
YOR204W YLL036C
YDR483W YOL018C
YDR483W YLR166C
YHR090C YEL018W
YHR090C YPR023C
YHR090C YFL024C
YHR090C YOR244W
YHR090C YJL081C
YHR090C YNL107W
YHR090C YEL009C
YHR090C YFL039C
YHR090C YHR099W
YHR090C YDR359C
YHR030C YER111C
YHR030C YHL011C
YHR030C YER075C
YHR030C YPL240C
YHR030C YER099C
YHR030C YKL181W
YHR030C YGR229C
YHR030C YNL053W
YHR030C YLR182W
YHR030C YLL021W
YHR030C YLR442C
YHR030C YBL068W
YHR030C YIL113W
YHR030C YPL140C
YEL034W YHR068W
YNR050C YJR022W
YNR050C YMR138W
YGR004W YLR324W
YGL048C YGR232W
YGL048C YFR052W
YGL048C YER022W
YGL048C YFL024C
YGL048C YOR259C
YGL048C YDL147W
YGL048C YKL010C
YGL048C YDR427W
YGL048C YBR081C
YGL048C YPL248C
YGL048C YGR184C
YGL048C YDL097C
YGL048C YDR394W
YGL048C YFR010W
YGL048C YEL037C
YGL048C YNL244C
YGL048C YFR004W
YGL048C YDL040C
YGL048C YPR103W
YGL048C YHR200W
YGL048C YDR363W-A
YGL048C YKL145W
YGL048C YGL207W
YGL048C YBR198C
YGL048C YOR261C
YGL048C YDL007W
YGL048C YHR027C
YGL048C YOR117W
YPR029C YJL030W
YPR029C YPL240C
YPR029C YGL206C
YPR029C YDR153C
YPR029C YJL207C
YPR029C YJR125C
YJL034W YDR057W
YJL034W YLR378C
YJL034W YMR307W
YJL034W YOL031C
YJL034W YKL073W
YJL034W YHR079C
YJL034W YBR283C
YJL034W YLR166C
YJL034W YOR254C
YJL034W YMR200W
YJL034W YNL313C
YFL048C YDR057W
YFL048C YDL145C
YFL048C YLR080W
YFL048C YNL287W
YLR117C YCR086W
YLR117C YPR101W
YLR117C YER146W
YLR117C YKL012W
YLR117C YMR240C
YLR117C YDR243C
YLR117C YBR060C
YLR117C YMR213W
YLR117C YHR165C
YLR117C YPL213W
YLR117C YER013W
YLR117C YBL026W
YLR117C YJR050W
YLR117C YAL032C
YLR117C YGL120C
YLR117C YPL151C
YLR117C YDR416W
YLR117C YML049C
YLR117C YER172C
YLR117C YLR438C-A
YLR117C YER029C
YLR117C YPR182W
YLR117C YKL173W
YLR117C YGR129W
YLR117C YGL128C
YLR117C YNL147W
YLR117C YLR424W
YLR117C YGR074W
YLR117C YDR088C
YLR117C YLR275W
YLR117C YBR065C
YLR117C YDL209C
YLR117C YLR147C
YLR117C YLL036C
YOR176W YDL120W
YOR109W YGL206C
YOR109W YPR171W
YOR109W YJL124C
YDL084W YKL139W
YDL084W YDR432W
YDL084W YOL072W
YDL084W YKL214C
YDL084W YOR166C
YDL084W YDR138W
YDL084W YHR167W
YDL084W YCL011C
YDL084W YNL004W
YDL084W YNL253W
YDL084W YMR314W
YDL084W YMR228W
YDL084W YDR381W
YDL084W YDR159W
YDL084W YML062C
YGL116W YGL086W
YGL116W YJL030W
YGL116W YJL164C
YGL116W YGL037C
YGL116W YDL143W
YGL116W YKL101W
YGL116W YBL084C
YGL116W YJL008C
YGL116W YDR113C
YGL116W YKL022C
YGL116W YJL111W
YGL116W YJL013C
YGL116W YBR200W
YGL116W YOR026W
YGL116W YCL009C
YGL116W YNL014W
YGL116W YPL203W
YGL116W YPR119W
YGL116W YAR007C
YGL116W YHR166C
YCR024C YER146W
YCR024C YJL124C
YOR189W YPL129W
YBR070C YGL047W
YLL017W YOR197W
YLL017W YIL159W
YLL017W YNL098C
YNL315C YJR121W
YPR174C YPR119W
YJR045C YOR232W
YJR045C YFL016C
YJR045C YJL074C
YJR045C YJL143W
YJR045C YLR166C
YJR045C YNR017W
YJR045C YIL022W
YJR045C YDR381W
YJR045C YNL310C
YJR045C YLR369W
YMR008C YMR127C
YMR008C YJR012C
YMR008C YKL117W
YDL171C YAL024C
YDL171C YJL141C
YDL171C YLR166C
YKL062W YGR252W
YLR222C YJL069C
YLR222C YJR002W
YLR222C YLR129W
YLR222C YLR409C
YLR222C YCR057C
YLR222C YDR449C
YDR093W YJL204C
YDR093W YNL323W
YDR093W YPR119W
YMR282C YPL240C
YIL109C YJL004C
YIL109C YGL200C
YIL109C YAL024C
YIL109C YLR268W
YIL109C YLR078C
YIL109C YDL195W
YIL109C YAR033W
YIL109C YDR170C
YIL109C YGL053W
YIL109C YGL051W
YIL109C YPL085W
YIL109C YML012W
YIL109C YPL218W
YIL109C YGL008C
YFL022C YPL240C
YPL109C YCR086W
YJL156C YDR463W
YNL071W YLR166C
YMR088C YLR147C
YKL139W YML112W
YKL139W YJL006C
YKL139W YDR477W
YKL139W YDR138W
YKL139W YCL011C
YKL139W YLR432W
YKL139W YNL004W
YKL139W YFL029C
YKL139W YBR118W
YKL139W YDL140C
YKL139W YNL102W
YJL069C YJR002W
YJL069C YLR129W
YJL069C YLR409C
YJL069C YCR057C
YJL069C YDR449C
YDR323C YPL240C
YDR323C YOR036W
YDR323C YMR231W
YDR323C YGL095C
YHR042W YPL240C
YHR042W YNL289W
YHR042W YLR166C
YCR086W YEL032W
YCR086W YIL031W
YCR086W YLR274W
YCR086W YOR281C
YCR086W YLR086W
YCR086W YBR202W
YCR086W YFL008W
YCR086W YDR439W
YCR086W YNL218W
YCR086W YDL089W
YCR086W YKR010C
YCR086W YHR061C
YCR086W YDL003W
YDR206W YOL139C
YDR206W YOL149W
YKR024C YJR041C
YKR024C YKL014C
YKR024C YER013W
YKR024C YGL078C
YKR024C YPL093W
YKR024C YDR060W
YKR024C YPR131C
YBR156C YGR113W
YBR156C YGR140W
YBR156C YPL209C
YBR156C YJR089W
YOR076C YOR001W
YOR076C YGR195W
YOR076C YOL021C
YOR076C YDR280W
YOR076C YPR189W
YOR076C YMR080C
YOR076C YJR022W
YOR076C YGL213C
YOR076C YHR069C
YOR076C YHR077C
YOR076C YHL002W
YEL059C-A YMR150C
YOL091W YNL225C
YOL091W YLR227C
YOL091W YOR373W
YOL091W YDL239C
YOL091W YOR177C
YOL091W YJL203W
YOL091W YML016C
YOL091W YKL042W
YOL091W YER133W
YOL091W YGL170C
YCL031C YIL035C
YCL031C YGR090W
YNR026C YCL001W
YNR026C YPL218W
YGL252C YMR223W
YGL252C YBR081C
YGL252C YDR176W
YGL252C YER164W
YGL252C YOR047C
YNL297C YIL048W
YNL297C YDR141C
YKL193C YFR003C
YKL193C YBL034C
YKL193C YDR477W
YKL193C YGR252W
YKL193C YAL002W
YKL193C YML016C
YKL193C YER133W
YKL193C YBL010C
YLR310C YOR156C
YLR310C YAL005C
YLR310C YLL024C
YLR310C YPL240C
YLR310C YIL159W
YLR310C YNL098C
YLR310C YBL075C
YLR310C YBR130C
YLR310C YPL256C
YLR310C YER172C
YLR310C YLL016W
YLR310C YDL155W
YLR310C YGR040W
YLR310C YJL005W
YLR310C YBL016W
YFL011W YPL240C
YLR003C YJL124C
YER113C YDL043C
YMR190C YPL024W
YMR190C YMR224C
YMR190C YAL032C
YMR190C YPL153C
YMR190C YJL092W
YMR190C YFL023W
YMR190C YDR096W
YMR190C YLR234W
YMR190C YHR154W
YMR190C YPL164C
YMR190C YBR114W
YOR272W YKL172W
YOR272W YOR206W
YOR272W YHR052W
YOR272W YHR066W
YOR272W YMR049C
YOR272W YKR081C
YOR272W YDR087C
YOR272W YMR290C
YOR272W YNL002C
YOR272W YPL211W
YOR272W YGR103W
YOR272W YPL093W
YOR272W YOL077C
YOR272W YLR002C
YOR272W YGL111W
YOR272W YER002W
YOR272W YLL008W
YOR272W YER006W
YMR184W YGR092W
YNL238W YGR167W
YNL238W YBL007C
YOL135C YOR174W
YOL135C YER022W
YOL135C YGR104C
YOL135C YPL240C
YOL135C YGL025C
YOL135C YHR058C
YOL135C YGL151W
YOL135C YIL021W
YOL135C YDR308C
YOL135C YBR193C
YOL135C YPL129W
YOL135C YBL093C
YOL135C YDR167W
YOL135C YOL051W
YOL135C YBR253W
YOL135C YMR112C
YOL135C YPR168W
YOL135C YDL140C
YOL135C YNL236W
YOL135C YDL005C
YLL041C YDL120W
YLL041C YBR044C
YMR201C YPL022W
YMR201C YJR052W
YMR201C YHR144C
YMR201C YEL037C
YMR201C YJL092W
YMR201C YOL090W
YMR201C YDR311W
YMR201C YBR114W
YMR201C YDL140C
YMR201C YML095C
YLR069C YPL240C
YML042W YPL240C
YDR069C YPL084W
YDR069C YDL147W
YDR069C YLR025W
YDR069C YPR103W
YDR069C YKL145W
YGR232W YHR200W
YGR232W YKL145W
YDR227W YMR106C
YDR227W YBR103W
YDR227W YMR284W
YDR227W YDL220C
YDR227W YBR010W
YDR227W YML109W
YDR227W YNL186W
YDR227W YMR219W
YDR227W YMR273C
YDR227W YBR009C
YDR227W YER151C
YDR227W YFL023W
YDR227W YNL216W
YDR227W YDR096W
YDR227W YPR119W
YDR227W YLR442C
YDR227W YHR154W
YDR227W YNL102W
YCR038C YIL140W
YCR038C YPR122W
YOR157C YER144C
YOR157C YFR050C
YOR157C YML092C
YOR157C YEL037C
YOR157C YPR103W
YOR157C YJL001W
YOR157C YER094C
YBR093C YDL106C
YLR134W YER179W
YDR218C YPL161C
YDR156W YOR341W
YDR156W YOR340C
YOR137C YJL092W
YKL172W YHR052W
YKL172W YHR066W
YKL172W YKL014C
YKL172W YNL124W
YKL172W YDR087C
YKL172W YGL120C
YKL172W YGR103W
YKL172W YOL077C
YJL057C YLR452C
YJL057C YJL092W
YDR358W YGL206C
YDR358W YLL039C
YDR358W YDL192W
YLR096W YER118C
YLR096W YPR032W
YLR096W YGR009C
YLR096W YPR119W
YIL104C YNL124W
YIL104C YMR239C
YIL104C YDL208W
YJR066W YIR023W
YJR066W YKR034W
YJR066W YER040W
YJR066W YKL203C
YJR066W YNL006W
YJR066W YNL229C
YJR066W YMR028W
YJR066W YNL314W
YJR066W YLR116W
YJR066W YFL021W
YJR066W YHR186C
YJR066W YPL180W
YMR127C YGL112C
YMR127C YNL085W
YMR127C YDR181C
YMR127C YFR024C-A
YMR127C YJL115W
YMR127C YLR259C
YMR127C YMR308C
YMR127C YER110C
YMR127C YOR213C
YMR127C YDR167W
YMR127C YGL008C
YMR127C YOL030W
YMR127C YPR018W
YIL140W YGL054C
YIL140W YPR119W
YIL140W YLL034C
YOL163W YBL026W
YLR197W YHR052W
YLR197W YDL014W
YLR197W YKL014C
YLR197W YNL124W
YLR197W YGL120C
YLR197W YGL078C
YJL204C YER031C
YJL204C YAL026C
YJL204C YGL210W
YJL204C YAL030W
YJL204C YCR094W
YJL204C YDL132W
YJL204C YER166W
YJR084W YOL117W
YJR084W YDL216C
YJR084W YMR025W
YLR233C YDL220C
YPR033C YPL240C
YLR382C Q0120
YDR385W YAL024C
YDR385W YGR187C
YDR385W YGR252W
YDR385W YDR172W
YDR385W YHR152W
YDR385W YBL071W-A
YLR219W YPR119W
YNL163C YJL124C
YHL036W YPL240C
YOL058W YPR119W
YAR019C YPL240C
YAR019C YIL106W
YAR019C YGR092W
YAR019C YML064C
YML129C YLR203C
YML129C Q0045
YJL091C YHR019C
YJL091C YJR100C
YJL091C YPL240C
YJL091C YCL061C
YJL091C YOR254C
YJL091C YDR170C
YGR191W YPL218W
YGR047C YLR115W
YGR047C YOR110W
YGR047C YDR301W
YGR047C YGR156W
YGR047C YAL001C
YGR047C YGR246C
YGR047C YHR143W-A
YGR047C YPL008W
YGR047C YMR061W
YGR047C YAL043C
YGR047C YDR362C
YGR047C YNL039W
YGR047C YOR250C
YGR047C YLR277C
YGR047C YGR218W
YGR047C YBR123C
YGR047C YDL140C
YDR485C YOL012C
YDR485C YJL081C
YDR485C YNL107W
YDR485C YDL030W
YDR485C YER112W
YDR485C YDR334W
YPL239W YKL143W
YPR183W YOL018C
YOR206W YHR052W
YOR206W YDL014W
YOR206W YER165W
YOR206W YKL014C
YOR206W YMR117C
YOR206W YDR087C
YOR206W YMR047C
YOR206W YPL093W
YOR206W YDR060W
YOR206W YLR002C
YOR206W YER006W
YIL013C YPL240C
YIL013C YJL092W
YDL060W YNL207W
YDL060W YPL012W
YDL060W YPL266W
YDL060W YML010W
YDL060W YOR145C
YNR052C YOL149W
YNR052C YPL037C
YNR052C YGR134W
YNR052C YJL141C
YNR052C YIL106W
YNR052C YDL160C
YNR052C YER068W
YNR052C YIL038C
YNR052C YGR092W
YNR052C YBR088C
YNR052C YNL221C
YNR052C YNL206C
YNR052C YAL021C
YEL032W YLR274W
YEL032W YCL061C
YEL032W YBR202W
YEL032W YJR046W
YEL032W YPR119W
YEL032W YDL017W
YEL032W YNL273W
YOL076W YDL014W
YOL076W YPR131C
YML112W YJL006C
YGL241W YOL012C
YGL241W YJL092W
YGL241W YDR224C
YGL241W YOR098C
YGL241W YPR086W
YPR176C YJL030W
YPR176C YJL031C
YPR176C YOR370C
YDR057W YMR307W
YDR057W YML013W
YDR057W YDL126C
YDR057W YLR207W
YDR057W YML029W
YDR057W YOL013C
YDR057W YMR297W
YJL036W YEL051W
YJL036W YDL226C
YJL036W YLR031W
YJL036W YDR446W
YJL036W YGL233W
YJL036W YGR113W
YJL036W YGR142W
YJL036W YAL030W
YJL036W YNL086W
YJL036W YIL084C
YJL036W YPL201C
YJL036W YLR424W
YJL036W YOR132W
YJL036W YNL041C
YER009W YLR335W
YER009W YJL041W
YER009W YOR098C
YLR115W YNL317W
YLR115W YDR301W
YLR115W YGR156W
YLR115W YNL222W
YLR115W YKL059C
YLR115W YDR195W
YLR115W YKL018W
YLR115W YKR002W
YLR115W YDR228C
YLR115W YAL043C
YLR115W YLR277C
YLR115W YER133W
YLR115W YML010W
YLR115W YCR042C
YLR115W YDL140C
YER167W YGR229C
YER167W YPR119W
YMR104C YDR490C
YMR104C YMR109W
YMR104C YKL203C
YNL199C YPL075W
YNL199C YIL061C
YNL199C YLR430W
YNL199C YER112W
YNL317W YDR301W
YNL317W YGR156W
YNL317W YNL222W
YNL317W YKL059C
YNL317W YDR195W
YNL317W YKL018W
YNL317W YMR061W
YNL317W YKR002W
YNL317W YAL043C
YNL317W YLR277C
YNL317W YER133W
YNL317W YAR003W
YLL019C YJL092W
YOR156C YLR314C
YOR156C YPL020C
YOR156C YJL020C
YOR156C YPL161C
YOR156C YLR033W
YOR156C YAL032C
YOR156C YGR140W
YOR156C YFR037C
YOR156C YDR303C
YOR156C YJL092W
YOR156C YDR096W
YOR156C YHR156C
YOR156C YGR275W
YHR052W YHR066W
YHR052W YDL014W
YHR052W YKL014C
YHR052W YDR496C
YHR052W YMR049C
YHR052W YML065W
YHR052W YKR081C
YHR052W YDR101C
YHR052W YNL061W
YHR052W YDR087C
YHR052W YMR290C
YHR052W YMR047C
YHR052W YDR312W
YHR052W YNL002C
YHR052W YFR050C
YHR052W YER126C
YHR052W YPL211W
YHR052W YLR106C
YHR052W YJL109C
YHR052W YGL120C
YHR052W YOL041C
YHR052W YGR103W
YHR052W YCR072C
YHR052W YPL093W
YHR052W YOL077C
YHR052W YCL054W
YHR052W YDR060W
YHR052W YJL122W
YHR052W YFL002C
YHR052W YOL038W
YHR052W YPR103W
YHR052W YKL009W
YHR052W YGR245C
YHR052W YKL145W
YHR052W YER002W
YHR052W YLR175W
YHR052W YPL146C
YHR052W YLL008W
YHR052W YER006W
YKR026C YER146W
YKR026C YDR211W
YKR026C YJL124C
YKR026C YOR260W
YKR026C YJR007W
YJR043C YDL102W
YJR043C YJR006W
YJR043C YJL092W
YJR043C YBR088C
YJR043C YDR283C
YJR043C YNL102W
YJR012C YNR055C
YKL060C YGR252W
YKL035W YPL240C
YKL035W YNL289W
YKL035W YOL045W
YMR280C YJL089W
YNL328C YLR008C
YNL328C YIL022W
YNL328C YJL104W
YJL014W YDL143W
YJL014W YJL008C
YJL014W YJL111W
YGR217W YNL291C
YOR174W YER022W
YOR174W YGR104C
YOR174W YGL025C
YOR174W YHR058C
YOR174W YDL108W
YOR174W YIL021W
YOR174W YPL248C
YOR174W YGL127C
YOR174W YEL009C
YOR174W YDR308C
YOR174W YJL092W
YOR174W YPL042C
YOR174W YBR193C
YOR174W YPL129W
YOR174W YDR167W
YOR174W YPR168W
YOR174W YDL140C
YOR174W YDL005C
YNL015W YAL024C
YNL015W YBR080C
YCR084C YCL067C
YCR084C YNL167C
YCR084C YGR104C
YCR084C YGL025C
YCR084C YBR089C-A
YCR084C YPR068C
YCR084C YBR010W
YCR084C YKL181W
YCR084C YLR176C
YCR084C YBR009C
YCR084C YDR308C
YCR084C YPL042C
YCR084C YCR039C
YCR084C YPR168W
YCR084C YPL228W
YCR084C YNL236W
YCR084C YDL005C
YHR178W YOL004W
YHR178W YLR147C
YPL187W YFL026W
YDR204W YOL096C
YDR251W YNL289W
YOR074C YGL244W
YJR152W YPL240C
YDR150W YJL074C
YDR150W YDR488C
YDR150W YDR295C
YDR150W YJR112W
YDR150W YOL069W
YDR150W YGR089W
YDR150W YPL269W
YDR150W YDR201W
YDR150W YNL271C
YDR150W YML124C
YBR158W YML064C
YBR158W YLL034C
YOR110W YAL001C
YOR110W YBR123C
YBR258C YPL138C
YBR258C YKL018W
YBR258C YHR119W
YBR258C YBR175W
YBR258C YDR469W
YBR258C YAR003W
YFR019W YER172C
YFR019W YFR021W
YJL154C YJL053W
YJL154C YOR069W
YJL154C YGR142W
YJL154C YHR012W
YJL154C YOR132W
YDR091C YNL260C
YDR091C YLR192C
YDR091C YML010W
YHR066W YLR276C
YHR066W YMR049C
YHR066W YKR081C
YHR066W YNL061W
YHR066W YDR087C
YHR066W YKL082C
YHR066W YMR290C
YHR066W YNL002C
YHR066W YPL211W
YHR066W YGR103W
YHR066W YPL093W
YHR066W YOL077C
YHR066W YGL111W
YHR066W YER002W
YHR066W YLL008W
YHR066W YAL025C
YPL047W YGL112C
YPL047W YMR223W
YPL047W YBR081C
YPL047W YDR448W
YPL047W YGL066W
YPL047W YDR392W
YPL047W YDR145W
YPL047W YLR055C
YPL047W YCL010C
YPL047W YGR252W
YPL047W YPL254W
YPL047W YHR099W
YPL047W YDR176W
YPL047W YOL148C
YPL047W YDR167W
YPL047W YBR198C
YPL047W YMR236W
YPL036W YNL124W
YIR003W YCR088W
YIR003W YJL020C
YKL191W YBL071W-A
YNR006W YGL206C
YNR006W YDL145C
YNR006W YDR153C
YNR006W YGR092W
YNR006W YLL039C
YNR006W YJR125C
YNR006W YHL002W
YOL137W YPL240C
YER111C YPL153C
YER111C YLR182W
YER111C YPR119W
YER111C YLL036C
YER111C YOR083W
YHL011C YKL181W
YHL011C YLR430W
YMR303C YOL151W
YDR411C YDL126C
YBR205W YHR105W
YBR205W YFR024C-A
YBR205W YHR016C
YBR205W YBL007C
YBR205W YOL018C
YBR205W YHR181W
YOR321W YDL093W
YOR321W YDL095W
YMR186W YAL005C
YMR186W YNL124W
YMR186W YLL024C
YMR186W YOL029C
YMR186W YLR362W
YMR186W YML057W
YMR186W YKL117W
YMR186W YLR166C
YMR186W YFR037C
YMR186W YJR032W
YMR186W YBR155W
YMR186W YDR303C
YMR186W YNL281W
YMR186W YLR216C
YMR186W YHR102W
YMR186W YOR027W
YMR207C YBL026W
YML015C YML114C
YML015C YGL112C
YML015C YMR227C
YML015C YGR274C
YML015C YDR145W
YML015C YMR005W
YML015C YML098W
YML015C YOR194C
YML015C YPL129W
YML015C YDR167W
YML015C YKL058W
YML015C YBR198C
YML015C YCR042C
YML015C YMR236W
YML015C YPL011C
YOR197W YPR154W
YKR089C YPR119W
YKR072C YKL088W
YKR072C YML016C
YDL014W YNR054C
YDL014W YGL112C
YDL014W YKL014C
YDL014W YNL124W
YDL014W YMR239C
YDL014W YJR002W
YDL014W YHR072W-A
YDL014W YOL010W
YDL014W YHR089C
YDL014W YDR117C
YDL014W YOR341W
YDL014W YHR148W
YDL014W YOR340C
YDL014W YGL120C
YDL014W YGL078C
YDL014W YDL208W
YDL014W YMR308C
YDL014W YGR103W
YDL014W YPL093W
YDL014W YCL054W
YDL014W YBR034C
YDL014W YJL033W
YDL014W YML010W
YDL014W YLR175W
YDL014W YLL036C
YDL014W YPR137W
YML040W YDL106C
YML040W YHR115C
YDR260C YDL008W
YDR260C YBL084C
YDR260C YIR025W
YDR260C YKL022C
YDR260C YLR127C
YDR260C YLR102C
YDR260C YML023C
YDR260C YGL240W
YDR260C YHR166C
YDR260C YDR118W
YOR230W YJL026W
YOR230W YGL016W
YOR230W YGR180C
YOR230W YOR229W
YGR234W YDL120W
YGR234W YAL024C
YGR234W YGR252W
YGR234W YNL298W
YGR234W YHR152W
YNL090W YPL161C
YBR095C YOL004W
YBR095C YPR023C
YBR095C YPL181W
YBR095C YKL185W
YBR095C YMR263W
YBR095C YAL013W
YBR095C YNL097C
YBR095C YDR207C
YBR095C YIL084C
YBR095C YPL139C
YFL005W YNL044W
YFL005W YGL106W
YFL005W YER136W
YFL005W YNL272C
YFL005W YNL293W
YFL005W YPR017C
YFL005W YGR100W
YFL005W YGL233W
YFL005W YOL018C
YFL005W YPR032W
YFL005W YPR028W
YFL005W YER008C
YFL005W YGR172C
YFL005W YGR009C
YFL005W YOR370C
YFL005W YER087C-B
YFL005W YOR326W
YMR125W YDR432W
YMR125W YDR364C
YMR125W YDR240C
YJR031C YKR030W
YGL180W YPR185W
YNL225C YDR356W
YNL225C YOR129C
YNL225C YLR227C
YNL225C YOR373W
YNL225C YIL149C
YNL225C YDL239C
YNL225C YKL042W
YNL188W YNL126W
YNL188W YER172C
YNL188W YAL047C
YNL188W YLR212C
YPL064C YMR213W
YPL086C YOL012C
YPL086C YGR200C
YPL086C YMR312W
YPL086C YBL071W-A
YPL086C YMR236W
YPL086C YHR187W
Q0250 YBR037C
Q0250 YGR132C
YKR066C YNL299W
YKR066C YOR065W
YKR066C YGR101W
YLL003W YDR356W
YLL003W YGL181W
YLL003W YPR119W
YLR425W YPR119W
YDR221W YJL092W
YLR109W YLR043C
YLR109W YIL008W
YLR109W YMR138W
YLR109W YER133W
YLR109W YHR152W
YLR109W YOL151W
YMR078C YAL005C
YMR078C YBR087W
YMR078C YFR027W
YMR078C YBR088C
YMR078C YNL290W
YMR078C YCL016C
YMR078C YOL094C
YLR094C YFR021W
YJR060W YIR017C
YJR060W YNL103W
YJR060W YMR168C
YJR060W YGL071W
YJR060W YDR145W
YJR060W YGR113W
YJR060W YDR318W
YJR060W YGR140W
YJR060W YMR094W
YJR060W YGR092W
YJR060W YKL089W
YNL161W YHL007C
YNL161W YLR131C
YNL161W YIL129C
YNL161W YNL272C
YNL161W YDR103W
YNL161W YDR293C
YNL161W YFL034C-B
YNL161W YIL038C
YNL161W YCL032W
YNL161W YDL155W
YNL161W YOR353C
YNL161W YHR102W
YKL016C YDR377W
YKL016C YLR166C
YKL016C YPL078C
YKL016C YML081C-A
YKL016C YDR298C
YKL174C YPL240C
YMR012W YGR252W
YMR012W YDR429C
YER093C YOL078W
YER093C YKL203C
YER093C YNL006W
YDL201W YDR165W
YDR468C YBL050W
YDR468C YOR327C
YDR468C YJL164C
YDR468C YOR036W
YDR468C YGR142W
YDR468C YOL018C
YDR468C YAL030W
YDR468C YMR197C
YDR468C YLR330W
YDR468C YDR484W
YDR468C YER143W
YDR468C YJL029C
YDR468C YDR027C
YDR468C YGL095C
YFR003C YGR252W
YFR003C YML016C
YFR003C YER133W
YIL033C YJL164C
YIL033C YAL024C
YIL033C YKL166C
YIL033C YMR273C
YIL033C YPL203W
YOR368W YPL194W
YOR368W YDR217C
YOR368W YPL022W
YOR368W YLR288C
YGR128C YPL126W
YGR128C YDR398W
YGR128C YEL055C
YGR128C YDR324C
YGR128C YJR002W
YGR128C YMR290C
YGR128C YJL109C
YGR128C YHR196W
YGR128C YDR079C-A
YIL048W YER146W
YIL048W YBL026W
YIL048W YJL124C
YOL056W YMR138W
YFR052W YDL020C
YFR052W YDL097C
YFR052W YIL075C
YFR052W YML092C
YFR052W YHR200W
YFR052W YER143W
YFR052W YER021W
YFR052W YDR363W-A
YFR052W YKL145W
YFR052W YOR261C
YFR052W YHR027C
YGL073W YOR178C
YGL073W YDR477W
YGL073W YNL209W
YGL073W YHR206W
YGL073W YDL229W
YGL086W YJL030W
YGL086W YDL028C
YGL086W YDR295C
YGL086W YFL008W
YGL086W YOR026W
YGL086W YMR153W
YGL086W YER018C
YOR048C YDR432W
YOR048C YJL098W
YOR048C YGL246C
YOR048C YDR289C
YPR101W YMR240C
YPR101W YMR213W
YPR101W YHR165C
YPR101W YFL017W-A
YPR101W YPL213W
YPR101W YJR050W
YPR101W YAL032C
YPR101W YDR364C
YPR101W YPL151C
YPR101W YDR416W
YPR101W YER172C
YPR101W YGR278W
YPR101W YER029C
YPR101W YPR182W
YPR101W YKL173W
YPR101W YGR129W
YPR101W YLR424W
YPR101W YDR088C
YPR101W YLR275W
YPR101W YBR065C
YPR101W YDL209C
YPR101W YLR147C
YPR101W YDR163W
YPR101W YLL036C
YDR329C YLR191W
YDR329C YDL065C
YPR185W YEL013W
YHR034C YPL240C
YHR034C YJR022W
YHR034C YCR060W
YHR034C YCR035C
YHR034C YPL146C
YBL019W YBR088C
YOL070C YPR119W
YNR054C YDR324C
YNR054C YJR002W
YNR054C YLR129W
YNR054C YMR290C
YNR054C YNL002C
YNR054C YHR169W
YNR054C YJL109C
YNR054C YCR057C
YNR054C YGR090W
YNR054C YJL033W
YEL030W YOR232W
YML114C YGL112C
YML114C YMR227C
YML114C YBR081C
YML114C YGR274C
YML114C YDR145W
YML114C YPL254W
YML114C YMR005W
YML114C YLR182W
YML114C YFL023W
YML114C YML098W
YML114C YPL129W
YML114C YDR096W
YML114C YDR167W
YML114C YBR198C
YML114C YCR042C
YML114C YMR236W
YML114C YPL011C
YNL299W YDL175C
YNL299W YOL115W
YNL299W YPR175W
YNL299W YNL262W
YNL299W YJL090C
YNL299W YIL079C
YNL299W YJL050W
YNL311C YDL132W
YJL030W YCR012W
YJL030W YOR283W
YJL030W YBL084C
YJL030W YGR254W
YJL030W YJL013C
YJL030W YOR026W
YJL030W YLR044C
YJL030W YOR370C
YML036W YGR262C
YML036W YKR038C
YML036W YJL184W
YDL088C YMR047C
YDL088C YMR153W
YDL088C YLR347C
YLR113W YNL167C
YLR113W YLR248W
YLR113W YOL072W
YLR113W YJL093C
YLR113W YER075C
YLR113W YPL240C
YLR113W YMR172W
YLR113W YDL006W
YLR113W YDL108W
YLR113W YKL101W
YLR113W YBR182C
YLR113W YBR279W
YLR113W YER089C
YLR113W YGL043W
YLR113W YGR063C
YLR113W YJL128C
YLR113W YDL140C
YLR113W YNL236W
YDL197C YNL124W
YDL197C YPL240C
YER165W YGL112C
YER165W YAL005C
YER165W YLR335W
YER165W YOL149W
YER165W YDR432W
YER165W YGR119C
YER165W YPL169C
YER165W YGL049C
YER165W YAR002W
YER165W YDR192C
YER165W YBL105C
YER165W YMR047C
YER165W YGL172W
YER165W YIL123W
YER165W YKR002W
YER165W YGR178C
YER165W YDR172W
YER165W YLR002C
YER165W YDR176W
YER165W YDR381W
YER165W YJL050W
YER165W YJL033W
YER165W YML010W
YER165W YOR098C
YER165W YDL192W
YER165W YGR218W
YER165W YER049W
YER165W YPL263C
YER165W YJL080C
YMR106C YOR005C
YMR106C YMR224C
YCL059C YJR002W
YCL059C YMR047C
YCL059C YDR457W
YCL059C YNL308C
YCL059C YGL120C
YGL112C YMR227C
YGL112C YOL072W
YGL112C YPL082C
YGL112C YMR223W
YGL112C YBR010W
YGL112C YBR081C
YGL112C YDR448W
YGL112C YGL066W
YGL112C YGR274C
YGL112C YLR176C
YGL112C YPL248C
YGL112C YDR392W
YGL112C YMR043W
YGL112C YDR145W
YGL112C YLR399C
YGL112C YLR055C
YGL112C YCL010C
YGL112C YEL009C
YGL112C YGL120C
YGL112C YGR252W
YGL112C YPL254W
YGL112C YMR005W
YGL112C YHR099W
YGL112C YML098W
YGL112C YNL039W
YGL112C YBR111W-A
YGL112C YPL129W
YGL112C YDR176W
YGL112C YER164W
YGL112C YDR159W
YGL112C YOL148C
YGL112C YDR167W
YGL112C YML010W
YGL112C YBR198C
YGL112C YCR042C
YGL112C YMR236W
YGL112C YPL011C
YDL008W YBL084C
YDL008W YIR025W
YDL008W YKL022C
YDL008W YLR127C
YDL008W YLR102C
YDL008W YGL240W
YDL008W YBR082C
YDL008W YHR166C
YDL008W YDR118W
YBL050W YLR268W
YBL050W YLR078C
YBL050W YGL098W
YBL050W YOL018C
YBL050W YGL212W
YBL050W YAL030W
YBL050W YPL232W
YBL050W YOR106W
YBL050W YMR197C
YBL050W YLR093C
YBL050W YBL078C
YBL050W YHL031C
YBL050W YOR075W
YBL050W YKL196C
YBL050W YGR009C
YBL050W YBR080C
YJR014W YER007C-A
YJR014W YML010W
YPL018W YBR107C
YPL018W YBR211C
YPL018W YMR168C
YPL018W YGR113W
YPL018W YDR318W
YPL018W YGR140W
YPL018W YDR254W
YPL018W YAL034W-A
YJR041C YLR276C
YJR041C YKL014C
YJR041C YLR221C
YJR041C YOL144W
YKR028W YDR293C
YDL175C YDR432W
YDL175C YOL115W
YDL175C YBL026W
YDL175C YIL079C
YDL175C YJL050W
YDL175C YJL124C
YKL168C YGR092W
YFL026W YOR212W
YFL026W YHR005C
YDL102W YJR006W
YDL102W YKL022C
YMR033W YCR052W
YMR033W YML127W
YMR033W YLR033W
YMR033W YJL176C
YMR033W YFR037C
YMR033W YGL120C
YMR033W YDR303C
YMR033W YPR034W
YMR033W YKR008W
YMR033W YPL129W
YMR033W YHL025W
YMR033W YGR275W
YPR003C YPL240C
YGR262C YML056C
YGR262C YJL129C
YGR262C YKR038C
YGR262C YER174C
YGR262C YNL132W
YGR262C YHR216W
YGR262C YEL013W
YGR262C YJL184W
YGR262C YGR218W
YDR202C YEL051W
YDR202C YOR332W
YDR202C YBR127C
YDR253C YNL103W
YCR082W YGR252W
YOR001W YDR432W
YOR001W YGR195W
YOR001W YOL021C
YOR001W YDR280W
YOR001W YHR081W
YOR001W YDR138W
YOR001W YPR110C
YOR001W YDR083W
YOR001W YGR158C
YOR001W YKR002W
YOR001W YHR069C
YOR001W YOL142W
YOR001W YDR381W
YOR001W YPR119W
YOR001W YJL050W
YOR001W YLR347C
YOR001W YCR035C
YOR001W YOR145C
YOR001W YDL140C
YKL088W YIL035C
YKL088W YOR061W
YKL088W YGR090W
YLR276C YKL014C
YLR276C YBR142W
YLR276C YML010W
YDR409W YLR314C
YDR409W YDL043C
YDR409W YJL020C
YDR409W YJL092W
YBR221C YLR166C
YAL005C YLR335W
YAL005C YOL149W
YAL005C YBR101C
YAL005C YNL124W
YAL005C YDR356W
YAL005C YLL024C
YAL005C YPL240C
YAL005C YDR477W
YAL005C YOL031C
YAL005C YBL075C
YAL005C YOR185C
YAL005C YAR002W
YAL005C YDR192C
YAL005C YPL106C
YAL005C YNL209W
YAL005C YFR037C
YAL005C YJR032W
YAL005C YBR155W
YAL005C YDR303C
YAL005C YDR172W
YAL005C YDR381W
YAL005C YPR119W
YAL005C YIL115C
YAL005C YIL016W
YAL005C YOR027W
YAL005C YNL064C
YAL005C YOR098C
YAL005C YHR154W
YAL005C YLR347C
YAL005C YLL036C
YAL005C YDL229W
YAL005C YOL151W
YDR097C YOL090W
YDR097C YBR088C
YDR097C YPR119W
YKL008C YMR298W
YKL008C YHL003C
YBR103W YIL112W
YBR103W YDR155C
YBR103W YKR029C
YBR103W YCR033W
YBR103W YGL194C
YPL032C YLR429W
YPL032C YML010W
YHR064C YPL240C
YHR064C YGR285C
YKL197C YNL329C
YDR377W YPL078C
YDR377W YML081C-A
YPL045W YMR231W
YPL045W YDL077C
YPL045W YGL212W
YPL045W YOR106W
YPL045W YMR197C
YPL045W YAL002W
YPL045W YDR080W
YLR314C YHR107C
YLR314C YKL101W
YLR314C YCR002C
YLR314C YCL024W
YLR314C YER118C
YLR314C YMR055C
YLR314C YPL153C
YLR314C YNL298W
YLR314C YNL166C
YLR314C YNL078W
YLR314C YDL225W
YNL126W YDR356W
YNL126W YIL149C
YNL126W YAL047C
YNL126W YLR212C
YOR327C YDR164C
YOR327C YDL226C
YOR327C YLR268W
YOR327C YLR078C
YOR327C YDR189W
YOR327C YGR142W
YOR327C YOL018C
YOR327C YPL232W
YOR327C YMR197C
YOR327C YMR183C
YOR327C YGR009C
YOR327C YMR017W
YOR327C YER143W
YOR327C YGL095C
YOL139C YAL024C
YOL139C YGR092W
YBR207W YFL041W
YKL210W YPR080W
YKL210W YBR082C
YKL210W YDL140C
YER146W YOL149W
YER146W YJR022W
YER146W YHR165C
YER146W YJR138W
YER146W YBL026W
YER146W YDL112W
YER146W YOR201C
YER146W YER172C
YER146W YIL038C
YER146W YLR438C-A
YER146W YER112W
YER146W YPR010C
YER146W YKL209C
YER146W YGR210C
YER146W YOR320C
YER146W YHL008C
YER146W YPR184W
YER146W YNL147W
YER146W YER025W
YER146W YJL124C
YER146W YLR275W
YER146W YJL084C
YER146W YLR058C
YHR159W YPR119W
YJL089W YDR477W
YJL089W YPL042C
YJL089W YER027C
YER022W YGR104C
YER022W YPR187W
YER022W YGL025C
YER022W YOR210W
YER022W YBL075C
YER022W YHR058C
YER022W YIL021W
YER022W YHR143W-A
YER022W YPL248C
YER022W YPR056W
YER022W YDR404C
YER022W YOR224C
YER022W YGL127C
YER022W YEL009C
YER022W YDR308C
YER022W YGR005C
YER022W YBR193C
YER022W YPL129W
YER022W YGL070C
YER022W YOL005C
YER022W YBL093C
YER022W YOL051W
YER022W YBR253W
YER022W YOR151C
YER022W YMR112C
YER022W YJL140W
YER022W YDL140C
YER022W YNL236W
YER022W YDL005C
YBR140C YPL240C
YBR140C YAL056W
YBR140C YOR371C
YMR205C YJR022W
YMR205C YGR252W
YOR232W YFL016C
YOR232W YNR017W
YOR232W YIL022W
YOR232W YLR369W
YOR232W YDL003W
YKR091W YPL256C
YKR091W YPR119W
YBR097W YHR005C
YBR097W YLR360W
YBR097W YBR128C
YMR227C YGR274C
YMR227C YJL115W
YMR227C YMR043W
YMR227C YDR145W
YMR227C YLR399C
YMR227C YBL103C
YMR227C YMR005W
YMR227C YLR182W
YMR227C YHR099W
YMR227C YHR065C
YMR227C YML098W
YMR227C YPL129W
YMR227C YDR167W
YMR227C YBR198C
YMR227C YCR042C
YMR227C YMR236W
YMR227C YPL011C
YEL051W YOR332W
YOL004W YPR023C
YOL004W YPL181W
YOL004W YKL185W
YOL004W YBR010W
YOL004W YHL020C
YOL004W YMR263W
YOL004W YIL061C
YOL004W YMR075W
YOL004W YFL031W
YOL004W YPL256C
YOL004W YAL013W
YOL004W YMR005W
YOL004W YNL097C
YOL004W YMR053C
YOL004W YDR207C
YOL004W YER112W
YOL004W YIL084C
YOL004W YNL031C
YOL004W YMR019W
YOL004W YNL309W
YOL004W YKL072W
YOL004W YPL139C
YGR014W YNL233W
YGR014W YER118C
YGR014W YLR229C
YGR014W YNL298W
YGR014W YPR119W
YER179W YIL144W
YER179W YLR067C
YER179W YPL121C
YER179W YLR127C
YER179W YBR073W
YER179W YLR044C
YMR150C YMR035W
YML056C YNL124W
YML056C YLR432W
YML056C YDR381W
YML056C YML010W
YML056C YLL036C
YCR012W YPL240C
YCR012W YAL024C
YCR012W YGR252W
YCR012W YER133W
YCR012W YHR152W
YCR012W YOL151W
YPL084W YLR025W
YPL084W YLR438C-A
YPL084W YPR173C
YPL084W YJL124C
YDR301W YPL240C
YDR301W YKL059C
YDR301W YKL018W
YDR301W YMR061W
YDR301W YKR002W
YDR301W YDR228C
YDR301W YAL043C
YDR301W YOR250C
YDR301W YLR277C
YDR301W YER133W
YDR301W YPR107C
YDR301W YCR042C
YDR301W YDL140C
YJL053W YOR069W
YJL053W YGR142W
YJL053W YHR012W
YJL053W YOR132W
YPR104C YDR223W
YPR104C YLR223C
YML028W YLR043C
YLL001W YKR036C
YLL001W YIL065C
YCL067C YMR043W
YCL067C YCL066W
YHL006C YDR078C
YHL006C YLR376C
YHL006C YIL132C
YGR198W YLR305C
YDR223W YJL141C
YDR223W YPR119W
YLR043C YPR167C
YLR043C YOR106W
YLR043C YLR093C
YLR043C YER042W
YLR043C YBR080C
YLR043C YLL034C
YBR035C YPL240C
YNL167C YMR236W
YIL144W YDR356W
YIL144W YMR117C
YIL144W YHR107C
YIL144W YDR016C
YIL144W YGR113W
YIL144W YFR031C
YIL144W YDR318W
YIL144W YJR112W
YIL144W YBR155W
YIL144W YLL021W
YIL144W YLR456W
YIL144W YOL069W
YIL144W YBR057C
YIL144W YGL093W
YIL144W YGL201C
YIL144W YAL034W-A
YIL144W YER018C
YAR042W YLR191W
YAR042W YHR195W
YLR248W YPL153C
YLR248W YMR243C
YLR248W YOR018W
YLR248W YFR043C
YKL041W YMR077C
YKL041W YPL002C
YKL041W YLR025W
YKL014C YLR335W
YKL014C YMR049C
YKL014C YDL126C
YKL014C YNL061W
YKL014C YDR087C
YKL014C YBR142W
YKL014C YMR290C
YKL014C YPL237W
YKL014C YJL041W
YKL014C YPL211W
YKL014C YNL308C
YKL014C YHR196W
YKL014C YGL120C
YKL014C YOL144W
YKL014C YGL078C
YKL014C YDL208W
YKL014C YNL132W
YKL014C YGR103W
YKL014C YCL054W
YKL014C YDR060W
YKL014C YPR080W
YKL014C YLR249W
YKL014C YKL009W
YKL014C YOR133W
YKL014C YLR175W
YKL014C YHR027C
YKL014C YLL008W
YKL014C YER006W
YER091C YPL240C
YER091C YOL151W
YDL203C YPL240C
YLR087C YPL240C
YLR215C YHR115C
YLR215C YER025W
YOL054W YGL207W
YFR001W YDR087C
YFR001W YGR103W
YFR001W YML010W
YIL031W YJL092W
YIL031W YPR119W
YLR342W YPR165W
YLR335W YNL124W
YLR335W YGR119C
YLR335W YAR002W
YLR335W YDR192C
YLR335W YMR047C
YLR335W YGL172W
YLR335W YKL205W
YLR335W YMR308C
YLR335W YFL039C
YLR335W YGL016W
YLR335W YER110C
YLR335W YOR098C
YLR335W YLR347C
YLR335W YGL097W
YLR335W YJR132W
YLR335W YDL229W
YJR102C YLR417W
YJR102C YMR077C
YJR102C YPL002C
YJR102C YPL065W
YOR020C YPL240C
YOR020C YLR259C
YGR104C YPR187W
YGR104C YGL025C
YGR104C YBL075C
YGR104C YHR058C
YGR104C YGL151W
YGR104C YIL021W
YGR104C YHR143W-A
YGR104C YPL248C
YGR104C YPR056W
YGR104C YOR224C
YGR104C YBR279W
YGR104C YGL127C
YGR104C YDR308C
YGR104C YPL042C
YGR104C YGR005C
YGR104C YBR193C
YGR104C YPL129W
YGR104C YGL070C
YGR104C YOL005C
YGR104C YCR081W
YGR104C YBL093C
YGR104C YOL051W
YGR104C YBR253W
YGR104C YOR151C
YGR104C YPR086W
YGR104C YMR112C
YGR104C YPR168W
YGR104C YJL140W
YGR104C YDL140C
YGR104C YNL236W
YGR104C YDL005C
YLR368W YDL132W
YDR009W YML051W
YDR009W YPL248C
YJL095W YKL129C
YJL095W YBL105C
YJL095W YMR109W
YJL095W YOR231W
YJL095W YPL140C
YBR126C YMR261C
YBR126C YML100W
YBR126C YDR074W
YBR126C YFL033C
YOL149W YNL124W
YOL149W YLL024C
YOL149W YMR080C
YOL149W YDL160C
YOL149W YBL026W
YOL149W YDR172W
YOL149W YLR438C-A
YOL149W YER112W
YOL149W YNL147W
YOL149W YJL124C
YOL149W YGL222C
YGL202W YGR074W
YOR046C YDL207W
YOR046C YMR273C
YOR046C YIL115C
YOR046C YDR159W
YOR046C YDR311W
YPR187W YKL144C
YPR187W YPR110C
YPR187W YIL021W
YPR187W YOR341W
YPR187W YNL248C
YPR187W YGR005C
YPR187W YPL129W
YPR187W YGL070C
YPR187W YML010W
YPR187W YOR151C
YPR187W YJL140W
YPR187W YDL140C
YEL018W YOR244W
YEL018W YJL081C
YEL018W YNL107W
YEL018W YDR359C
YDR432W YOL123W
YDR432W YKR095W
YDR432W YPL169C
YDR432W YOR160W
YDR432W YCL011C
YDR432W YIL021W
YDR432W YIL061C
YDR432W YNL289W
YDR432W YHR089C
YDR432W YBR034C
YDR432W YIL079C
YDR432W YCR033W
YDR432W YER133W
YDR432W YPL263C
YDR432W YMR216C
YDR432W YJL140W
YDR432W YDL229W
YDR432W YDL140C
YGR195W YOL021C
YGR195W YDR280W
YGR195W YHR069C
YGL104C YFR024C-A
YGL104C YBL007C
YBL046W YNL201C
YBL046W YDR293C
YBL046W YPR040W
YBL046W YDR224C
YBL046W YML010W
YBL046W YGR063C
YBL046W YDR075W
YOL072W YDR448W
YOL072W YDR145W
YOL072W YBR111W-A
YOL072W YDR159W
YIL017C YGL227W
YOL123W YMR080C
YOL123W YMR047C
YOL123W YMR061W
YOL123W YHR077C
YOL123W YBR034C
YOL123W YGR218W
YML116W YHR105W
YGR060W YLR100W
YGR060W YGL001C
YML034W YPL153C
YML034W YPR119W
YPR023C YFL024C
YPR023C YOR244W
YPR023C YJL081C
YPR023C YMR075W
YPR023C YNL107W
YPR023C YAL032C
YPR023C YPL139C
YPL126W YDR324C
YPL126W YJR002W
YPL126W YJL076W
YPL126W YJL109C
YPL126W YHR196W
YLR144C YDR388W
YLR144C YFR024C-A
YLR144C YHR016C
YLR144C YCR009C
YDL020C YGL058W
YDL020C YIL007C
YDL020C YBL041W
YDL020C YPR103W
YDL020C YHR200W
YBR050C YER133W
YPL268W YMR168C
YPL268W YKL203C
YPL268W YGR140W
YPL268W YLR336C
YER132C YDR103W
YBR079C YNL289W
YBR079C YMR146C
YBR079C YGR252W
YBR079C YOR361C
YBR079C YIL071C
YBR079C YNL244C
YBR079C YNL243W
YBR079C YER025W
YBR079C YLR192C
YBR079C YDR429C
YBR079C YML085C
YPL183C YBR061C
YPR118W YHR152W
YHR056C YFR037C
YHR056C YDR303C
YDL100C YJR040W
YDL100C YGL020C
YMR284W YIL149C
YMR284W YEL019C
YOR178C YPR119W
YOR178C YER133W
YNL215W YBL075C
YNL215W YFL039C
YNL215W YPL129W
YNL215W YGR192C
YNL215W YDR334W
YNL215W YFL013C
YNL044W YER031C
YNL044W YGL210W
YNL044W YOL018C
YNL044W YNL304W
YNL044W YLR262C
YNL044W YNL093W
YNL044W YKR014C
YDR200C YFR008W
YDR255C YGL227W
YFL002W-A YHR115C
YLR274W YBR202W
YLR274W YJR046W
YLR274W YLR002C
YLR274W YDL017W
YLR274W YNL273W
YDL220C YDR356W
YDL220C YML109W
YDL220C YBR136W
YDL220C YLR010C
YDL220C YLR150W
YDL220C YGR092W
YDL220C YBL088C
YDL220C YNL102W
YAL003W YPR080W
YAL003W YBR118W
YFL024C YNL030W
YFL024C YOR244W
YFL024C YOL012C
YFL024C YJL081C
YFL024C YNL107W
YFL024C YEL009C
YFL024C YBR009C
YFL024C YDR359C
YJL127C YMR179W
YBR101C YPR154W
YDR375C YFR033C
YDR375C YNL131W
YDR375C Q0105
YHR062C YBR167C
YHR062C YNL221C
YHR062C YLR145W
YHR062C YMR236W
YHR062C YBR257W
YKL195W YGR181W
YKL195W YLL009C
YKL195W YEL020W-A
YKL195W YGR033C
YKL195W YOL086C
YKL195W YGR029W
YKL195W YER110C
YKL195W YLL018C-A
YDR320C YGL206C
YDR320C YGR167W
YDR320C YJL092W
YDR452W YER112W
YLR316C YJL035C
YNL124W YLL024C
YNL124W YPL240C
YNL124W YMR049C
YNL124W YBL075C
YNL124W YHR072W-A
YNL124W YPR110C
YNL124W YJL076W
YNL124W YNL209W
YNL124W YHR089C
YNL124W YDR211W
YNL124W YDL208W
YNL124W YGR103W
YNL124W YGR178C
YNL124W YDR172W
YNL124W YBL047C
YNL124W YAR007C
YNL124W YGL207W
YNL124W YGL008C
YNL124W YBL068W
YNL124W YLR175W
YNL124W YER103W
YNL124W YDL229W
YNL124W YDL140C
YOR069W YHR012W
YOR069W YNL086W
YOR069W YOR132W
YLR378C YJL002C
YLR378C YGL226C-A
YLR378C YOR254C
YLR378C YFR004W
YLR378C YGL022W
YLR378C YEL002C
YLR378C YDR086C
YLR378C YER087C-B
YHR157W YHL022C
YOL100W YBL105C
YOL100W YMR109W
YOL100W YPL004C
YOL100W YPR119W
YOL100W YGR086C
YGR270W YNL088W
YGR270W YDR121W
YGR270W YBL052C
YGR270W YAL032C
YGR270W YPL153C
YGR270W YER172C
YGR270W YPR119W
YGR270W YOR151C
YGR270W YGL207W
YGR156W YNL222W
YGR156W YKL059C
YGR156W YDR195W
YGR156W YPL008W
YGR156W YKL018W
YGR156W YMR061W
YGR156W YKR002W
YGR156W YAL043C
YGR156W YLR277C
YGR156W YER133W
YGR156W YPR107C
YMR307W YGL200C
YMR307W YPL240C
YMR307W YFL025C
YMR307W YML012W
YOL006C YKR010C
YOL006C YNL273W
YOL021C YDR280W
YOL021C YHR081W
YOL021C YGR158C
YOL021C YHR069C
YOL021C YOL142W
YOL021C YGL097W
YOL021C YCR035C
YLR132C YBL045C
YLR132C YHR152W
YLR132C YLL036C
YNL201C YKL144C
YNL201C YHR134W
YNL201C YDR293C
YNL201C YPL153C
YNL201C YPR040W
YNL201C YDR224C
YNL201C YML010W
YNL201C YGR063C
YNL201C YDR075W
YDR398W YJR002W
YDR398W YJL109C
YDR398W YHR196W
YCR028C-A YOR113W
YCR028C-A YIR002C
YER075C YBL016W
YJL187C YIL046W
YJL187C YCL024W
YJL187C YMR001C
YJL187C YBR200W
YJL187C YAL041W
YJL187C YNL298W
YJL187C YDR054C
YJL187C YPR119W
YLR018C YPL075W
YLR018C YMR047C
YBR289W YJL176C
YBR289W YKL109W
YBR289W YEL009C
YBR289W YGL120C
YBR289W YOR038C
YBR289W YER112W
YBR289W YDR224C
YBR289W YPL129W
YBR289W YER162C
YBR289W YHL025W
YBR289W YGR275W
YOR269W YBR211C
YOR269W YAL011W
YOR269W YJR112W
YOR269W YML023C
YOR269W YGR089W
YOR269W YHR158C
YOR212W YHL007C
YOR212W YOR281C
YOR212W YDR183W
YOR212W YDR103W
YOR212W YHR005C
YOR212W YPR165W
YOR212W YJL157C
YOR212W YAL041W
YOR212W YCL032W
YOR212W YDR264C
YOR212W YIL047C
YEL053C YCR020C-A
YPL037C YDR059C
YPL037C YER068W
YPL037C YIL038C
YPL037C YBR082C
YPL037C YAL021C
YCR014C YOR005C
YMR129W YDR356W
YMR129W YPL075W
YMR129W YJL074C
YMR129W YMR047C
YMR129W YFR002W
YMR129W YPR119W
YMR129W YDL003W
YPR106W YNL289W
YOR164C YOL111C
YGR283C YHR089C
YGR283C YMR310C
YGR283C YDL208W
YGR283C YLR175W
YLR429W YFL039C
YLR429W YAL047C
YLR429W YDL029W
YLL007C YPL240C
YDR105C YOR153W
YLR045C YDR356W
YLR045C YJR112W
YLR045C YFL037W
YLR045C YAL047C
YLR045C YPL269W
YLR045C YPR119W
YLR045C YDL003W
YLR045C YML124C
YLR045C YML085C
YDR085C YPL242C
YDR085C YHR107C
YDR085C YDR381W
YIR038C YPL240C
YDR369C YNL250W
YDR369C YGL090W
YDR369C YMR224C
YDR369C YBL088C
YDR369C YJR021C
YIL130W YLR337C
YIL130W YLR116W
YAL062W YDR388W
YAL062W YCR009C
YLR321C YCR052W
YLR321C YFR037C
YLR321C YDR303C
YLR321C YKR008W
YLR321C YGR275W
YMR298W YHL003C
YDR261C YPL240C
YKL012W YBR119W
YKL012W YHR165C
YKL012W YIL061C
YKL012W YPL213W
YKL012W YLR116W
YKL012W YGR013W
YKL012W YLL036C
YKL012W YDR240C
YKL012W YDL140C
YKL012W YHR086W
YPL115C YML109W
YPL115C YPL161C
YPL115C YBL026W
YPL115C YMR273C
YPL115C YPL256C
YPL115C YLR229C
YPL115C YNL298W
YPL115C YPR119W
YJL164C YAL056W
YJL164C YOL018C
YJL164C YPL232W
YJL164C YKL038W
YJL164C YAL038W
YNL065W YPL240C
YNL065W YGL158W
YNL030W YDR356W
YNL030W YLR449W
YNL030W YOR244W
YNL030W YOL012C
YNL030W YJL115W
YNL030W YLR399C
YNL030W YGR252W
YNL030W YMR308C
YNL030W YER110C
YNL030W YLR141W
YNL030W YBR034C
YNL030W YLR442C
YNL030W YNL031C
YNL030W YNL206C
YNL030W YGL097W
YNL030W YGL150C
YLR191W YIL159W
YLR191W YDR265W
YLR191W YGL153W
YLR191W YMR026C
YLR191W YNL214W
YLR191W YGR077C
YLR191W YGR239C
YLR191W YNL131W
YLR191W YDL065C
YLR191W YLR025W
YLR191W YML035C
YLR191W YHR160C
YJL004C YJR022W
YJL004C YFR024C-A
YJL004C YHR016C
YJL004C YBL007C
YDR356W YMR117C
YDR356W YBL034C
YDR356W YOR373W
YDR356W YDL028C
YDR356W YPR161C
YDR356W YIL149C
YDR356W YBR009C
YDR356W YLR127C
YDR356W YFL037W
YDR356W YHR076W
YDR356W YOL069W
YDR356W YAL047C
YDR356W YJR042W
YDR356W YFR002W
YDR356W YDR201W
YDR356W YPR119W
YDR356W YKL042W
YDR356W YGL093W
YDR356W YKR037C
YDR356W YLR212C
YDR356W YML085C
YDR356W YNL001W
YDR356W YDL229W
YDR356W YER018C
YDR356W YDL140C
YMR016C YMR037C
YNL085W YAL024C
YNL085W YHR115C
YNL085W YGR178C
YDL178W YFL039C
YKL043W YPR119W
YGL200C YDL195W
YGL200C YML012W
YGL200C YPL218W
YGL200C YLR208W
YDR280W YHR081W
YDR280W YDR138W
YDR280W YDR083W
YDR280W YGR158C
YDR280W YNL248C
YDR280W YHR069C
YDR280W YOL142W
YDR280W YDR381W
YDR280W YJL050W
YDR280W YCR035C
YDR280W YOR145C
YPR189W YPL240C
YPR189W YAL032C
YPR189W YGL213C
YOR259C YKL010C
YOR259C YPL248C
YOR259C YDR394W
YOR259C YEL037C
YOR259C YDL040C
YOR259C YDR363W-A
YOR259C YGL207W
YOR259C YHR027C
YOR259C YOR117W
YLL024C YPL240C
YLL024C YDR477W
YLL024C YGR119C
YLL024C YPL106C
YLL024C YMR047C
YLL024C YGL172W
YLL024C YDR303C
YLL024C YDR381W
YLL024C YPR119W
YLL024C YIL115C
YLL024C YOR027W
YHL007C YDR162C
YHL007C YKL129C
YHL007C YLR362W
YHL007C YPL161C
YHL007C YPL256C
YHL007C YLR229C
YHL007C YER114C
YHL007C YBR200W
YHL007C YDR224C
YHL007C YAL041W
YHL007C YJL203W
YGL106W YHR023W
YGL106W YPL242C
YGL106W YBR143C
YGL106W YOR326W
YOR375C YJL124C
YHR038W YGR103W
YOR099W YOL018C
YOL029C YPL240C
YNL222W YKL059C
YNL222W YDL108W
YNL222W YDR195W
YNL222W YPL008W
YNL222W YKL018W
YNL222W YKR002W
YNL222W YDR228C
YNL222W YAL043C
YNL222W YLR277C
YNL222W YER133W
YNL222W YOR179C
YNL222W YPR107C
YNL222W YOR151C
YNL222W YPR086W
YNL222W YCR042C
YHR205W YDR490C
YNR058W YFR021W
YMR240C YOR319W
YMR240C YGL035C
YMR240C YPL016W
YMR240C YPR094W
YMR240C YPL213W
YMR240C YIR005W
YMR240C YML049C
YMR240C YER172C
YMR240C YLL036C
YGR062C YDL107W
YPL240C YML032C
YPL240C YDL193W
YPL240C YBR199W
YPL240C YLR417W
YPL240C YNL079C
YPL240C YCL063W
YPL240C YMR014W
YPL240C YJL006C
YPL240C YIL159W
YPL240C YOR377W
YPL240C YGR119C
YPL240C YGL035C
YPL240C YPL016W
YPL240C YER100W
YPL240C YBL075C
YPL240C YJR002W
YPL240C YDR265W
YPL240C YFR024C-A
YPL240C YAL022C
YPL240C YHR107C
YPL240C YOL012C
YPL240C YPR112C
YPL240C YJL074C
YPL240C YOR036W
YPL240C YPL141C
YPL240C YMR263W
YPL240C YDL143W
YPL240C YPL106C
YPL240C YOR348C
YPL240C YMR111C
YPL240C YDR490C
YPL240C YIL125W
YPL240C YJL076W
YPL240C YIL021W
YPL240C YDR197W
YPL240C YGL137W
YPL240C YER031C
YPL240C YJL117W
YPL240C YOR011W
YPL240C YBR128C
YPL240C YLR362W
YPL240C YBR273C
YPL240C YNL186W
YPL240C YCR060W
YPL240C YNR019W
YPL240C YML057W
YPL240C YPL008W
YPL240C YLR078C
YPL240C YIR011C
YPL240C YPL264C
YPL240C YPR054W
YPL240C YMR075W
YPL240C YHR169W
YPL240C YJL041W
YPL240C YIL003W
YPL240C YPL069C
YPL240C YJR138W
YPL240C YBR132C
YPL240C YDR457W
YPL240C YNR031C
YPL240C YNL131W
YPL240C YBL005W
YPL240C YEL042W
YPL240C YPR128C
YPL240C YJL008C
YPL240C YDR046C
YPL240C YGL233W
YPL240C YJR159W
YPL240C YNL233W
YPL240C YGR055W
YPL240C YCL048W
YPL240C YDR168W
YPL240C YOL052C-A
YPL240C YKL117W
YPL240C YLR201C
YPL240C YBR130C
YPL240C YBL103C
YPL240C YOR332W
YPL240C YCL024W
YPL240C YDL247W
YPL240C YLR259C
YPL240C YDR127W
YPL240C YHL009C
YPL240C YER118C
YPL240C YJR069C
YPL240C YDR277C
YPL240C YLR438W
YPL240C YDL239C
YPL240C YLL029W
YPL240C YGR229C
YPL240C YGR117C
YPL240C YOL065C
YPL240C YPR201W
YPL240C YNR072W
YPL240C YMR277W
YPL240C YCR057C
YPL240C YJR032W
YPL240C YNR011C
YPL240C YJL170C
YPL240C YGR123C
YPL240C YMR101C
YPL240C YLR070C
YPL240C YMR094W
YPL240C YLR262C
YPL240C YBR155W
YPL240C YKL001C
YPL240C YOR192C
YPL240C YEL063C
YPL240C YFL039C
YPL240C YJL172W
YPL240C YIL143C
YPL240C YER155C
YPL240C YER086W
YPL240C YGL055W
YPL240C YDR224C
YPL240C YIL167W
YPL240C YGR005C
YPL240C YOR090C
YPL240C YPL207W
YPL240C YLL018C
YPL240C YLR284C
YPL240C YJR044C
YPL240C YFL021W
YPL240C YBR094W
YPL240C YNL093W
YPL240C YHR123W
YPL240C YDR131C
YPL240C YBR290W
YPL240C YHR202W
YPL240C YGR192C
YPL240C YPR171W
YPL240C YLR141W
YPL240C YNL281W
YPL240C YGR040W
YPL240C YHR121W
YPL240C YDR533C
YPL240C YJR009C
YPL240C YDR300C
YPL240C YDR283C
YPL240C YIL014W
YPL240C YBL051C
YPL240C YGL105W
YPL240C YPR002W
YPL240C YNL307C
YPL240C YJR040W
YPL240C YMR287C
YPL240C YOL101C
YPL240C YLR277C
YPL240C YOR308C
YPL240C YNL268W
YPL240C YCR048W
YPL240C YLR216C
YPL240C YDL190C
YPL240C YGR180C
YPL240C YBR106W
YPL240C YNL125C
YPL240C YMR070W
YPL240C YOR027W
YPL240C YHR181W
YPL240C YMR128W
YPL240C YNL064C
YPL240C YCR030C
YPL240C YDL078C
YPL240C YDL125C
YPL240C YGL022W
YPL240C YDL025C
YPL240C YPL048W
YPL240C YHR080C
YPL240C YBL035C
YPL240C YHR183W
YPL240C YMR155W
YPL240C YDR084C
YPL240C YDL131W
YPL240C YML066C
YPL240C YPR135W
YPL240C YDR163W
YPL240C YML101C
YPL240C YLR175W
YPL240C YKR068C
YPL240C YGR081C
YPL240C YDR171W
YPL240C YLR083C
YPL240C YGR067C
YPL240C YCR065W
YPL240C YJR132W
YPL240C YHR018C
YPL240C YDL229W
YPL240C YHR027C
YPL240C YOR035C
YPL240C YBL104C
YPL240C YFL013C
YPL240C YOR229W
YPL240C YOR083W
YPL240C YER006W
YDR496C YKL130C
YDR496C YPL093W
YDR496C YML010W
YML032C YER095W
YML032C YAR007C
YGR059W YHR023W
YGR059W YMR065W
YNL088W YBL105C
YNL088W YJL092W
YER161C YPL016W
YER161C YDR168W
YER161C YGL120C
YER161C YER172C
YER161C YER047C
YER161C YNR023W
YER161C YHL025W
YER161C YGL201C
YER161C YHR166C
YBR083W YPL049C
YBR083W YMR164C
YBR083W YLL039C
YBR083W YGR040W
YBR083W YBL016W
YBR083W YHR084W
YHR103W YFR021W
YBR058C-A YMR296C
YBR058C-A YDR062W
YBR199W YOL018C
YDR164C YNL272C
YDR164C YGL233W
YDR164C YLR166C
YDR164C YAL030W
YDR164C YPL232W
YDR164C YMR183C
YDR164C YGR009C
YPL181W YKL185W
YPL181W YDR388W
YPL181W YMR263W
YPL181W YDR448W
YPL181W YDR392W
YPL181W YAL013W
YPL181W YGR252W
YPL181W YNL097C
YPL181W YDR207C
YPL181W YIL084C
YPL181W YDR176W
YPL181W YPL139C
YDL106C YDR261W-B
YDL106C YKR099W
YDL106C YJR026W
YDL106C YOL103W-A
YDL106C YJR028W
YDL106C YBL005W-A
YDL106C YLR256W-A
YDL106C YLR227W-A
YDL106C YMR045C
YDL106C YDR170W-A
YDL106C YNL284C-B
YDL106C YPR086W
YHR081W YHR069C
YHR081W YOL142W
YHR081W YCR035C
YPL014W YPL256C
YDL179W YDR388W
YLR417W YLR119W
YLR417W YLR452C
YLR417W YMR077C
YLR417W YPL002C
YLR417W YPL065W
YLR084C YAL024C
YLR084C YOR153W
YLR084C YLL034C
YMR080C YIL061C
YMR080C YMR047C
YMR080C YDR172W
YMR080C YHR077C
YMR080C YBR143C
YMR037C YDR477W
YMR037C YPL042C
YMR037C YER133W
YMR037C YOL051W
YMR037C YOR043W
YMR037C YCR042C
YGL025C YHR058C
YGL025C YGL151W
YGL025C YIL021W
YGL025C YPL248C
YGL025C YEL009C
YGL025C YDR308C
YGL025C YBR193C
YGL025C YPL129W
YGL025C YCR081W
YGL025C YBL093C
YGL025C YDR167W
YGL025C YOL051W
YGL025C YNL236W
YGL025C YDL005C
YML121W YGR163W
YML121W YNL113W
YML121W YOL144W
YML121W YBR077C
YML121W YKL143W
YML121W YGL097W
YPR007C YJL074C
YPR007C YFL008W
YPR007C YMR001C
YMR117C YNL250W
YMR117C YNL291C
YMR117C YHR107C
YMR117C YGL197W
YMR117C YDL043C
YMR117C YGR130C
YMR117C YFR046C
YMR117C YMR224C
YMR117C YGR113W
YMR117C YLR319C
YMR117C YDR295C
YMR117C YFL008W
YMR117C YDR318W
YMR117C YLR419W
YMR117C YML049C
YMR117C YOL069W
YMR117C YPR010C
YMR117C YOR177C
YMR117C YCL032W
YMR117C YDR104C
YMR117C YLR190W
YMR117C YAL034W-A
YMR117C YER018C
YJR106W YOR153W
YLR272C YLR086W
YLR272C YFR031C
YLR272C YDR325W
YOR005C YGL090W
YDL226C YFL039C
YDL226C YDL192W
YKL059C YJL072C
YKL059C YDR195W
YKL059C YPL008W
YKL059C YKL018W
YKL059C YKR002W
YKL059C YAL043C
YKL059C YLR277C
YKL059C YER133W
YKL059C YPR107C
YKL059C YCR042C
YGL092W YDL207W
YGL092W YGR119C
YGL092W YOR160W
YGL092W YDR192C
YGL092W YMR047C
YGL092W YGL172W
YGL092W YDL116W
YGL092W YGL100W
YGL092W YKL057C
YGL092W YMR308C
YGL092W YJR042W
YGL092W YKR082W
YGL092W YGR218W
YGL092W YLR347C
YGL092W YLR208W
YGL092W YER105C
YKL084W YGR181W
YNL079C YFL039C
YNL079C YDL072C
YJL125C YNL062C
YBR107C YBR211C
YBR107C YPR046W
YBR107C YDR254W
YBR107C YAL034W-A
YPL049C YPL256C
YPL049C YMR199W
YPL049C YGR178C
YPL049C YDR480W
YPL049C YGR040W
YPL049C YBL016W
YPL049C YHR084W
YHR060W YKL119C
YGL227W YBR105C
YGL227W YIL097W
YGL227W YDL176W
YAL001C YDR362C
YAL001C YBR123C
YOL102C YBL026W
YBR225W YNL298W
YBR225W YER133W
YLR131C YOR185C
YLR131C YDR192C
YLR131C YDR295C
YLR131C YPL256C
YLR131C YFL034C-B
YLR131C YDL155W
YLR131C YPR119W
YLR131C YGR218W
YLR131C YPR086W
YJL085W YDR388W
YJL085W YIL118W
YJL085W YLR166C
YJL085W YDR166C
YJL085W YBR200W
YJL085W YBR102C
YEL065W YPR119W
YEL055C YJL109C
YEL055C YHR196W
YEL055C YGL043W
YML013W YDL126C
YML013W YBR170C
YML013W YLR450W
YML013W YML029W
YML013W YIL030C
YML013W YOL013C
YML013W YGR048W
YKL045W YIR008C
YKL045W YNL262W
YKL045W YGR218W
YNL207W YPL266W
YNL207W YKL143W
YNL207W YOR145C
YDR428C YLL036C
YOR210W YPR010C
YOR210W YPL129W
YOR210W YGL070C
YOR210W YOR151C
YOR210W YDL140C
YBL034C YFL037W
YBL034C YNR003C
YBR089C-A YPR052C
YBR089C-A YPL248C
YBR089C-A YML010W
YKR083C YDR016C
YKR083C YGR113W
YKR083C YDR201W
YKR083C YKR037C
YKR083C YKL138C-A
YKL214C YPL169C
YKL214C YDR138W
YKL214C YMR308C
YKL214C YDR381W
YKL214C YML010W
YOL088C YML130C
YKR095W YPL169C
YKR095W YIL149C
YKR095W YDR381W
YKR095W YPR119W
YKR095W YDR159W
YMR223W YBR081C
YMR223W YDR448W
YMR223W YGL066W
YMR223W YDR392W
YMR223W YDR145W
YMR223W YLR055C
YMR223W YCL010C
YMR223W YGR252W
YMR223W YPL254W
YMR223W YHR099W
YMR223W YBR111W-A
YMR223W YDR176W
YMR223W YER164W
YMR223W YOL148C
YMR223W YDR167W
YMR223W YBR198C
YMR223W YMR236W
YCR016W YGL120C
YGL206C YHR161C
YGL206C YGR167W
YGL206C YDR153C
YGL206C YLR330W
YGL206C YNL243W
YGL206C YJR125C
YGL206C YHR108W
YGL206C YGR241C
YGL206C YLR206W
YGL091C YIL003W
YMR049C YDR087C
YMR049C YGL120C
YMR049C YGR103W
YMR049C YPL093W
YMR049C YGR245C
YMR049C YER006W
YOR166C YDR138W
YOR166C YDR381W
YOR166C YDL140C
YPL257W-B YHR152W
YGR285C YNL103W
YMR176W YHR165C
YMR176W YAL032C
YCL063W YEL013W
YCL063W YFR021W
YCL063W YOR326W
YOR148C YNR011C
YOR148C YMR005W
YOR148C YDL209C
YOR148C YLL036C
YDL147W YDR427W
YDL147W YPL026C
YDL147W YDL097C
YDL147W YFR004W
YDL147W YDL040C
YDL147W YHR200W
YDL147W YDR363W-A
YDL147W YOR261C
YDL147W YHR027C
YDL147W YMR025W
YBR119W YLR449W
YBR119W YIL061C
YBR119W YNL227C
YBR119W YPL213W
YBR119W YAL043C
YBR119W YHR065C
YBR119W YML016C
YBR119W YGR013W
YBR119W YLL036C
YBR119W YDR240C
YBR119W YHR086W
YFL016C YIL061C
YNL063W YGL143C
YNL032W YJL124C
YOR281C YJL092W
YHR023W YPL242C
YHR023W YIL061C
YHR023W YLL021W
YHR023W YFL039C
YHR023W YDR088C
YHR023W YPR188C
YHR023W YOR035C
YER095W YDR076W
YER095W YDR004W
YER095W YLR127C
YER095W YJL092W
YER095W YBR073W
YER095W YDR014W-A
YLR170C YHL019C
YKR030W YFR024C-A
YKR030W YHR016C
YKR030W YBL007C
YDL207W YPL020C
YDL207W YDR192C
YDL207W YMR047C
YDL207W YIL115C
YDL207W YEL024W
YHR001W YPR173C
YDR477W YGL035C
YDR477W YDR028C
YDR477W YBR010W
YDR477W YBR066C
YDR477W YNL209W
YDR477W YER040W
YDR477W YPL248C
YDR477W YMR140W
YDR477W YDR043C
YDR477W YGR252W
YDR477W YML006C
YDR477W YGR092W
YDR477W YPL042C
YDR477W YLL039C
YDR477W YER027C
YDR477W YDR422C
YDR477W YGL115W
YDR477W YOR047C
YDR477W YER133W
YDR477W YER129W
YDR477W YDL229W
YDR477W YNL236W
YOR042W YPR119W
YIL042C YER178W
YIL042C YJL124C
YIL035C YGL035C
YIL035C YKL160W
YIL035C YHL020C
YIL035C YOR061W
YIL035C YIL118W
YIL035C YLR399C
YIL035C YDR043C
YIL035C YGR090W
YIL035C YML098W
YIL035C YER164W
YIL035C YML010W
YIL035C YGL207W
YIL035C YKL112W
YIL159W YKL129C
YIL159W YMR109W
YIL159W YLR452C
YIL159W YKL079W
YIL159W YLR319C
YIL159W YKR055W
YIL159W YMR032W
YKL010C YOL038W
YKL010C YBR082C
YKL010C YHR027C
YDR427W YDL097C
YDR427W YDR394W
YDR427W YFR010W
YDR427W YEL037C
YDR427W YNL244C
YDR427W YFR004W
YDR427W YHR200W
YDR427W YDR363W-A
YDR427W YKL145W
YDR427W YOR261C
YDR427W YGR067C
YDR427W YHR027C
YJR022W YOR319W
YJR022W YHR035W
YJR022W YOL031C
YJR022W YGL096W
YJR022W YDR473C
YJR022W YHR165C
YJR022W YBR044C
YJR022W YNL227C
YJR022W YLR430W
YJR022W YGR158C
YJR022W YCR107W
YJR022W YJL020C
YJR022W YBL026W
YJR022W YEL015W
YJR022W YEL023C
YJR022W YDR127W
YJR022W YDR277C
YJR022W YKR104W
YJR022W YDR228C
YJR022W YKR021W
YJR022W YER172C
YJR022W YOL140W
YJR022W YDR135C
YJR022W YLR438C-A
YJR022W YER112W
YJR022W YNL242W
YJR022W YKL173W
YJR022W YNR053C
YJR022W YBR055C
YJR022W YNL329C
YJR022W YGL028C
YJR022W YNL147W
YJR022W YBR034C
YJR022W YDR184C
YJR022W YLR143W
YJR022W YOR308C
YJR022W YCR020C-A
YJR022W YJL124C
YJR022W YLR147C
YJR022W YLL036C
YJR022W YIL173W
YKL185W YMR263W
YKL185W YAL013W
YKL185W YNL097C
YKL185W YDR207C
YKL185W YIL084C
YKL185W YPR119W
YKL185W YPL139C
YNL250W YMR224C
YNL250W YDR295C
YNL250W YNL084C
YNL250W YFL008W
YNL250W YJR112W
YNL250W YOL069W
YLL026W YGR119C
YLL026W YMR047C
YLL026W YFR037C
YLL026W YJR032W
YLL026W YBR155W
YLL026W YDR303C
YLL026W YDR172W
YLL026W YOR027W
YDR436W YGR252W
YHL050C YPR119W
YGR082W YPR133W-A
YGR082W YNL131W
YGR082W YNL055C
YGR082W YNL121C
YDR388W YKL129C
YDR388W YCR088W
YDR388W YNL289W
YDR388W YGR098C
YDR388W YMR109W
YDR388W YGL060W
YDR388W YHR016C
YDR388W YBL007C
YDR388W YLR436C
YDR388W YLR166C
YDR388W YJR083C
YDR388W YPR088C
YDR388W YNL287W
YDR388W YDR515W
YDR388W YBR108W
YDR388W YMR308C
YDR388W YFL039C
YDR388W YNL086W
YDR388W YCL036W
YDR388W YGL016W
YDR388W YDR545W
YDR388W YDR362C
YDR388W YLR337C
YDR388W YIL147C
YDR388W YPR171W
YDR388W YNL243W
YDR388W YMR287C
YDR388W YGR268C
YDR388W YBL016W
YDR388W YDL127W
YDR388W YOR357C
YDR388W YOR284W
YDR388W YCR009C
YDR388W YPL249C
YOR319W YPR094W
YOR319W YPL213W
YOR319W YIR005W
YOR319W YML049C
YOR319W YLL036C
YGR119C YOR160W
YGR119C YMR047C
YGR119C YGL172W
YGR119C YDL116W
YGR119C YJL041W
YGR119C YKL057C
YGR119C YMR308C
YGR119C YPL125W
YGR119C YER110C
YGR119C YJR042W
YGR119C YFR002W
YGR119C YKR082W
YGR119C YGR218W
YGR119C YLR347C
YDR181C YJL115W
YDR181C YOR213C
YDR181C YPR018W
YBR275C YNL216W
YBL013W YPR119W
YDR501W YPR119W
YMR217W YAL024C
YGL035C YHR165C
YGL035C YOR308C
YGL035C YER129W
YGR246C YJL011C
YGR246C YNL039W
YGR246C YNR003C
YGR246C YBR123C
YPL242C YLR229C
YPL242C YFL039C
YPL242C YML064C
YPL242C YDR264C
YPL242C YJR092W
YMR239C YLR430W
YMR239C YHR089C
YMR239C YGR092W
YLR028C YER133W
YER136W YER031C
YER136W YGL210W
YER136W YNL304W
YER136W YLR262C
YER136W YNL093W
YER136W YKR014C
YDR028C YNL209W
YDR028C YNL289W
YDR028C YGR252W
YDR028C YDR172W
YDR028C YER133W
YDR028C YJR090C
YDR028C YDL229W
YHR105W YOR036W
YHR105W YPL246C
YHR105W YOR034C
YHR105W YLR078C
YHR105W YML038C
YHR105W YGR172C
YHR105W YDR084C
YHR105W YNL204C
YOR358W YGL237C
YOR358W YPL248C
YOR358W YKL109W
YDL002C YJL081C
YDL002C YPL129W
YDL002C YGL150C
YNL180C YFL047W
YDR162C YDL006W
YDR162C YJL128C
YBR010W YLR449W
YBR010W YOR244W
YBR010W YOL012C
YBR010W YJL081C
YBR010W YGL058W
YBR010W YDR448W
YBR010W YJL115W
YBR010W YLR399C
YBR010W YBR009C
YBR010W YGR252W
YBR010W YPL209C
YBR010W YDR440W
YBR010W YHR119W
YBR010W YPL153C
YBR010W YMR308C
YBR010W YBR175W
YBR010W YOR038C
YBR010W YDR224C
YBR010W YBR111W-A
YBR010W YER110C
YBR010W YDR469W
YBR010W YLR141W
YBR010W YLR442C
YBR010W YBR274W
YBR010W YNL206C
YBR010W YGL097W
YBR010W YGL150C
YBR010W YAR003W
YBR010W YPR018W
YPL016W YHR165C
YPL016W YIL061C
YPL016W YJL176C
YPL016W YKL109W
YPL016W YEL009C
YPL016W YGL120C
YPL016W YGR252W
YPL016W YLR116W
YPL016W YPL129W
YPL016W YJL124C
YPL016W YHL025W
YPL016W YGR275W
YLR086W YJL074C
YLR086W YFR031C
YLR086W YJR112W
YLR086W YOL069W
YLR086W YGR089W
YLR086W YPR119W
YLR086W YBL097W
YLR086W YDR325W
YER054C YAR014C
YER054C YML016C
YER054C YER133W
YML065W YKR081C
YML065W YBR060C
YML065W YGR103W
YML065W YPR120C
YML065W YPL093W
YML065W YLR002C
YML065W YPR119W
YML065W YLL004W
YML065W YHR084W
YGL023C YLR166C
YDL126C YBR170C
YDL126C YDR330W
YDL126C YDL091C
YDL126C YMR067C
YDL126C YLR207W
YDL126C YBR273C
YDL126C YLR450W
YDL126C YPL256C
YDL126C YKL020C
YDL126C YDL132W
YDL126C YEL037C
YDL126C YJL157C
YDL126C YLL039C
YDL126C YOR075W
YDL126C YKL213C
YDL126C YML029W
YDL126C YIL030C
YDL126C YDL190C
YDL126C YOL013C
YDL126C YJL048C
YDL126C YGR048W
YGR264C YGL105W
YIL129C YDR381W
YIL129C YHR102W
YPL169C YAR002W
YPL169C YMR047C
YPL169C YDL116W
YPL169C YJL041W
YPL169C YKL057C
YPL169C YIL149C
YPL169C YKL186C
YPL169C YDR381W
YPL169C YIL115C
YPL169C YDR159W
YPL169C YOR098C
YHR161C YGR167W
YHR161C YAL032C
YHR161C YPL232W
YHR161C YMR183C
YHR161C YIR006C
YGR134W YER068W
YGR134W YBR200W
YGR134W YAL021C
YLR270W YOR173W
YFL028C YAL021C
YDR324C YJR002W
YDR324C YJL109C
YDR324C YHR196W
YJL072C YOL146W
YJL072C YPR175W
YJL072C YDR013W
YKL144C YPR110C
YKL144C YOR116C
YKL144C YNL113W
YKL144C YJL011C
YKL144C YKR025W
YKL144C YOR207C
YKL144C YNR003C
YKL144C YPR190C
YGR152C YDR379W
YGR152C YPL161C
YGR152C YGL233W
YGR152C YLR229C
YGR152C YKL092C
YGR152C YBR200W
YGR152C YAL041W
YGR152C YOR127W
YGL221C YDR176W
YHR128W YHR152W
YIL112W YDR155C
YIL112W YNL147W
YIL112W YPR119W
YIL112W YKR029C
YIL112W YCR033W
YIL112W YGL194C
YOL104C YJL092W
YAL056W YKL166C
YAL056W YGL121C
YAL056W YPL203W
YGL174W YMR213W
YGL174W YIR005W
YGL174W YDL209C
YGL174W YLL036C
YOR216C YDL192W
YBR170C YLR207W
YBR170C YKL213C
YBR170C YIL030C
YBR170C YDL190C
YBR170C YOL013C
YBR170C YGR048W
YNL272C YNL103W
YNL272C YGL233W
YNL272C YGL210W
YNL272C YLR166C
YNL272C YPL153C
YNL272C YDR166C
YKR081C YDR087C
YKR081C YPL093W
YLR067C YER153C
YLR067C YGR222W
YLR067C YLR438C-A
YLR067C YDL044C
YLR067C YJL203W
YLR067C YOR308C
YLR067C YJL209W
YJL183W YPL050C
YJL183W YDR245W
YJL183W YJR075W
YNL258C YDL145C
YNL258C YGL098W
YNL258C YGL145W
YNL258C YDR498C
YNL258C YOR075W
YNL258C YFR051C
YNL258C YLR440C
YDR458C YJL092W
YNL098C YAL024C
YNL098C YPL076W
YNL098C YLL016W
YNL098C YDR410C
YNL098C YJL005W
YML102W YBR088C
YML102W YNL206C
YML102W YPR018W
YJL026W YGR180C
YJL026W YER070W
YJL026W YOR229W
YBL075C YLR362W
YBL075C YJR032W
YBL075C Q0160
YBL075C YPL042C
YBL075C YPR119W
YBL075C YOR027W
YBL075C YNL064C
YOR160W YDR192C
YOR160W YMR047C
YOR160W YGL172W
YOR160W YNL004W
YOR160W YJL092W
YOR160W YIL115C
YOR160W YOR098C
YGL133W YDR121W
YGL133W YOR304W
YGL133W YGL097W
YMR261C YDR074W
YMR261C YAL024C
YCL061C YDL030W
YCL061C YPL153C
YCL061C YMR048W
YCL061C YNL273W
YDR101C YDR192C
YDR101C YBR267W
YDR101C YGL120C
YDR101C YMR308C
YDR101C YGR103W
YDR101C YCR072C
YDR101C YPL093W
YDR101C YJL122W
YDR101C YGR245C
YDR101C YPL146C
YDR101C YER006W
YJR002W YLR129W
YJR002W YLR409C
YJR002W YPR144C
YJR002W YHR148W
YJR002W YLR186W
YJR002W YJL109C
YJR002W YHR196W
YJR002W YER082C
YJR002W YCR057C
YJR002W YGR090W
YJR002W YDL153C
YJR002W YOR004W
YJR002W YHR154W
YJR002W YDR339C
YJR002W YDR449C
YDL145C YLR268W
YDL145C YER112W
YDL145C YDL192W
YNL061W YDR087C
YNL061W YPL093W
YNL061W YDR381W
YNL061W YML010W
YNL061W YPL146C
YNL061W YER006W
YGR161W-B YHR115C
YIL135C YGR092W
YDR087C YKL082C
YDR087C YMR290C
YDR087C YNL002C
YDR087C YER126C
YDR087C YPL211W
YDR087C YGL120C
YDR087C YMR138W
YDR087C YGR103W
YDR087C YPL093W
YDR087C YOL077C
YDR087C YDR060W
YDR087C YGL111W
YDR087C YML010W
YDR087C YER002W
YDR087C YLL008W
YDR087C YAL025C
YMR294W YGR229C
YMR294W YHR129C
YDR265W YGL153W
YDR265W YMR026C
YDR265W YNL214W
YDR265W YDL065C
YDR265W YAL055W
YDR265W YGR133W
YBR081C YDR448W
YBR081C YDR392W
YBR081C YDR145W
YBR081C YLR055C
YBR081C YCL010C
YBR081C YEL009C
YBR081C YGL120C
YBR081C YGR252W
YBR081C YGL043W
YBR081C YPL254W
YBR081C YHR099W
YBR081C YBR111W-A
YBR081C YPL129W
YBR081C YDR176W
YBR081C YER164W
YBR081C YOL148C
YBR081C YDR167W
YBR081C YBR198C
YBR081C YMR236W
YDR072C YHR154W
YKL178C YDR264C
YOL009C YLL006W
YKL129C YKR069W
YKL129C YJL020C
YKL129C YMR109W
YKL129C YKL152C
YKL129C YBR234C
YKL129C YLR337C
YKL129C YNL298W
YKL129C YGR192C
YKL129C YMR032W
YKL129C YPR119W
YKL129C YKL013C
YKL129C YBL093C
YKL129C YNL271C
YKL129C YDL029W
YKL129C YOR035C
YKL129C YOR247W
YML051W YPL248C
YHR184W YDL239C
YFR024C-A YPL246C
YFR024C-A YLR078C
YFR024C-A YBR098W
YFR024C-A YBL007C
YFR024C-A YJR083C
YFR024C-A YJL151C
YFR024C-A YPR171W
YFR024C-A YML010W
YFR024C-A YGR268C
YFR024C-A YOR284W
YLR213C YIL061C
YKR036C YIL065C
YKR036C YGR092W
YKR036C YPL042C
YKR036C YAL021C
YPL195W YOR106W
YPL195W YGR261C
YPL195W YDR080W
YAL019W YPR119W
YAL019W YJL124C
YLR449W YOR340C
YLR449W YGL120C
YLR449W YBR009C
YLR449W YPL093W
YLR449W YNL031C
YLR449W YPL146C
YPL075W YDL116W
YPL075W YNL216W
YPL075W YER110C
YPL075W YCR042C
YBR142W YMR290C
YBR142W YGL078C
YBR142W YPL093W
YBR142W YJL050W
YIR017C YNL103W
YIR017C YFL008W
YIR017C YJR112W
YIR017C YER172C
YGR203W YIL061C
YDR034C-D YHR115C
YOR371C YGL121C
YOR371C YGR218W
YJR104C YAL024C
YJR104C YMR038C
YGR080W YKL007W
YGR080W YFL039C
YGR080W YIL034C
YDR138W YHR167W
YDR138W YCL011C
YDR138W YNL004W
YDR138W YBR279W
YDR138W YNL253W
YDR138W YGR005C
YDR138W YDR381W
YDR138W YML062C
YDR138W YOR151C
YDR138W YAL021C
YDR138W YDL140C
YOR317W YNL123W
YOL078W YKL203C
YOL078W YNL006W
YGL153W YMR026C
YGL153W YNL214W
YGL153W YGR077C
YGL153W YDL065C
YJR010C-A YER019C-A
YJR010C-A YIR022W
YJR010C-A YER087C-B
YOR185C YKL205W
YOR185C YGL120C
YOR185C YMR308C
YOR185C YGL016W
YOR185C YOR250C
YOR185C YER110C
YOR185C YGL097W
YOR244W YOL012C
YOR244W YJL081C
YOR244W YNL107W
YOR244W YBR009C
YOR244W YFL039C
YOR244W YHR099W
YOR244W YDR359C
YOR244W YNL031C
YEL003W YML094W
YEL003W YGR078C
YGL037C YAL024C
YGL037C YGR092W
YGL037C YBR274W
YGR240C YLR259C
YGR240C YFL039C
YGR240C YML085C
YGL049C YDL043C
YGL049C YNL244C
YGL049C YDR381W
YGL049C YKR059W
YPR052C YCR052W
YPR052C YGL071W
YPR052C YML010W
YPR052C YGL207W
YPR025C YDL108W
YPR025C YPR056W
YPR025C YDR311W
YBR087W YOR144C
YBR087W YJL115W
YBR087W YFR027W
YBR087W YBR088C
YHR107C YKL101W
YHR107C YPL161C
YHR107C YCR002C
YHR107C YBR130C
YHR107C YCL024W
YHR107C YMR001C
YHR107C YPL153C
YHR107C YNL298W
YHR107C YNL166C
YHR107C YNL078W
YHR107C YHR061C
YHR107C YLR147C
YHR107C YDL225W
YAR002W YMR047C
YAR002W YLR166C
YAR002W YKL186C
YAR002W YER110C
YAR002W YPR119W
YAR002W YDR159W
YAR002W YLR347C
YAR002W YDL229W
YMR237W YBL026W
YMR237W YBR023C
YMR237W YOR299W
YMR237W YLR330W
YMR237W YDR381W
YMR237W YKR027W
YMR237W YDL192W
YCR052W YLR033W
YCR052W YFR037C
YCR052W YBL022C
YCR052W YDR303C
YCR052W YPR034W
YCR052W YKR008W
YCR052W YDL229W
YCR052W YGR275W
YOL012C YJL081C
YOL012C YNL107W
YOL012C YLR399C
YOL012C YAL011W
YOL012C YBL052C
YOL012C YGL120C
YOL012C YBR009C
YOL012C YGR252W
YOL012C YFL039C
YOL012C YHR099W
YOL012C YGR092W
YOL012C YDR224C
YOL012C YLR385C
YOL012C YML041C
YOL012C YLR085C
YOL012C YDR334W
YOL012C YNL031C
YOL012C YBR274W
YOL012C YGL097W
YNL182C YHR085W
YNL182C YLR106C
YNL182C YPL093W
YNL182C YGR245C
YNL182C YER006W
YPL020C YDR192C
YPL020C YMR308C
YPL020C YLR347C
YCL040W YAL024C
YJL103C YAL032C
YNL042W YPR119W
YHR058C YIL021W
YHR058C YDR308C
YHR058C YBR193C
YHR058C YPL129W
YHR058C YBL093C
YHR058C YOL051W
YHR058C YPR168W
YHR058C YDL140C
YPR112C YPR154W
YPR169W YHR115C
YPR169W YFL023W
YPR169W YDR096W
YPR169W YML010W
YHR085W YLR106C
YHR085W YPL093W
YHR085W YGR245C
YML067C YPL218W
YER052C YNL135C
YLR080W YNL287W
YER003C YER013W
YOR058C YPR119W
YDL120W YKL148C
YDL120W YPR004C
YDL120W YPL135W
YOL059W YGR092W
YOL059W YBR274W
YHR072W-A YHR089C
YHR072W-A YLR175W
YHR167W YCL011C
YHR167W YNL004W
YHR167W YNL253W
YHR167W YML062C
YLR227C YOR373W
YKL080W YOR332W
YKL160W YOR061W
YDL091C YJL092W
YHR198C YMR096W
YJL129C YML016C
YMR026C YNL214W
YMR026C YGR077C
YMR026C YDL065C
YJL074C YMR065W
YJL074C YJL113W
YJL074C YFL008W
YJL074C YFR031C
YJL074C YDL087C
YJL074C YER149C
YJL074C YOL069W
YJL074C YIL026C
YJL074C YDR174W
YJL074C YMR124W
YJL074C YML010W
YJL074C YDR180W
YJL074C YDL003W
YJL074C YGR218W
YFR039C YIL061C
YHL020C YOR061W
YHL020C YER120W
YHL020C YDR123C
YGL223C YML071C
YGL223C YER157W
YGL223C YNL051W
YGL223C YPR105C
YGL223C YNL041C
YOR036W YLR452C
YOR036W YGL212W
YOR036W YAL030W
YOR036W YPL151C
YOR036W YMR197C
YOR036W YHL031C
YOR036W YKL196C
YOR036W YMR017W
YOR036W YBR080C
YOR036W YDR027C
YOR036W YGL095C
YGR032W YPR054W
YNL148C YML124C
YNL148C YML085C
YKL073W YJL159W
YJL081C YNL059C
YJL081C YNL107W
YJL081C YAL011W
YJL081C YBR009C
YJL081C YFL039C
YJL081C YHR099W
YJL081C YDR224C
YJL081C YDR359C
YJL081C YPL129W
YJL081C YML041C
YJL081C YDR334W
YJL081C YGL150C
YJL081C YFL013C
YDR192C YMR235C
YDR192C YMR047C
YDR192C YDL116W
YDR192C YKL057C
YDR192C YPL093W
YDR192C YOR250C
YDR192C YNL049C
YDR192C YER110C
YDR192C YJR042W
YDR192C YBL047C
YDR192C YKR082W
YDR192C YGR218W
YDR192C YBR118W
YDR192C YLR347C
YGR181W YLR166C
YGR181W YNR017W
YGR181W YJR135W-A
YML109W YKL082C
YML109W YBL105C
YML109W YMR273C
YML109W YER124C
YML109W YEL023C
YML109W YPR165W
YML109W YER114C
YML109W YNL216W
YML109W YNL298W
YML109W YLR442C
YML109W YNL271C
YML109W YHR061C
YOR195W YGR098C
YOR195W YFR031C
YOR195W YJR112W
YOR195W YER112W
YOR195W YPR119W
YOR195W YDL003W
YLL054C YDR381W
YLL054C YPR119W
YGL058W YCR066W
YGL058W YGR184C
YGL058W YBR279W
YGL058W YEL009C
YGL058W YDR224C
YGL058W YPR103W
YGL058W YDL140C
YKR099W YLR438C-A
YML100W YDR074W
YOR144C YKL113C
YOR144C YBR088C
YOR144C YNL290W
YOR144C YOL094C
YMR263W YAL013W
YMR263W YMR005W
YMR263W YNL097C
YMR263W YDR207C
YMR263W YIL084C
YMR263W YDR155C
YMR263W YJR017C
YMR263W YPL139C
YKR069W YMR109W
YBR211C YDR383C
YBR211C YNL289W
YBR211C YDR394W
YBR211C YDR318W
YBR211C YPR046W
YBR211C YDR254W
YBR211C YAL034W-A
YLR129W YLR409C
YLR129W YCR057C
YNR032C-A YDL223C
YNR032C-A YLR313C
YCR034W YBR088C
YCR034W YDL015C
YCR034W YHR164C
YJL146W YDL043C
YBR060C YDR310C
YBR060C YGR103W
YBR060C YDR052C
YBR060C YPR119W
YBR060C YDL017W
YBR060C YLL004W
YBR060C YAL051W
YDR103W YLR362W
YDR103W YDL159W
YDR103W YBR200W
YDR103W YAL041W
YDR103W YCL032W
YDR103W YGR040W
YDR103W YBL016W
YDR103W YBR045C
YDR103W YOR326W
YIR023W YNL314W
YIR023W YPR119W
YIR023W YDR167W
YMR067C YKL213C
YGL197W YDL155W
YMR296C YDR062W
YDR267C YNL240C
YDR267C YHR152W
YJL208C YKR079C
YJL002C YBL105C
YJL002C YGL226C-A
YJL002C YER019C-A
YJL002C YGL022W
YJL002C YEL002C
YJL002C YDR086C
YJL002C YER087C-B
YPR159W YBL007C
YGR223C YGL212W
YGR223C YBR138C
YDR074W YFL033C
YPR075C YCL032W
YER099C YKL181W
YER099C YOL061W
YGL101W YJL092W
YOR017W YBL026W
YOR017W YDL030W
YHR005C YJL197W
YHR005C YML104C
YHR005C YLR452C
YHR005C YOR107W
YHR005C YBL016W
YHR005C YJL080C
YDR473C YHR165C
YDR473C YER172C
YDR473C YLR305C
YDR473C YLR438C-A
YDR473C YKL173W
YDR473C YBR055C
YDR473C YLL036C
YLR393W Q0085
YDR310C YOR279C
YDR310C YLL004W
YBR217W YPL149W
YBR217W YHR171W
YBR217W YLL042C
YBR217W YMR159C
YNL154C YNL020C
YIL046W YNL103W
YIL046W YDL132W
YIL046W YDR054C
YFR009W YGL195W
YFR009W YDR283C
YNL101W YGR092W
YDR383C YPR046W
YJR026W YHR115C
YIR015W YGR030C
YIR015W YBR257W
YDR448W YGL066W
YDR448W YGR274C
YDR448W YPL248C
YDR448W YHR079C
YDR448W YDR392W
YDR448W YDR145W
YDR448W YLR055C
YDR448W YCL010C
YDR448W YEL009C
YDR448W YGR252W
YDR448W YPL254W
YDR448W YHR099W
YDR448W YBR111W-A
YDR448W YDR176W
YDR448W YER164W
YDR448W YDR159W
YDR448W YOL148C
YDR448W YDR167W
YDR448W YOR023C
YDR448W YBR198C
YDR448W YMR236W
YLR360W YBR128C
YNL293W YER031C
YNL293W YLR319C
YNL293W YLR229C
YNL293W YPR165W
YNL293W YLR262C
YNL293W YLL021W
YNL293W YER149C
YNL293W YNL271C
YGL054C YPL218W
YOR028C YGR229C
YOR028C YPL046C
YPL106C YNL209W
YPL106C YLR166C
YPL106C YFR037C
YPL106C YDR303C
YPL106C YDL229W
YGL151W YPL129W
YGL151W YNL236W
YJR091C YPR119W
YBL017C YGR167W
YBL017C YOL018C
YBL017C YJL029C
YAL024C YEL046C
YAL024C YCL017C
YAL024C YDR232W
YAL024C YMR250W
YAL024C YGR254W
YAL024C YLR259C
YAL024C YLR438W
YAL024C YKL152C
YAL024C YFL018C
YAL024C YCL009C
YAL024C YNL014W
YAL024C YDR300C
YAL024C YPR119W
YAL024C YHR158C
YAL024C YMR300C
YAL024C YMR116C
YAL024C YDR050C
YAL024C YLR044C
YAL024C YML064C
YAL024C YOR133W
YAL024C YHL021C
YAL024C YLR058C
YMR213W YDL043C
YMR213W YHR165C
YMR213W YFL017W-A
YMR213W YPL213W
YMR213W YER013W
YMR213W YJR050W
YMR213W YAL032C
YMR213W YDR364C
YMR213W YIR005W
YMR213W YPL151C
YMR213W YDR416W
YMR213W YML049C
YMR213W YDL030W
YMR213W YER172C
YMR213W YGR278W
YMR213W YER029C
YMR213W YDR482C
YMR213W YPR182W
YMR213W YKL173W
YMR213W YJL203W
YMR213W YGR129W
YMR213W YGL128C
YMR213W YLR424W
YMR213W YGR074W
YMR213W YDR088C
YMR213W YLR275W
YMR213W YBR065C
YMR213W YDL209C
YMR213W YLR147C
YMR213W YDR163W
YMR213W YLL036C
YBR233W-A YDR016C
YBR233W-A YKR037C
YBR233W-A YKL138C-A
YDL006W YJL128C
YPL246C YHR016C
YPL246C YBL007C
YPL246C YGL212W
YPL246C YOR357C
YMR235C YLR119W
YMR235C YIL115C
YMR235C YGR218W
YDL043C YPL213W
YDL043C YNL210W
YDL043C YDL030W
YDL043C YER112W
YDL043C YJL203W
YDL043C YDR131C
YDL043C YNR053C
YDL043C YMR302C
YDL043C YDR180W
YDL043C YLL036C
YOR373W YDL239C
YOR373W YMR055C
YOR373W YOR177C
YOR373W YAL047C
YOR373W YKL042W
YOL010W YHR089C
YOL010W YPL217C
YMR111C YKL117W
YCR066W YBL026W
YCR066W YJL092W
YCR066W YDR092W
YCR066W YLR438C-A
YCR066W YBR088C
YCR088W YOR367W
YCR088W YIL095W
YCR088W YNL020C
YCR088W YBL007C
YCR088W YNL298W
YCR088W YOR284W
YCR088W YDL029W
YPL012W YMR047C
YPL012W YJL041W
YPL012W YGL120C
YPR133W-A YNL131W
YDL108W YDR168W
YDL108W YDL125C
YDL108W YFL029C
YDL108W YOR151C
YDL108W YDR311W
YDL108W YDL140C
YPR110C YOR116C
YPR110C YOR341W
YPR110C YOR340C
YPR110C YNL113W
YPR110C YNL248C
YPR110C YJL011C
YPR110C YPR010C
YPR110C YOR207C
YPR110C YML010W
YOL103W-A YHR115C
YCR073W-A YER133W
YFL003C YDL154W
YFL003C YGL249W
YDR490C YMR109W
YDR490C YPL004C
YDR490C YKL126W
YDR490C YGR086C
YER005W YPR036W
YDL028C YIL106W
YDL028C YDR168W
YDL028C YKL042W
YLR119W YMR077C
YLR119W YPL002C
YLR119W YPL065W
YLR082C YEL015W
YLR035C YJL092W
YLR035C YPR119W
YDL122W YJL092W
YDL188C YOR073W
YDL188C YMR028W
YDL188C YPR040W
YKL148C YBR044C
YJL076W YOR341W
YJL076W YMR001C
YJL076W YGL120C
YJL076W YPL153C
YJL076W YGR092W
YJL076W YPR010C
YJL076W YPR119W
YHR165C YIL061C
YHR165C YPL213W
YHR165C YBL026W
YHR165C YGL120C
YHR165C YKL152C
YHR165C YPL151C
YHR165C YDR213W
YHR165C YER172C
YHR165C YLR438C-A
YHR165C YLL039C
YHR165C YIR004W
YHR165C YKL173W
YHR165C YNR053C
YHR165C YBR055C
YHR165C YBR102C
YHR165C YLR424W
YHR165C YGR074W
YHR165C YHR164C
YHR165C YHR156C
YHR165C YLR275W
YHR165C YDL209C
YHR165C YLR147C
YHR165C YBL074C
YHR165C YLL036C
YHR165C YGR021W
YKL028W YIL021W
YKL028W YGL070C
YKL028W YOL051W
YKL028W YGL207W
YKL082C YGL120C
YKL082C YHR061C
YKL166C YKL038W
YKL166C YPL203W
YDL093W YAL023C
YNL175C YGL120C
YNL175C YDR381W
YPL038W YNL103W
YOR116C YOR224C
YOR116C YJL011C
YOR116C YKR025W
YOR116C YGL070C
YOR116C YOR207C
YOR116C YNR003C
YOR116C YPR190C
YLR207W YLR450W
YLR207W YML075C
YLR207W YML029W
YLR207W YOL013C
YLR207W YMR297W
YIL007C YBL061C
YIL007C YKR055W
YIL007C YPR165W
YIL007C YBL041W
YIL007C YHR185C
YHL022C YGL213C
YHL022C YPR119W
YOR061W YIL118W
YOR061W YLR399C
YOR061W YDR168W
YOR061W YDR043C
YOR061W YGR090W
YOR061W YOR254C
YOR061W YML098W
YOR061W YER164W
YOR061W YER133W
YOR061W YML010W
YOR061W YGL207W
YOR061W YKL112W
YGR030C YBR167C
YGR030C YNL221C
YGR030C YLR145W
YGR030C YBR257W
YOR034C YGL212W
YOR034C YOR171C
YOR034C YOR132W
YOR034C YOR357C
YGL094C YGR178C
YJR059W YPR119W
YJR059W YGL008C
YGR130C YFL008W
YGR130C YGL120C
YGL066W YDR145W
YGL066W YGR252W
YGL066W YBR111W-A
YGL066W YBR198C
YBR254C YML077W
YBR254C YKR068C
YBR254C YDR472W
YBR254C YOR115C
YBR136W YDR076W
YBR136W YDR217C
YBR136W YPL153C
YBR136W YPR010C
YBR136W YDL101C
YBR136W YAR007C
YER088C YML010W
YPL138C YKL018W
YPL138C YHR119W
YPL138C YBR175W
YPL138C YDR469W
YPL138C YAR003W
YJL141C YEL046C
YJL141C YCL017C
YJL141C YNL014W
YPL147W YPL145C
YCL011C YNL004W
YCL011C YNL253W
YCL011C YDR381W
YCL011C YML062C
YKL101W YKL190W
YKL101W YNL307C
YKL101W YGR275W
YDR390C YKR002W
YDR390C YPR180W
YDR390C YGR048W
YIL021W YHR143W-A
YIL021W YGR200C
YIL021W YDR404C
YIL021W YOR224C
YIL021W YJL168C
YIL021W YNL113W
YIL021W YGR005C
YIL021W YBR193C
YIL021W YPL129W
YIL021W YGL070C
YIL021W YOL005C
YIL021W YML010W
YIL021W YOR151C
YIL021W YJL140W
YIL021W YDL140C
YIL021W YDL005C
YNL209W YNL107W
YNL209W YDR381W
YNL209W YPR119W
YNL209W YIL115C
YNL214W YGR077C
YNL214W YDL065C
YIL061C YHR079C
YIL061C YPL213W
YIL061C YOR346W
YIL061C YOR275C
YIL061C YCR101C
YIL061C YER172C
YIL061C YMR009W
YIL061C YDL013W
YIL061C YKL173W
YIL061C YAL047C
YIL061C YBR102C
YIL061C YML029W
YIL061C YML016C
YIL061C YGR013W
YIL061C YMR044W
YIL061C YLR153C
YIL061C YLL036C
YIL061C YDR240C
YIL061C YER105C
YIL061C YHR086W
YHR026W YEL027W
YHR026W YGR105W
YNL289W YJL098W
YNL289W YCL024W
YNL289W YHR115C
YNL289W YDR293C
YNL289W YGL181W
YNL289W YAL038W
YNL289W YDL225W
YNL289W YHR082C
YNL289W YNR047W
YBL105C YGR221C
YBL105C YJL020C
YBL105C YAL032C
YBL105C YER118C
YBL105C YGR229C
YBL105C YPL151C
YBL105C YPR165W
YBL105C YOR231W
YBL105C YPR154W
YBL105C YPR119W
YBL105C YLR234W
YBL105C YGL022W
YBL105C YEL002C
YLR150W YOR051C
YLR150W YKL196C
YEL046C YGR092W
YEL046C YPL249C
YER040W YKL203C
YER040W YER118C
YER040W YNL229C
YER040W YPL153C
YER040W YGR218W
YPR019W YBR202W
YPR019W YJR046W
YPR019W YDL017W
YPR019W YGL201C
YGL137W YLR268W
YGL137W YDL192W
YHR143W-A YJL168C
YHR143W-A YPR010C
YHR143W-A YPL129W
YHR143W-A YGL070C
YHR143W-A YML010W
YHR143W-A YDL140C
YBR044C YKL141W
YER122C YNL287W
YER122C YDL192W
YER048W-A YCL017C
YER031C YOL018C
YER031C YGR172C
YER031C YER133W
YER031C YDR027C
YER031C YKR068C
YMR065W YNL084C
YMR065W YFR031C
YMR065W YLR454W
YMR065W YLR116W
YJR006W YNL218W
YJR006W YNL102W
YIR021W YDR145W
YLR430W YGL172W
YLR430W YGR258C
YLR430W YJL092W
YLR430W YPR119W
YLR430W YDR088C
YLR430W YER133W
YLR430W YML010W
YLR430W YLR147C
YLR430W YPR148C
YLR430W YBR218C
YLR430W YDL140C
YGL195W YDR283C
YMR290C YMR047C
YMR290C YJL109C
YMR290C YHR196W
YMR290C YGL120C
YMR290C YER082C
YMR290C YGR103W
YMR290C YPL093W
YMR290C YER006W
YDL141W YGL105W
YDR076W YDR004W
YDR076W YPL153C
YDR076W YHR154W
YMR047C YGL172W
YMR047C YDL116W
YMR047C YPR144C
YMR047C YGL100W
YMR047C YJL041W
YMR047C YKL057C
YMR047C YER126C
YMR047C YOR051C
YMR047C YLR106C
YMR047C YOL144W
YMR047C YBR025C
YMR047C YJL039C
YMR047C YKL186C
YMR047C YPL217C
YMR047C YMR308C
YMR047C YHR127W
YMR047C YPL125W
YMR047C YBR194W
YMR047C YGR103W
YMR047C YPL093W
YMR047C YDR412W
YMR047C YGL016W
YMR047C YLR074C
YMR047C YER110C
YMR047C YNR053C
YMR047C YJR042W
YMR047C YMR153W
YMR047C YFR002W
YMR047C YIL115C
YMR047C YDR159W
YMR047C YKR082W
YMR047C YOR098C
YMR047C YML031W
YMR047C YGR218W
YMR047C YML103C
YMR047C YER049W
YMR047C YLR347C
YMR047C YOR145C
YMR047C YDL121C
YMR047C YLR208W
YMR047C YPL146C
YMR047C YER105C
YMR047C YER006W
YGR221C YAL041W
YGR221C YPR119W
YGR274C YLR176C
YGR274C YDR392W
YGR274C YJL115W
YGR274C YDR145W
YGR274C YLR399C
YGR274C YLR055C
YGR274C YKL117W
YGR274C YBR130C
YGR274C YEL009C
YGR274C YMR005W
YGR274C YBR155W
YGR274C YML098W
YGR274C YPL129W
YGR274C YOL148C
YGR274C YDR167W
YGR274C YPR086W
YGR274C YBR198C
YGR274C YCR042C
YGR274C YGL150C
YGR274C YMR236W
YGR274C YPL011C
YML055W YER019C-A
YML055W YER087C-B
YML088W YDL132W
YML088W YEL037C
YML088W YJL124C
YML088W YDL227C
YML088W YER143W
YLR268W YLR078C
YLR268W YDR189W
YLR268W YGL098W
YLR268W YDR498C
YLR268W YPL232W
YLR268W YNL287W
YLR268W YER157W
YLR268W YLR093C
YLR268W YDR238C
YLR268W YHL031C
YLR268W YOR075W
YLR268W YFR051C
YLR268W YKL196C
YLR268W YGR009C
YLR268W YDL192W
YLR268W YPL218W
YNL103W YNL084C
YDR312W YGL120C
YLR348C YOR297C
YNL152W YBL007C
YNL152W YMR032W
YJR028W YHR115C
YDR083W YLR347C
YOR123C YBR279W
YOR123C YGL244W
YOR123C YML010W
YOR123C YKL145W
YOR123C YGL207W
YLR362W YDL159W
YLR362W YLR319C
YLR362W YDR168W
YLR362W YER124C
YLR362W YER118C
YLR362W YLL021W
YLR362W YBR200W
YLR362W YLR313C
YLR362W YCL032W
YLR362W YNL298W
YLR362W YGR040W
YLR362W YJL124C
YLR362W YBL016W
YLR362W YJL128C
YPL024W YLR234W
YBR273C YKL213C
YBR273C YJL048C
YAL026C YCR094W
YFL017W-A YPL213W
YFL017W-A YER172C
YFL017W-A YLL036C
YGL237C YKL109W
YPR094W YIR005W
YPR094W YML049C
YPR094W YDR381W
YDR016C YDR320C-A
YDR016C YGR113W
YDR016C YDR201W
YDR016C YKR037C
YDR016C YKL138C-A
YBR215W YJL115W
YBR215W YMR005W
YBR215W YOR038C
YIL106W YFL034C-B
YIL106W YGR092W
YIL106W YDL155W
YIL106W YPR119W
YIL106W YPR111W
YML127W YLR033W
YML127W YFR037C
YML127W YDR303C
YML127W YKR008W
YML127W YGR275W
YLR188W YGL181W
YBL015W YOR023C
YGR077C YBL026W
YDL004W YPL078C
YDR059C YER068W
YDR059C YPR103W
YDR059C YDL140C
YPL248C YDR123C
YPL248C YDR394W
YPL248C YDR308C
YPL248C YHR099W
YPL248C YPL042C
YPL248C YOL051W
YPL248C YKL145W
YPL248C YBR253W
YPL248C YPR086W
YPL248C YDL007W
YPL248C YOR117W
YDR320C-A YKR037C
YDR320C-A YKL138C-A
YPL266W YML010W
YPL266W YOR145C
YOR080W YDL132W
YNL186W YJL092W
YCL044C YPR024W
YMR146C YOR361C
YMR146C YNL244C
YMR146C YER025W
YMR146C YDR429C
YMR146C YNL062C
YCL017C YGR275W
YHR089C YMR310C
YHR089C YGL120C
YHR089C YGL078C
YHR089C YDL208W
YHR089C YBR034C
YHR089C YLR175W
YMR168C YGR140W
YMR168C YJR112W
YMR168C YMR094W
YLL035W YGL246C
YER007W YML085C
YER007W YOR349W
YPR056W YIL143C
YPR056W YGR005C
YPR056W YPL129W
YPR056W YDR079C-A
YPR056W YBR253W
YPR056W YPR086W
YPR056W YCR042C
YPR056W YDR311W
YPR056W YDL140C
YPL237W YDR211W
YPL237W YOR361C
YPL237W YNL244C
YPL237W YER025W
YPL237W YOR260W
YJL078C YOR153W
YGR200C YMR312W
YGR200C YOR151C
YGR200C YBL071W-A
YGR200C YMR236W
YGR200C YJL140W
YGR200C YHR187W
YGR200C YDL140C
YER044C-A YJR021C
YER044C-A YHR086W
YKL051W YLR305C
YKL051W YNL055C
YPL167C YOR346W
YLR223C YPL153C
YLR223C YJL092W
YLR223C YPR119W
YJL178C YOL018C
YGR204W YGR252W
YDL095W YAL023C
YMR022W YLR450W
YMR022W YIL030C
YMR022W YOL013C
YMR022W YMR264W
YML094W YGR078C
YML094W YLR212C
YML094W YNL153C
YIL005W YDR113C
YHR079C YDR113C
YHR079C YER089C
YHR079C YGR252W
YHR079C YOL148C
YHR079C YLR361C
YGR158C YJL124C
YKL077W YJL092W
YFR046C YPR119W
YPL050C YDR245W
YPL050C YJR075W
YPL050C YPR154W
YPL050C YML115C
YLR301W YLR292C
YGR098C YDR113C
YAL009W YHR004C
YJR054W YPR119W
YDL160C YJL124C
YDL160C YLL036C
YGR167W YLR166C
YGR167W YLR330W
YGR167W YNL243W
YGR167W YJR125C
YGR167W YHR108W
YGR167W YGR241C
YJL143W YLR008C
YJL143W YGR033C
YJL143W YNR017W
YJL143W YIL022W
YJL143W YPL063W
YJL143W YJL104W
YBR161W YBR036C
YNL002C YGR103W
YNL002C YPL093W
YNL002C YNR053C
YNL002C YER006W
YIL118W YNL271C
YIL118W YOR326W
YFR005C YLL036C
YOR267C YDL140C
YOR367W YFL039C
YGR185C YGR229C
YLL050C YMR092C
YLL050C YFL039C
YDR392W YDR145W
YDR392W YLR055C
YDR392W YEL009C
YDR392W YGR252W
YDR392W YPL254W
YDR392W YHR099W
YDR392W YBR111W-A
YDR392W YDR176W
YDR392W YER164W
YDR392W YOL148C
YDR392W YDR167W
YDR392W YBR198C
YDR392W YMR236W
YGL172W YDL116W
YGL172W YJL041W
YGL172W YKL057C
YGL172W YML092C
YGL172W YMR138W
YGL172W YMR308C
YGL172W YPL125W
YGL172W YER110C
YGL172W YJR042W
YGL172W YFR002W
YGL172W YKR082W
YGL172W YGR218W
YGL172W YLR347C
YFR050C YJL047C
YFR050C YNL253W
YFR050C YOL038W
YFR050C YPR103W
YFR050C YJL001W
YFR050C YER094C
YFR050C YBR270C
YFR050C YGR067C
YFR050C YER105C
YML104C YDL030W
YNR033W YPR154W
YDR195W YPL008W
YDR195W YKL018W
YDR195W YMR061W
YDR195W YAR014C
YDR195W YKR002W
YDR195W YAL043C
YDR195W YLR277C
YDR195W YER133W
YDR195W YOR179C
YDR195W YML010W
YDR195W YPR107C
YDR195W YCR042C
YJL020C YMR109W
YJL020C YLR337C
YJL020C YPR184W
YJL020C YMR032W
YJL020C YDL129W
YJL020C YML010W
YJL020C YGR048W
YGR258C YJL092W
YGR258C YIL143C
YGR258C YOL090W
YGR258C YDR311W
YPL234C YEL027W
YPL234C YGR105W
YDL056W YPL153C
YDL056W YLR182W
YDL056W YNR009W
YDL056W YHR206W
YDL056W YLL036C
YOR209C YOL151W
YEL044W YPL129W
YML071C YER157W
YML071C YNL051W
YML071C YPR105C
YML071C YNL041C
YLR016C YIR005W
YLR016C YHR152W
YLR016C YLL036C
YBR042C YJL092W
YHR111W YIL008W
YGL071W YER174C
YGL071W YDR098C
YGL071W YMR308C
YDR389W YPR165W
YDR389W YGR074W
YDR389W YPR119W
YBR202W YMR043W
YBR202W YJR046W
YBR202W YDL017W
YBR202W YMR048W
YKL205W YJL041W
YKL205W YER025W
YKL205W YGR074W
YER033C YDR293C
YER033C YFL023W
YER033C YDR096W
YML057W YOR324C
YKR038C YJL184W
YLR432W YLR166C
YLR432W YHR216W
YLR432W YJL050W
YLR432W YLL036C
YJL115W YLR399C
YJL115W YBR009C
YJL115W YPL153C
YJL115W YOR038C
YJL115W YOR213C
YJL115W YNL031C
YJL115W YOR217W
YJL115W YNL290W
YJL115W YOL094C
YPL008W YKL018W
YPL008W YGR140W
YPL008W YAL043C
YPL008W YFR027W
YDL116W YGL100W
YDL116W YKL057C
YDL116W YDL195W
YDL116W YAL032C
YDL116W YJR042W
YDL116W YFR002W
YDL116W YKR082W
YDL116W YLR208W
YDL116W YER105C
YLR409C YCR057C
YLR409C YDR449C
YKR065C YNR017W
YLR078C YDR189W
YLR078C YBL007C
YLR078C YHL031C
YLR078C YKL196C
YLR078C YGR172C
YLR078C YPL218W
YDR078C YLR376C
YMR109W YER118C
YMR109W YNR035C
YMR109W YKL152C
YMR109W YBR234C
YMR109W YJR065C
YMR109W YFL039C
YMR109W YLR370C
YMR109W YLR337C
YMR109W YGR192C
YMR109W YKL013C
YMR109W YBL093C
YMR109W YNL271C
YMR109W YHL002W
YMR109W YDL029W
YMR109W YOR035C
YMR109W YOR247W
YDR245W YJR075W
YDL138W YDR277C
YDL138W YHR154W
YDL138W YLL034C
YGR184C YIL075C
YGR184C YPL177C
YGR184C YJL092W
YGR184C YOL038W
YGR184C YPR103W
YGR184C YKL145W
YBL084C YIR025W
YBL084C YKL022C
YBL084C YAL032C
YBL084C YMR001C
YBL084C YLR127C
YBL084C YLR102C
YBL084C YGL240W
YBL084C YHR166C
YBL084C YDR118W
YKL018W YKR002W
YKL018W YHR119W
YKL018W YBR175W
YKL018W YAL043C
YKL018W YLR277C
YKL018W YER133W
YKL018W YOR179C
YKL018W YPR107C
YKL018W YAR003W
YFL047W YLR229C
YGR100W YLR262C
YIR011C YFR004W
YGL226C-A YGL022W
YGL226C-A YEL002C
YBL005W-A YDL003W
YGL235W YPR119W
YDR189W YGL098W
YDR189W YDR498C
YDR189W YAL030W
YDR189W YHL031C
YDR189W YOR075W
YDR189W YKL196C
YDR189W YLR440C
YAL028W YJL092W
YAL028W YPR119W
YDR404C YJL168C
YDR404C YGR005C
YDR404C YPL129W
YDR404C YGL070C
YDR404C YML010W
YDR404C YOR151C
YDR404C YJL140W
YDR404C YDL140C
YEL027W YGR105W
YDR123C YPR119W
YDR123C YPR086W
YLR320W YAL032C
YLR320W YHR154W
YAR008W YMR059W
YMR231W YDL077C
YMR231W YGL212W
YMR231W YOR106W
YMR231W YMR197C
YMR231W YAL002W
YMR231W YDR080W
YLR452C YML038C
YLR452C YOL018C
YLR452C YDL180W
YLR452C YER118C
YLR452C YGL178W
YLR452C YDL186W
YLR452C YGR040W
YLR452C YGR172C
YLR452C YHR158C
YLR452C YBL016W
YLR452C YLL034C
YPL213W YJR050W
YPL213W YAL032C
YPL213W YGL120C
YPL213W YPL151C
YPL213W YDR416W
YPL213W YML049C
YPL213W YDL030W
YPL213W YDL087C
YPL213W YER172C
YPL213W YER029C
YPL213W YLR298C
YPL213W YKL173W
YPL213W YJL203W
YPL213W YGR074W
YPL213W YLR275W
YPL213W YBR065C
YPL213W YDL209C
YPL213W YLR147C
YPL213W YGR013W
YPL213W YDR163W
YPL213W YLL036C
YPL213W YDR240C
YPL213W YHR086W
YNL082W YOL090W
YOR224C YJL168C
YOR224C YPL129W
YOR224C YGL070C
YOR224C YGR089W
YOR224C YML010W
YOR224C YDL140C
YGL100W YKL057C
YGL100W YIL149C
YGL100W YJR042W
YGL100W YKR082W
YGL100W YLR208W
YGL100W YER105C
YBL061C YNL233W
YBL061C YEL015W
YBL061C YBR023C
YMR140W YER133W
YPR163C YDR429C
YPR163C YML010W
YEL005C YEL013W
YOR242C YNR011C
YCR059C YFL039C
YMR224C YJL176C
YMR224C YJL092W
YMR224C YKR008W
YBR098W YHR016C
YBR098W YPR119W
YLR031W YOR357C
YDL159W YER151C
YDL159W YLL021W
YDL159W YBR200W
YDL159W YLR313C
YDL159W YGR040W
YDL159W YBL016W
YGL018C YPL135W
YMR075W YPL139C
YDR379W YLR229C
YDR379W YPR119W
YNL059C YPL129W
YNL059C YGL150C
YPL161C YKR055W
YPL161C YLR229C
YPL161C YPR165W
YPL161C YAL041W
YPL161C YHR061C
YLR278C YPR119W
YGR239C YDR023W
YJL041W YKL186C
YJL041W YMR308C
YJL041W YFR002W
YJL041W YIL115C
YJL041W YDR159W
YJL041W YGR218W
YJL041W YLR347C
YDL097C YIL075C
YDL097C YFR004W
YDL097C YDL040C
YDL097C YHR200W
YDL097C YER021W
YDL097C YDR363W-A
YDL097C YDL025C
YDL097C YKL145W
YDL097C YOR261C
YDL097C YHR027C
YLR203C Q0045
YNL210W YDL030W
YNL210W YDL087C
YNL210W YLR116W
YNL210W YGR013W
YNL210W YDR240C
YKL079W YOR326W
YLR256W-A YHR115C
YKL057C YJL092W
YKL057C YJR042W
YKL057C YFR002W
YKL057C YKR082W
YKL057C YML103C
YKL057C YLR208W
YKL057C YER105C
YGL098W YGL145W
YGL098W YDR498C
YGL098W YOR075W
YGL098W YKL196C
YGL098W YLR440C
YGL216W YPR119W
YFL031W YGR252W
YJR138W YLR438C-A
YJR138W YER112W
YKL179C YDR201W
YNL004W YNL253W
YNL004W YDR381W
YNL004W YBR034C
YNL004W YML062C
YNL004W YMR216C
YOR265W YFL037W
YMR061W YDR228C
YMR061W YAL043C
YMR061W YML010W
YMR061W YGR218W
YMR061W YDL140C
YPL194W YJL090C
YPL194W YPR119W
YPL194W YLR288C
YDR394W YFR010W
YDR394W YEL037C
YDR394W YBL057C
YDR394W YHR200W
YDR394W YPR131C
YDR394W YER021W
YDR394W YDR363W-A
YDR394W YKL145W
YDR394W YMR216C
YDR394W YDL007W
YDR394W YHR027C
YDR394W YOR117W
YAR014C YPL153C
YAR014C YER155C
YAR014C YMR071C
YAR014C YNL333W
YAR014C YER133W
YAR014C YER158C
YOL082W YER151C
YOL082W YBL078C
YOL082W YKL103C
YOL082W YGL156W
YOR065W YLR166C
YBR267W YJL122W
YBR285W YGR092W
YOL115W YJR036C
YOL115W YFL008W
YOL115W YFR031C
YOL115W YNL262W
YOL115W YIL079C
YOL115W YJL050W
YDR457W YLL039C
YDR457W YDR176W
YDR457W YML010W
YNR031C YLL021W
YNR031C YLR006C
YNR031C YFL039C
YNR031C YJL128C
YNL131W YGR033C
YNL131W YNR017W
YEL020W-A YHR005C-A
YBL005W YDR176W
YBL101C YJL203W
YEL042W YLR166C
YER126C YGL120C
YER126C YGR103W
YER126C YPL093W
YER126C YNR053C
YGR224W YDR113C
YGR224W YHR152W
YKL203C YNL006W
YKL203C YDL134C
YKL203C YNL135C
YKL203C YNL229C
YKL203C YMR028W
YKL203C YER133W
YKL203C YNL047C
YKL203C YJL058C
YJL113W YAL047C
YML059C YFR021W
YMR069W YBR009C
YIR025W YKL022C
YIR025W YLR127C
YIR025W YLR102C
YIR025W YGL240W
YIR025W YHR166C
YIR025W YDR118W
YGR225W YDR113C
YGR225W YKL022C
YGL006W YLR093C
YMR043W YML027W
YMR043W YCR039C
YMR043W YCL066W
YMR043W YDR451C
YMR043W YMR042W
YMR043W YHR084W
YMR043W YCR040W
YML077W YKR068C
YML077W YDR472W
YML077W YOR115C
YER068W YIL038C
YER068W YBR082C
YER068W YAL021C
YER013W YAL032C
YER013W YLR116W
YER013W YKR086W
YER013W YDR088C
YER013W YLL036C
YMR092C YFL039C
YNL278W YPR119W
YNL278W YAL021C
YNL107W YLR399C
YNL107W YAL011W
YNL107W YFL039C
YNL107W YHR099W
YNL107W YLR385C
YNL107W YDR359C
YNL107W YML041C
YNL107W YDR334W
YNL107W YDL229W
YLR227W-A YHR115C
YDR479C YLR324W
YJL168C YGL070C
YJL168C YOL005C
YJL168C YOR151C
YJL168C YHR152W
YJL168C YJL140W
YJL168C YDL140C
YDR145W YLR399C
YDR145W YLR055C
YDR145W YCL010C
YDR145W YEL009C
YDR145W YGR252W
YDR145W YPL254W
YDR145W YMR005W
YDR145W YLR182W
YDR145W YHR099W
YDR145W YKL038W
YDR145W YML098W
YDR145W YER029C
YDR145W YBR111W-A
YDR145W YPL129W
YDR145W YDR176W
YDR145W YER164W
YDR145W YOL148C
YDR145W YDR167W
YDR145W YBR049C
YDR145W YPR086W
YDR145W YBR198C
YDR145W YCR042C
YDR145W YGL150C
YDR145W YMR236W
YDR145W YPL011C
YDR446W YGL212W
YKL130C YBR130C
YAR031W YGL053W
YGL233W YLR166C
YGL233W YDR166C
YGL233W YBR200W
YGL233W YAL041W
YGL233W YBR102C
YGL233W YDR027C
YGL233W YOR357C
YGL233W YER087C-B
YGR113W YGR140W
YGR113W YPL209C
YGR113W YPR046W
YGR113W YMR094W
YGR113W YDR201W
YGR113W YKR037C
YGR113W YKL138C-A
YLR319C YGR229C
YLR319C YLL021W
YLR319C YER149C
YLR319C YFL039C
YLR319C YLR313C
YLR319C YPR119W
YLR319C YNL271C
YOR341W YOR340C
YOR341W YGL120C
YOR341W YNL248C
YOR341W YPR010C
YOR341W YJR063W
YOR341W YER133W
YOR341W YML010W
YOR341W YBR049C
YOR341W YLL034C
YDR295C YJR112W
YDR295C YOL069W
YDR295C YPR179C
YHR134W YHR156C
YHR134W YNL273W
YLR426W YPL151C
YIL153W YDL134C
YIL153W YMR028W
YIL153W YDR075W
YLR399C YBR009C
YLR399C YPL042C
YLR399C YML041C
YLR399C YDR334W
YLR399C YDL003W
YAL011W YML041C
YAL011W YHR158C
YAL011W YDR334W
YAL011W YIR018W
YAL011W YOR127W
YBR179C YJL092W
YBR179C YOR211C
YBR179C YDR470C
YPL155C YPL269W
YPL155C YPR119W
YGR142W YOL018C
YGR142W YAL030W
YGR142W YMR197C
YGR142W YBR086C
YBL026W YEL015W
YBL026W YIL066C
YBL026W YNL264C
YBL026W YDR440W
YBL026W YNL287W
YBL026W YLR039C
YBL026W YER172C
YBL026W YPR032W
YBL026W YPL042C
YBL026W YDR166C
YBL026W YJL157C
YBL026W YLR438C-A
YBL026W YER112W
YBL026W YDR381W
YBL026W YPR184W
YBL026W YNL147W
YBL026W YER025W
YBL026W YIL132C
YBL026W YGL185C
YBL026W YCR020C-A
YBL026W YJL124C
YBL026W YLR275W
YBL026W YOR043W
YBL026W YLR128W
YBL026W YMR066W
YBL026W YAR003W
YBL026W YLL036C
YBL026W YJL140W
YBL026W YPL249C
YDR121W YBL052C
YDR121W YPR175W
YDR121W YNL262W
YDR121W YOR304W
YDR121W YOR217W
YNL233W YCR002C
YNL233W YER133W
YPL211W YOL144W
YPL211W YGR103W
YPL211W YOL077C
YPL211W YCR035C
YPL211W YPL146C
YPL211W YER006W
YDL077C YGL212W
YDL077C YOR106W
YDL077C YMR197C
YDL077C YLR093C
YDL077C YKL196C
YDL077C YNL147W
YDL077C YDR080W
YOL061W YBL068W
YLR447C YOL018C
YLR447C YGR105W
YLR008C YGR033C
YLR008C YNR017W
YLR008C YIL022W
YLR008C YJL104W
YLR008C YDL003W
YMR219W YPL153C
YMR219W YJL092W
YMR219W YFL023W
YMR219W YDR096W
YLR055C YGR252W
YLR055C YGL043W
YLR055C YPL254W
YLR055C YMR005W
YLR055C YBR111W-A
YLR055C YDR176W
YLR055C YOL148C
YLR055C YDR167W
YLR055C YBR198C
YLR055C YMR236W
YFR016C YLL021W
YHR016C YBL007C
YHR016C YJR083C
YHR016C YJL151C
YHR016C YPR171W
YHR016C YNL243W
YHR016C YGR268C
YHR016C YOR284W
YHR016C YLR064W
YLR450W YPR154W
YLR450W YOL013C
YLR450W YGR048W
YIL095W YBL007C
YIL095W YIR006C
YNL084C YBL007C
YNL084C YDR172W
YNL084C YIR006C
YNL084C YDR201W
YNL084C YHR158C
YNL084C YGR241C
YNL308C YDR381W
YBL067C YJL203W
YDL019C YGR092W
YMR273C YLR442C
YMR273C YHR061C
YDR168W YJR032W
YDR168W YML041C
YDR168W YDL017W
YDR168W YJL165C
YDR168W YOR027W
YDR168W YGL201C
YDR168W YFL029C
YCR002C YCL024W
YCR002C YPL153C
YCR002C YNL298W
YCR002C YNL166C
YCR002C YNL078W
YCR002C YDL225W
YMR164C YHR084W
YDR113C YJL176C
YDR113C YPR119W
YDR113C YBR274W
YLR033W YFR037C
YLR033W YLR182W
YLR033W YDR303C
YLR033W YPR034W
YLR033W YKR008W
YLR033W YGR275W
YMR077C YPL002C
YMR077C YLR025W
YMR077C YPL065W
YMR077C YPR173C
YDL195W YPL085W
YDL195W YML012W
YDL195W YLR208W
YFL008W YFR031C
YFL008W YJR112W
YFL008W YNL262W
YFL008W YOL069W
YFL008W YIL026C
YFL008W YGR089W
YFL008W YDR201W
YFL008W YKL042W
YFL008W YDR180W
YFL008W YDL003W
YDR217C YPL153C
YDR217C YPR119W
YNL020C YNL243W
YBL052C YDR224C
YBL052C YPL129W
YBL052C YBR274W
YBL052C YGL207W
YPR161C YLR226W
YPR161C YDL140C
YKL117W YGR123C
YKL117W YBR155W
YKL117W YIL010W
YKL117W YLR216C
YLR106C YGR103W
YLR106C YGR245C
YLR106C YER006W
YKR002W YAL043C
YKR002W YLR277C
YKR002W YER133W
YKR002W YML010W
YKR002W YGR048W
YKR002W YCR042C
YPL149W YMR159C
YFR031C YJL092W
YFR031C YML010W
YFR031C YBL097W
YFR031C YDR325W
YIL149C YAL047C
YIL149C YDR381W
YIL149C YFR002W
YIL149C YKL042W
YIL149C YLR347C
YIL149C YML107C
YBL103C YOL067C
YBL103C YFR021W
YGR163W YBR077C
YKL022C YMR001C
YKL022C YLR127C
YKL022C YLR102C
YKL022C YGL240W
YKL022C YKL145W
YKL022C YHR166C
YKL022C YDR118W
YDL164C YKL113C
YDL164C YBR088C
YJR050W YPL151C
YJR050W YDR416W
YJR050W YGR129W
YJR050W YLR424W
YJR050W YKR086W
YJR050W YDL209C
YJR050W YLL036C
YDR177W YGR229C
YDR177W YPR103W
YNL006W YHR186C
YNL006W YPL180W
YNL006W YJL058C
YGL210W YOL018C
YLR376C YIL132C
YFL033C YOL001W
YCL010C YGR252W
YCL010C YPL254W
YCL010C YBR111W-A
YCL010C YER164W
YCL010C YDR167W
YCL010C YBR198C
YCL010C YMR236W
YOR332W YLR166C
YOR332W YPR036W
YOR332W YBR127C
YOR332W YHR039C-A
YOR363C YAL051W
YNL133C YGR275W
YBL007C YJL151C
YBL007C YDR172W
YBL007C YPR171W
YBL007C YIR006C
YBL007C YNL243W
YBL007C YML016C
YBL007C YER133W
YBL007C YGR268C
YBL007C YOR284W
YBL007C YLR064W
YOL113W YLR229C
YOL113W YNL298W
YCL024W YKL048C
YCL024W YNL078W
YAL032C YMR031C
YAL032C YJL149W
YAL032C YGL120C
YAL032C YPL151C
YAL032C YDR416W
YAL032C YNL246W
YAL032C YJR061W
YAL032C YDR176W
YAL032C YNL243W
YAL032C YLR424W
YAL032C YGL026C
YAL032C YGR061C
YAL032C YNL271C
YAL032C YNL078W
YAL032C YOR023C
YAL032C YNR059W
YAL032C YDL209C
YAL032C YML103C
YAL032C YDL001W
YAL032C YLL036C
YAL032C YBR114W
YGL145W YDR498C
YGL145W YOR075W
YGL145W YLR440C
YDR043C YHL027W
YMR250W YJL124C
YEL015W YER124C
YGR254W YER133W
YGR254W YHR152W
YHR115C YLR410W-B
YHR115C YGL078C
YHR115C YER025W
YHR115C YPL085W
YHR115C YCL019W
YHR115C YDR210W-B
YER124C YER114C
YER124C YER112W
YER153C YGR222W
YPL256C YDL132W
YPL256C YKL092C
YPL256C YDR480W
YPL256C YJL157C
YPL256C YLL039C
YPL256C YDR054C
YPL256C YJR090C
YPL256C YOR127W
YPL256C YPL267W
YCR092C YOL090W
YLL010C YOR043W
YLR035C-A YLL034C
YPL004C YLR166C
YPL004C YGR086C
YKR061W YJL092W
YML075C YOL013C
YLR052W YPL129W
YLR052W YGL150C
YDL134C YOR073W
YDL134C YMR028W
YDL134C YPR040W
YDL134C YOR014W
YHR171W YMR183C
YHR171W YBL078C
YHR171W YLL042C
YHR171W YNR007C
YDR318W YJR112W
YDR318W YPR046W
YDR318W YOL069W
YDR318W YML023C
YDR318W YKL089W
YDR318W YGL093W
YDR318W YAL034W-A
YDR318W YER018C
YMR001C YLR102C
YMR001C YDR052C
YMR001C YPR119W
YMR001C YDL003W
YMR001C YML064C
YMR001C YOR372C
YMR001C YNL102W
YMR136W YJL092W
YPL022W YOL090W
YPL022W YML095C
YJL060W YPR119W
YNL327W YJL092W
YBR279W YGL244W
YBR279W YGR005C
YBR279W YDR167W
YBR279W YML010W
YBR279W YOL051W
YBR279W YKL145W
YBR279W YGL207W
YBR279W YAL021C
YBR279W YHL002W
YBR279W YDL140C
YAR033W YGL051W
YOR340C YNL248C
YOR340C YDL208W
YOR340C YPR010C
YOR340C YBR049C
YOR340C YLR175W
YGR140W YPL209C
YGR140W YMR094W
YGR140W YER047C
YGR140W YDL013W
YGR140W YDR054C
YGR140W YJR089W
YGR140W YNL307C
YGR140W YNL078W
YJL176C YGL120C
YJL176C YOR038C
YJL176C YFL049W
YJL176C YPR034W
YJL176C YPL129W
YJL176C YNR023W
YJL176C YHL025W
YJL176C YGR275W
YAL013W YNL097C
YAL013W YDR207C
YAL013W YIL084C
YAL013W YPL139C
YJR099W YLL039C
YJR099W YDR139C
YLR259C YLR166C
YLR259C YNR017W
YLR259C YGR046W
YLR259C YER133W
YPL157W YER029C
YPL157W YLR175W
YOR275C YLR025W
YOR275C YPR173C
YOR275C YHL027W
YOL018C YAL007C
YOL018C YMR197C
YOL018C YMR071C
YOL018C YHL031C
YOL018C YKL039W
YOL018C YBR177C
YOL018C YKR088C
YOL018C YOR320C
YOL018C YKL196C
YOL018C YJL186W
YOL018C YER143W
YOL018C YJL029C
YOL018C YDL192W
YOL018C YDR100W
YOL018C YDR084C
YOL018C YDR027C
YOL018C YPL218W
YOL018C YKR014C
YOL018C YDR264C
YOL018C YIL041W
YOL018C YDR472W
YOL018C YGL095C
YOL018C YDL140C
YOL018C YDL123W
YIL075C YFR010W
YIL075C YDL040C
YIL075C YHR200W
YIL075C YDR363W-A
YIL075C YKL145W
YIL075C YOR261C
YIL075C YHR027C
YOR134W YPR165W
YLR324W YPR165W
YLR324W YDL065C
YLR324W YMR204C
YLR324W YBR168W
YOL045W YKR059W
YFR010W YFR004W
YFR010W YHR200W
YFR010W YKL145W
YFR010W YOR261C
YFR010W YHR027C
YHL009C YOR153W
YJL109C YHR196W
YJL109C YGL120C
YJL109C YOR153W
YER089C YPL153C
YKL109W YHR099W
YKL109W YPR034W
YKL109W YPL129W
YMR119W YNL008C
YGL127C YDR308C
YGL127C YBR193C
YGL127C YOL051W
YGL127C YMR112C
YGL127C YPR168W
YGL127C YDL005C
YLR166C YDR322C-A
YLR166C YIL022W
YLR166C YKL150W
YLR166C YFL039C
YLR166C YDR289C
YLR166C YDR166C
YLR166C YBR200W
YLR166C YER008C
YLR166C YIR004W
YLR166C YAL038W
YLR166C YBR102C
YLR166C YER178W
YLR166C YPR080W
YLR166C YGL105W
YLR166C YGR086C
YLR166C YJL186W
YLR166C YBR118W
YLR166C YDR027C
YMR199W YDR480W
YMR199W YDR054C
YER118C YER082C
YER118C YER114C
YER118C YGR178C
YER118C YCL032W
YER118C YPR171W
YER118C YMR032W
YER118C YDR159W
YER118C YJL128C
YER118C YHL002W
YEL009C YDR308C
YEL009C YPL042C
YEL009C YPR034W
YEL009C YPL129W
YEL009C YDR176W
YEL009C YNR023W
YEL009C YDR283C
YEL009C YOL148C
YEL009C YOR298C-A
YEL009C YGL201C
YEL009C YOL051W
YEL009C YBR198C
YEL009C YMR236W
YEL009C YDL140C
YDR498C YOR075W
YDR498C YLR440C
YBR023C YOR299W
YBR023C YLR330W
YBR023C YKR027W
YBR023C YOL003C
YGR033C YNR017W
YGR033C YIL022W
YGR033C YPL063W
YGR033C YJL104W
YGR033C YDL217C
YNL026W YHR083W
YDR211W YFL039C
YDR211W YER025W
YDR211W YGR083C
YDR211W YOR260W
YDR211W YJR007W
YOR297C YJL054W
YOR297C YDL217C
YDR407C YKR068C
YHR196W YGL120C
YHR196W YJL033W
YHR196W YLR175W
YDR277C YKL038W
YDR277C YDL194W
YDR277C YJR090C
YML092C YMR314W
YML092C YBL041W
YML092C YLL040C
YML092C YNL298W
YML092C YOL038W
YML092C YPR103W
YML092C YHR200W
YML092C YKL145W
YML092C YJL001W
YML092C YGR135W
YML092C YOR117W
YLR100W YDL132W
YJR134C YLR262C
YJR134C YGR218W
YBR167C YNL221C
YBR167C YBR257W
YJL149W YDL132W
YNR017W YIL022W
YNR017W YPL063W
YNR017W YJR135W-A
YNR017W YNL055C
YNR017W YJL054W
YNR017W YJL104W
YNR017W YDL217C
YFR037C YDR303C
YFR037C YPR034W
YFR037C YKR008W
YFR037C YGL207W
YFR037C YLR347C
YFR037C YGL097W
YFR037C YDL229W
YFR037C YGR275W
YDR364C YLR424W
YDR364C YIL030C
YDR364C YDL209C
YDR364C YLL036C
YLR352W YDL132W
YNL113W YGL120C
YNL113W YPR010C
YLR229C YER114C
YLR229C YER155C
YLR229C YJL157C
YLR229C YBR200W
YLR229C YLL039C
YLR229C YAL041W
YLR229C YER008C
YLR229C YCL032W
YLR229C YNL298W
YLR229C YNL271C
YLR229C YHR061C
YLR229C YOR127W
YJR052W YGR003W
YJR052W YEL037C
YJR052W YPL046C
YJR052W YLR442C
YJR052W YER162C
YJR052W YBR114W
YLR292C YOR254C
YLR292C YBR171W
YKL020C YKL213C
YGL120C YPL151C
YGL120C YNL248C
YGL120C YDL208W
YGL120C YGR090W
YGL120C YNL132W
YGL120C YPL217C
YGL120C YOL041C
YGL120C YER172C
YGL120C YOR252W
YGL120C YCR072C
YGL120C YPL093W
YGL120C YPR010C
YGL120C YOL077C
YGL120C YCL054W
YGL120C YDR060W
YGL120C YJL122W
YGL120C YKL173W
YGL120C YNR053C
YGL120C YGR129W
YGL120C YGL128C
YGL120C YHR121W
YGL120C YLR424W
YGL120C YGR280C
YGL120C YKL009W
YGL120C YKL042W
YGL120C YLR275W
YGL120C YKR092C
YGL120C YDL209C
YGL120C YLR147C
YGL120C YLR175W
YGL120C YLL036C
YGL120C YPL146C
YGL120C YER006W
YBR009C YGR252W
YBR009C YPL153C
YBR009C YMR308C
YBR009C YOR038C
YBR009C YDR224C
YBR009C YER110C
YBR009C YLR141W
YBR009C YBR034C
YBR009C YLR442C
YBR009C YNL031C
YBR009C YNL206C
YBR009C YGL097W
YBR009C YEL056W
YBR009C YGL150C
YBR009C YLL022C
YBR009C YPR018W
YGL212W YOR106W
YGL212W YMR197C
YGL212W YLR093C
YGL212W YAL047C
YGL212W YPR171W
YGL212W YKL196C
YGL212W YGR172C
YGL212W YDR080W
YGL212W YOR117W
YDR004W YHR154W
YMR312W YMR236W
YMR312W YHR187W
YIL161W YJL092W
YPL121C YJL092W
YPL121C YHR079C-A
YGL178W YGR040W
YGL178W YBL016W
YIR005W YML049C
YIR005W YLL036C
YJR112W YOL069W
YJR112W YJR089W
YJR112W YKL089W
YJR112W YGL093W
YJR112W YAL034W-A
YJR112W YOR326W
YJR083C YPR119W
YNL135C YDR174W
YAL030W YPL232W
YAL030W YMR183C
YAL030W YPR032W
YAL030W YGR009C
YAL030W YER143W
YAL030W YDR027C
YOL086C YGR252W
YOL086C YJL092W
YOL086C YOR357C
YOL086C YOL151W
YNR035C YMR138W
YNR035C YBR234C
YNR035C YJR065C
YNR035C YLR370C
YNR035C YDL029W
YGL246C YKR063C
YGL246C YDR289C
YGL246C YML010W
YDR045C YJL011C
YDR045C YOR207C
YPL232W YMR183C
YPL232W YPR032W
YPL232W YGR009C
YPL232W YMR017W
YPL232W YER143W
YGR252W YGL043W
YGR252W YPL254W
YGR252W YFL037W
YGR252W YHR099W
YGR252W YDR224C
YGR252W YBR111W-A
YGR252W YHR008C
YGR252W YDR176W
YGR252W YKL211C
YGR252W YER164W
YGR252W YLR277C
YGR252W YOL148C
YGR252W YER133W
YGR252W YDR167W
YGR252W YPL137C
YGR252W YNL031C
YGR252W YOR023C
YGR252W YOR133W
YGR252W YBR123C
YGR252W YBR198C
YGR252W YMR236W
YGR003W YDR139C
YGR003W YBR114W
YGL043W YPL042C
YGL043W YGR005C
YGL043W YML010W
YGL043W YJR132W
YGL043W YDL140C
YOR361C YIL071C
YOR361C YNL244C
YOR361C YLR192C
YOR361C YDR429C
YOR361C YMR260C
YOR361C YNL062C
YOR361C YLR347C
YGL078C YDL208W
YGL078C YML010W
YGL078C YLR175W
YER151C YML098W
YER151C YNR051C
YER151C YDR176W
YER151C YPR119W
YPL209C YJR089W
YPL209C YPR119W
YKL189W YOR353C
YKL189W YHR102W
YPL254W YHR099W
YPL254W YBR111W-A
YPL254W YDR176W
YPL254W YER164W
YPL254W YOL148C
YPL254W YDR167W
YPL254W YBR198C
YPL254W YMR236W
YLR438W YGR092W
YLR438W YBR274W
YDL239C YOR177C
YDL239C YPR119W
YDL239C YKL042W
YDL149W YNL242W
YDL149W YFR021W
YPL002C YLR025W
YPL002C YPL065W
YLR127C YLR102C
YLR127C YGL240W
YLR127C YHR166C
YLR127C YDR118W
YER017C YGR132C
YER017C YMR089C
YDL132W YMR094W
YDL132W YDR306C
YDL132W YGL249W
YDL132W YLR097C
YDL132W YDL155W
YDL132W YDR131C
YDL132W YDR054C
YDL132W YDL017W
YDL132W YDR139C
YDL132W YLR224W
YDL132W YLR128W
YDL132W YJR090C
YHR097C YER133W
YHR097C YGR275W
YMR096W YNL333W
YGR229C YEL061C
YGR229C YFL039C
YGR229C YER178W
YGR229C YGR086C
YGR229C YMR116C
YGR229C YIL041W
YDR322C-A YPL078C
YKL152C YHR154W
YKL152C YHR152W
YKL152C YLL036C
YMR138W YDR381W
YMR138W YPL241C
YOR106W YMR197C
YOR106W YLR093C
YOR106W YBL078C
YOR106W YEL013W
YOR106W YKL196C
YOR106W YGR261C
YOR106W YDR080W
YFR029W YFR021W
YOR073W YOR014W
YPL151C YDR416W
YPL151C YER172C
YPL151C YER029C
YPL151C YKL173W
YPL151C YGR129W
YPL151C YGL128C
YPL151C YLR424W
YPL151C YLR275W
YPL151C YBR065C
YPL151C YDL209C
YPL151C YLL036C
YKL007W YPR171W
YKL007W YIL034C
YLR180W YHR084W
YDR416W YGR129W
YDR416W YLR424W
YDR416W YDL209C
YDR416W YLL036C
YOL130W YFL050C
YKL113C YBR088C
YHR012W YOR132W
YIL022W YPL063W
YIL022W YJL104W
YIL022W YLR369W
YNL248C YPR010C
YNL248C YML010W
YDR440W YNL031C
YLR454W YEL061C
YPL096C-A YPL175W
YMR277W YPR086W
YMR277W YDL140C
YML049C YDL030W
YML049C YLL036C
YER116C YDL013W
YCR057C YDR449C
YMR197C YLR093C
YMR197C YEL013W
YMR197C YKL196C
YMR197C YJR125C
YMR197C YDR080W
YLL060C YGR218W
YOR188W YER114C
YOR188W YPR119W
YOR188W YNL271C
YJR032W YBR155W
YIR037W YER042W
YAR018C YJL092W
YNL053W YGR040W
YNL053W YBL016W
YKR079C YMR099C
YMR055C YHR061C
YMR055C YML064C
YNL304W YOR326W
YPR165W YER008C
YPR165W YKR090W
YPR165W YPL112C
YPR165W YHR206W
YPR165W YNL271C
YPR165W YER096W
YPR165W YOR127W
YJL047C YDR139C
YEL061C YOL069W
YEL061C YAL047C
YEL061C YMR124W
YML027W YPR119W
YDR228C YAL043C
YDR228C YOR250C
YDR228C YLR277C
YDR228C YDL140C
YHR194W YOR147W
YOR295W YLR141W
YLR102C YGL240W
YLR102C YHR166C
YLR102C YDR118W
YPR030W YPR119W
YDL208W YLR175W
YFL037W YGR092W
YFL037W YNL223W
YFL037W YML085C
YFL037W YOR349W
YPL058C YGL158W
YNR011C YMR005W
YNR011C YER172C
YIL050W YGR233C
YIL050W YPR119W
YIL050W YJL084C
YLR309C YLL034C
YDR153C YJR125C
YDR153C YHR108W
YJL170C YJL092W
YDR308C YPL042C
YDR308C YBR193C
YDR308C YPL129W
YDR308C YDR167W
YDR308C YPR168W
YLR372W YDL015C
YBR234C YJR065C
YBR234C YLR370C
YBR234C YIR006C
YBR234C YKL013C
YBR234C YDL029W
YNL253W YML062C
YNL287W YER157W
YNL287W YDR170C
YOL146W YDR013W
YHR144C YJL090C
YMR314W YOL038W
YMR314W YPR103W
YNL132W YML010W
YKL048C YPR119W
YCL028W YNL064C
YHR005C-A YDL217C
YDL065C YPL112C
YDL065C YAL055W
YDL065C YBR168W
YDL065C YLL034C
YGL244W YER164W
YGL244W YML010W
YGL244W YGL207W
YGL244W YLR175W
YGL244W YDL140C
YDL030W YMR005W
YDL030W YDL013W
YDL030W YJL203W
YDL030W YOR023C
YDL030W YLL036C
YDL030W YPL146C
YOR254C YBR171W
YOR254C YDR086C
YOR254C YER087C-B
YHR119W YBR175W
YHR119W YDR469W
YHR119W YNL031C
YHR119W YAR003W
YHR119W YLR288C
YHR119W YDL140C
YER157W YNL051W
YER157W YHL031C
YER157W YKL196C
YER157W YPR105C
YER157W YNL041C
YEL037C YIL143C
YEL037C YBL057C
YEL037C YLL039C
YEL037C YBR193C
YEL037C YER162C
YEL037C YDL190C
YEL037C YHL025W
YEL037C YER143W
YEL037C YKL145W
YEL037C YGL207W
YEL037C YDR311W
YEL037C YHR027C
YEL037C YDL140C
YEL037C YOR117W
YDR170C YDR238C
YDR170C YJL203W
YDR170C YDL192W
YPR122W YJR092W
YJL039C YFR002W
YML006C YJR090C
YPR046W YLR315W
YPR046W YLR381W
YPR046W YDR254W
YPR046W YAL034W-A
YDR439W YPR119W
YLR401C YJL092W
YLR401C YPR119W
YLR025W YPR173C
YJL013C YOR026W
YER019C-A YGL022W
YER019C-A YEL002C
YKL090W YLL039C
YMR005W YOR038C
YMR005W YML098W
YMR005W YPL129W
YMR005W YPR119W
YMR005W YDR167W
YMR005W YKL058W
YMR005W YPL116W
YMR005W YAL021C
YMR005W YBR198C
YMR005W YCR042C
YMR005W YOR140W
YMR005W YMR019W
YMR005W YMR236W
YMR005W YPL011C
YLR262C YLR039C
YLR262C YDR137W
YLR262C YPR028W
YLR262C YDR484W
YLR262C YGR172C
YLR262C YJL029C
YLR262C YDR027C
YDL087C YLL036C
YDL087C YHR086W
YKL150W YPR154W
YNL323W YER166W
YML068W YDR172W
YML068W YBR143C
YIR008C YNL262W
YIR008C YNL102W
YKL186C YJR042W
YKL186C YIL115C
YKL186C YDR159W
YKL186C YOR098C
YPL217C YFL023W
YPL217C YDR096W
YDR293C YDR075W
YDR293C YDL140C
YOR071C YOR153W
YBR108W YGR092W
YBR108W YLR438C-A
YBR108W YCR009C
YPL153C YLR182W
YPL153C YBL051C
YPL153C YDR052C
YPL153C YGR196C
YPL153C YDL101C
YPL153C YMR128W
YPL153C YIL036W
YPL153C YDL225W
YPL153C YJR092W
YPL153C YOR083W
YLR182W YNR009W
YLR182W YPR119W
YLR182W YLL036C
YLR182W YNL309W
YLR182W YOR083W
YBR173C YPR103W
YMR308C YDR224C
YMR308C YJL122W
YMR308C YDR381W
YMR308C YMR153W
YMR308C YFR002W
YMR308C YIL115C
YMR308C YOR213C
YMR308C YDL227C
YMR308C YKR082W
YMR308C YNL031C
YMR308C YOR098C
YMR308C YML103C
YMR308C YLR347C
YMR308C YHR152W
YMR308C YHR084W
YMR308C YKL112W
YMR183C YGR009C
YHR216W YDR381W
YHR216W YLL036C
YNL260C YJR067C
YBL020W YDL140C
YLL021W YER149C
YLL021W YOR231W
YLL021W YIR006C
YLL021W YPR119W
YLL021W YNL271C
YLL021W YLR147C
YLL021W YDL225W
YLL021W YPL140C
YLL021W YOR326W
YOL041C YPL093W
YOL041C YOL077C
YOL041C YLR196W
YOL041C YDR381W
YIL071C YJR007W
YOL109W YLR332W
YML130C YCL043C
YBR228W YLR135W
YBR228W YHR154W
YLR039C YDR137W
YLR039C YLL034C
YNL097C YDR207C
YNL097C YIL084C
YNL097C YPL139C
YER172C YLR438C-A
YER172C YER112W
YER172C YER029C
YER172C YPR182W
YER172C YKL173W
YER172C YNR053C
YER172C YBR055C
YER172C YNL147W
YER172C YLR424W
YER172C YKR086W
YER172C YGR074W
YER172C YOR308C
YER172C YMR017W
YER172C YPR082C
YER172C YDR088C
YER172C YLR275W
YER172C YDL209C
YER172C YLR147C
YER172C YHR152W
YER172C YLL036C
YLR006C YDL235C
YLR006C YIL147C
YLR006C YPR119W
YER149C YMR124W
Q0085 YPL078C
YER114C YBR200W
YER114C YNL298W
YER114C YOR370C
Q0080 YPL078C
YHR127W YDR381W
YMR028W YPR040W
YMR028W YDR075W
YLR093C YBL078C
YLR093C YKL196C
YLR093C YDR080W
YJR065C YLR370C
YJR065C YDR172W
YJR065C YIR006C
YJR065C YKL013C
YJR065C YDL029W
YMR275C YML098W
YMR275C YHL002W
YLR456W YNR053C
YLR456W YKR084C
YMR053C YML023C
YGR231C YGR132C
YPR032W YBR102C
YPR032W YGR009C
YPR032W YOR326W
YFL039C YIL138C
YFL039C YDR172W
YFL039C YEL013W
YFL039C YBR200W
YFL039C YDR129C
YFL039C YLR337C
YFL039C YHR179W
YFL039C YPL129W
YFL039C YML041C
YFL039C YNL271C
YFL039C YDR334W
YFL039C YBR274W
YFL039C YMR260C
YFL039C YHR152W
YFL039C YGL097W
YFL039C YGL150C
YFL039C YOR326W
YDR303C YPR034W
YDR303C YKR008W
YDR303C YNL041C
YDR303C YGR275W
YBR175W YGR103W
YBR175W YDR469W
YBR175W YNL031C
YBR175W YAR003W
YHR099W YBR111W-A
YHR099W YDR176W
YHR099W YER164W
YHR099W YDR167W
YHR099W YBR198C
YHR099W YMR236W
YHR099W YDR240C
YHR073W YHR152W
YBL078C YNR007C
YBL078C YNL223W
YNL051W YPR105C
YNL051W YNL041C
YPL061W YHR152W
YLR370C YKL013C
YLR370C YDL029W
YNR039C YDR205W
YAL043C YLR277C
YAL043C YER133W
YAL043C YOR179C
YAL043C YPR107C
YAL043C YBR118W
YAL043C YCR042C
YAL043C YBL076C
YAL043C YDL140C
YAL043C YNL313C
YBR236C YML010W
YBR236C YGR063C
YBR236C YDL140C
YPL125W YDL227C
YDR289C YER112W
YDR289C YOR151C
YDR289C YDL140C
YJL092W YJL157C
YJL092W YER047C
YJL092W YOR194C
YJL092W YDL013W
YJL092W YHR202W
YJL092W YBR088C
YJL092W YKR027W
YJL092W YPR119W
YJL092W YER141W
YJL092W YNL078W
YJL092W YHR082C
YJL092W YGL175C
YJL092W YJR132W
YJL092W YOR355W
YJL092W YDR075W
YJL092W YPR018W
YJL092W YIR002C
YJL092W YNL236W
YIL038C YML098W
YIL038C YPL203W
YIL038C YAL021C
YIL143C YOL090W
YGR092W YPL042C
YGR092W YBR138C
YGR092W YCL009C
YGR092W YJL108C
YGR092W YDR226W
YGR092W YDL155W
YGR092W YKL211C
YGR092W YDR300C
YGR092W YPR119W
YGR092W YBR118W
YGR092W YAL021C
YGR092W YAL051W
YGR092W YDR171W
YGR092W YNL155W
YGR092W YNR047W
YGR092W YLR058C
YJL207C YHR108W
YDL235C YIL147C
YDL235C YHR206W
YGR103W YPL093W
YGR103W YOL077C
YGR103W YCL054W
YGR103W YDR060W
YGR103W YNR053C
YGR103W YKL009W
YGR103W YGL111W
YGR103W YML010W
YGR103W YGL201C
YGR103W YGR245C
YGR103W YLL004W
YGR103W YLR347C
YGR103W YER002W
YGR103W YLL008W
YGR103W YAL025C
YGR103W YER006W
YGR178C YNL298W
YGR178C YHR121W
YGR178C YGR048W
YDR135C YGL181W
YOR252W YPL093W
YGR078C YLR212C
YGR078C YNL153C
YPL250C YPR119W
YGR132C YMR089C
YGR132C YNL055C
YCR072C YPL093W
YCR072C YGR245C
YCR072C YER006W
YGR278W YDL209C
YPR175W YPL093W
YPR175W YNL262W
YPR175W YJL090C
YPR175W YPR119W
YPR175W YAR007C
YPR175W YDR013W
YPR175W YER006W
YDR172W YHR077C
YDR172W YNL243W
YDR172W YPR119W
YDR172W YBR143C
YDR172W YDL029W
YDR172W YDL229W
YPR120C YJL157C
YPR120C YPL269W
YPR120C YKL042W
YBL041W YOL038W
YBL041W YPR103W
YBL041W YER105C
YDR238C YFR051C
YDR238C YDL192W
YPR180W YJL001W
YEL013W YKL196C
YEL013W YHR195W
YPR040W YDR075W
YDR480W YGR040W
YDR480W YBL016W
YDR480W YHR084W
YJL011C YKR025W
YJL011C YOR207C
YJL011C YNR003C
YJL011C YBR198C
YJL011C YPR190C
YPL093W YOL077C
YPL093W YJL122W
YPL093W YFL002C
YPL093W YNR053C
YPL093W YKL009W
YPL093W YGL111W
YPL093W YML010W
YPL093W YGR245C
YPL093W YER002W
YPL093W YPL146C
YPL093W YER006W
YDR207C YIL084C
YDR207C YOR304W
YDR207C YNL307C
YDR207C YMR042W
YDR207C YPL139C
YKR023W YHR154W
YKL038W YBR193C
YKL038W YPL203W
YKL038W YOR047C
YKL038W YJL165C
YKL038W YJL128C
YFL049W YNR023W
YFL049W YGR275W
YOR171C YDR264C
YHR069C YCR035C
YPL042C YOL051W
YPL042C YAL021C
YPL042C YCR042C
YPL042C YHR084W
YPL042C YDL140C
YPL042C YDL005C
YJR046W YGL201C
YDR166C YBR200W
YDR166C YER008C
YDR166C YBR102C
YFL023W YIR033W
YFL023W YDR096W
YFL023W YIR006C
YFL023W YER133W
YFL023W YML062C
YFL023W YMR048W
YFL023W YOR355W
YDR092W YGL087C
YBR171W YCL001W
YJL157C YBR200W
YJL157C YAL041W
YJL157C YDR054C
YJL157C YPR119W
YJL157C YBL016W
YBR200W YAL041W
YBR200W YER008C
YBR200W YNL298W
YBR200W YBR102C
YBR200W YPR119W
YBR200W YBL016W
YNL262W YJL090C
YNL262W YHR031C
YNL262W YER133W
YNL262W YML010W
YNL262W YNL102W
YOL069W YDR285W
YOL069W YDR201W
YOL069W YKL042W
YOL069W YGL093W
YOL069W YDL003W
YOL069W YAL034W-A
YOL069W YER018C
YIL026C YFR027W
YIL026C YHR156C
YIL026C YDR180W
YIL026C YDL003W
YBR086C YDL209C
YNL244C YLR192C
YNL244C YDR429C
YNL244C YMR260C
YNL244C YNL062C
YNL244C YGR135W
YNL244C YHR027C
YLR438C-A YER112W
YLR438C-A YER029C
YLR438C-A YDL013W
YLR438C-A YKL173W
YLR438C-A YBR055C
YLR438C-A YNL147W
YLR438C-A YLR281C
YLR438C-A YJL124C
YLR438C-A YDR334W
YLR438C-A YLL036C
YOR219C YER112W
YLR135W YHR154W
YER112W YER029C
YER112W YKL209C
YER112W YJL155C
YER112W YNL147W
YER112W YNL091W
YER112W YJL124C
YER112W YLR275W
YER112W YLL036C
YER112W YIL029C
YPR010C YJR063W
YPR010C YML010W
YPR010C YGR063C
YLL039C YPR154W
YLL039C YBL047C
YLL039C YKL213C
YLL039C YDL190C
YLL039C YER143W
YLL039C YLR128W
YLL039C YHR108W
YLL039C YHL002W
YCR053W YOL151W
YML023C YDL013W
YML023C YEL019C
YML023C YDL105W
YML023C YGR048W
YER047C YMR032W
YML098W YNR051C
YML098W YPL129W
YML098W YDR167W
YML098W YCR030C
YML098W YAL021C
YML098W YBR198C
YML098W YCR042C
YML098W YMR236W
YML098W YPL011C
YIR033W YDR096W
YGL016W YOR194C
YGL016W YOR098C
YGL016W YKL058W
YMR120C YER133W
YER029C YNR053C
YER029C YDR422C
YER029C YLR424W
YER029C YDL209C
YER029C YLR147C
YER029C YLL036C
YOR194C YKL058W
YOR194C YPR086W
YPR034W YKR008W
YPR034W YPL129W
YPR034W YHL025W
YPR034W YGR275W
YGR233C YOL001W
YGR233C YHR071W
YOR299W YLR330W
YOR299W YKR027W
YOR299W YDL192W
YDR224C YER110C
YDR224C YLR442C
YDR224C YBR274W
YDR224C YLR347C
YDR224C YGL097W
YDR224C YGL150C
YDR224C YDR075W
YLR385C YML041C
YLR385C YDR334W
YBR138C YPR119W
YDR362C YBR123C
YLR298C YGR013W
YLR298C YLL036C
YKL171W YHR027C
YOR136W YNL037C
YPL063W YJL104W
YPL063W YNL121C
YAL041W YNL298W
YAL041W YIL079C
YAL041W YLR206W
YPL127C YGL097W
YJL090C YDR013W
YBR196C YHR152W
YBR196C YOL151W
YDR002W YJL124C
YDR002W YGR218W
YDR002W YGL097W
YGR101W YOR211C
YPL078C YPL271W
YPL078C YML081C-A
YPL078C YPR020W
YPL078C YJR121W
YPL078C YDR298C
YHR031C YBR088C
YLR337C YMR032W
YNR051C YML010W
YGR005C YPL129W
YGR005C YOL005C
YGR005C YML010W
YGR005C YOL051W
YGR005C YBR253W
YGR005C YOR151C
YGR005C YPR086W
YGR005C YAL021C
YGR005C YJL140W
YGR005C YDL140C
YHL034C YBR034C
YGL240W YHR166C
YGL240W YDR118W
YHL031C YKL196C
YCL054W YER006W
YDR174W YDL003W
YDR174W YHL002W
YOR250C YLR277C
YDR482C YDL209C
YPR182W YLR424W
YPR182W YDL209C
YPR182W YLL036C
YNL216W YLR442C
YNL216W YDR171W
YLR284C YOR180C
YPR028W YGR172C
YPR028W YKR014C
YBL088C YDL101C
YBL088C YAR007C
YLR116W YDL156W
YER008C YPR119W
YER008C YGR218W
YOR177C YPR119W
YIR004W YIL147C
YFR027W YPR119W
YFR027W YJL019W
YFR027W YDL003W
YFR027W YOR217W
YFR027W YNL290W
YFR027W YOL094C
YBR111W-A YDR176W
YBR111W-A YDR159W
YBR111W-A YOL148C
YBR111W-A YDR167W
YBR111W-A YBR198C
YBR111W-A YMR236W
YLR313C YOR231W
YLR313C YPL140C
YIL108W YPR154W
YNL239W YHL002W
YLL040C YPR103W
YCL032W YHR061C
YBR193C YPL129W
YBR193C YBL093C
YBR193C YOL051W
YBR193C YBR253W
YBR193C YMR112C
YBR193C YDL140C
YBR193C YNL236W
YBR193C YDL005C
YOR075W YPR119W
YOR075W YLR440C
YOL090W YBR088C
YOL090W YML095C
YNL093W YGR172C
YNL093W YOR132W
YNL093W YOR357C
YOL001W YLR410W
YOL136C YJL203W
YOL136C YLL034C
YLR002C YER006W
YER110C YDR381W
YER110C YFR002W
YER110C YIL115C
YER110C YOR213C
YER110C YNL031C
YER110C YOR098C
YER110C YGL097W
YOR304W YGL097W
YHL010C YGR089W
YKR008W YGL207W
YKR008W YGR275W
YDR108W YKR068C
YER041W YPR119W
YDL155W YPL267W
YJR061W YGR218W
YML043C YJL025W
YML043C YBL014C
YER027C YGL115W
YER027C YER133W
YDL013W YJL124C
YDL013W YHR156C
YKL173W YLR424W
YKL173W YJL124C
YKL173W YDL209C
YKL173W YLL036C
YLR383W YEL019C
YDR469W YNL031C
YDR469W YAR003W
YFL002C YJL050W
YDR155C YKR029C
YDR155C YCR033W
YDR155C YGL194C
YGL181W YGR192C
YJL054W YDL217C
YPR154W YOL038W
YPR154W YPL112C
YPR154W YGR048W
YPR154W YPL249C
YAL038W YNL307C
YAL047C YHR158C
YAL047C YGR218W
YAL047C YLR212C
YDR285W YPR119W
YDR285W YLR263W
YOR320C YJL124C
YPL129W YGL070C
YPL129W YNR023W
YPL129W YER092W
YPL129W YOL005C
YPL129W YBL093C
YPL129W YDR167W
YPL129W YHL025W
YPL129W YML010W
YPL129W YOL051W
YPL129W YBR253W
YPL129W YOR151C
YPL129W YBR198C
YPL129W YMR112C
YPL129W YPR168W
YPL129W YCR042C
YPL129W YGL150C
YPL129W YMR236W
YPL129W YPL011C
YPL129W YJL140W
YPL129W YGR275W
YPL129W YDL140C
YPL129W YFL013C
YPL129W YNL236W
YPL129W YDL005C
YLR196W YLR410W
YJL203W YNR053C
YJL203W YKR090W
YJL203W YCR081W
YJL203W YMR285C
YJL203W YLL036C
YIL147C YHR206W
YML081C-A YPR020W
YBL018C YLR145W
YBL018C YBR257W
YNR053C YOR308C
YDR130C YPR119W
YDR130C YER133W
YNL298W YNL243W
YNL298W YHR061C
YNL298W YOR127W
YLR330W YKR027W
YLR330W YDL192W
YGR129W YLR424W
YGR129W YDL209C
YGR129W YLL036C
YFR004W YHR200W
YFR004W YPR131C
YFR004W YDR363W-A
YFR004W YKL145W
YFR004W YOR261C
YFR004W YHR027C
YFR004W YOR117W
YGL070C YOL005C
YGL070C YOR151C
YGL070C YJL140W
YGL070C YDL140C
YDL194W YOR047C
YDR422C YGL115W
YDR422C YJL124C
YGL115W YPL046C
YDR176W YER164W
YDR176W YOL148C
YDR176W YDR167W
YDR176W YOR023C
YDR176W YBR198C
YDR176W YMR236W
YDR381W YML062C
YDR381W YML010W
YDR381W YJL084C
YDR381W YDL229W
YDR484W YJL029C
YDR484W YDR027C
YGL128C YLR424W
YGL128C YDL209C
YGL128C YLL036C
YGR192C YHR154W
YMR045C YDL003W
YBR088C YOR217W
YBR088C YNL290W
YBR088C YDR013W
YBR088C YOL094C
YBR055C YOR308C
YBR055C YLL036C
YPR171W YPR119W
YPR171W YOR132W
YPR171W YHL002W
YLR141W YNL031C
YDL089W YPR119W
YBR102C YPR119W
YBR102C YDR027C
YDR096W YIR006C
YDR096W YML062C
YDR096W YNL078W
YDR096W YMR048W
YDR096W YOR355W
YIR006C YNL243W
YIR006C YOL101C
YIR006C YDL029W
YIR006C YGR241C
YPL046C YBR114W
YKL196C YDR080W
YFR021W YER162C
YFR021W YJR025C
YKR027W YDL192W
YKL034W YBR082C
YJR042W YKR082W
YJR042W YLR208W
YJR042W YER105C
YHR186C YPL180W
YNL243W YOR284W
YNR023W YHL025W
YNR023W YGR275W
YNL147W YJL124C
YNL147W YLL036C
YER025W YGR083C
YER025W YOR260W
YGR040W YHR084W
YDR420W YOR153W
YDR420W YHR154W
YOL038W YPR103W
YOL038W YGR135W
YKL211C YHR152W
YLR424W YBR065C
YLR424W YDL209C
YLR424W YLR147C
YLR424W YOR357C
YLR424W YLL036C
YBR034C YIL079C
YDL040C YER021W
YDL040C YOR261C
YDL040C YOR117W
YDL015C YHR195W
YML041C YLR085C
YML041C YDR334W
YMR204C YPL112C
YGR237C YER133W
YLR381W YDR254W
YFL004W YER072W
YMR153W YFR002W
YMR153W YLR347C
YMR124W YGR218W
YPR103W YBR082C
YPR103W YJL001W
YPR103W YER094C
YPR103W YGR135W
YPL085W YPL218W
YPL085W YLR208W
YPL085W YCR067C
YPR152C YHR152W
YJL052W YLL036C
YPR080W YLR249W
YPR080W YPR119W
YPR080W YNL271C
YPR080W YKL145W
YPR080W YLL036C
YPR080W YHR084W
YGR172C YOR132W
YGR172C YKR014C
YGR172C YOR357C
YGR105W YCL005W-A
YDR283C YJR132W
YGR074W YDR088C
YGR074W YLR440C
YGR074W YDL209C
YGR074W YGR013W
YGR074W YLL036C
YGR074W YHR086W
YHR164C YPR119W
YHR164C YAR007C
YLR249W YER049W
YLR249W YBR118W
YGL158W YMR243C
YGL158W YDR423C
YPL203W YGR249W
YPL203W YOR140W
YHR200W YER021W
YHR200W YDR363W-A
YHR200W YKL145W
YHR200W YHR027C
YNL221C YLR145W
YNL221C YMR236W
YNL221C YBR257W
YHL035C YPR119W
YFR002W YML103C
YGR089W YNL153C
YPL269W YLR210W
YPL269W YOR326W
YER164W YOL148C
YER164W YDR167W
YER164W YML010W
YER164W YGL207W
YER164W YBR198C
YER164W YMR236W
YGL113W YDR013W
YBL047C YGR241C
YOR315W YPR119W
YMR032W YNL271C
YMR032W YHR061C
YMR032W YHL027W
YMR032W YJR090C
YDR201W YKR037C
YDR201W YKL138C-A
YDR254W YKL089W
YDR254W YAL034W-A
YDR052C YPR119W
YDR052C YDL017W
YDR052C YLL004W
YPR173C YKR035W-A
YJL031C YOR370C
YDR079C-A YDR311W
YML035C YML010W
YKL009W YML010W
YKL009W YER006W
YNR003C YPR190C
YPR119W YHR158C
YPR119W YKR090W
YPR119W YNL271C
YPR119W YNL321W
YPR119W YER021W
YPR119W YER129W
YPR119W YLR190W
YPR119W YOR098C
YPR119W YCR030C
YPR119W YML119W
YPR119W YMR036C
YPR119W YDL025C
YPR119W YKL145W
YPR119W YJL084C
YPR119W YGR035C
YPR119W YLR238W
YPR119W YBR118W
YPR119W YDR027C
YPR119W YHR166C
YPR119W YGL097W
YPR119W YOR037W
YPR119W YER103W
YPR119W YOR014W
YPR119W YOR372C
YPR119W YOR127W
YPR119W YCR065W
YPR119W YNL309W
YPR119W YPR111W
YPR119W YDL229W
YPR119W YNR047W
YPR119W YER158C
YPR119W YNL339C
YPR119W YPR018W
YPR119W YJR092W
YPR119W YNL102W
YPR119W YPL267W
YPR119W YOR083W
YPR119W YDL189W
YKR029C YCR033W
YKR029C YGL194C
YPL019C YER072W
YIL115C YGR218W
YIL115C YBR118W
YIL115C YLR347C
YIL115C YJR132W
YIL115C YDL229W
YHR158C YML064C
YKL089W YAL034W-A
YLR277C YER133W
YLR277C YPR107C
YLR277C YCR042C
YIL079C YJL050W
YOR308C YLR147C
YOR308C YLL036C
YOL005C YML010W
YOL005C YDL140C
YOR213C YPR018W
YKL213C YJL048C
YKL213C YGR048W
YKL213C YHL002W
YML029W YOL013C
YCR033W YGL194C
YKR059W YHR152W
YML016C YPL074W
YML016C YLR263W
YKR084C YNL001W
YDL017W YGL201C
YDL017W YLL004W
YJL050W YML010W
YDR170W-A YDL003W
YDR159W YOR098C
YJR021C YHR086W
YOL148C YDR167W
YOL148C YBR198C
YOL148C YMR236W
YPR082C YLL036C
YBR127C YHR039C-A
YBR127C YHR084W
YLR192C YDR429C
YDR088C YBR065C
YDR088C YDL209C
YDR088C YLL036C
YCR020C-A YPR051W
YKL013C YDL029W
YIL016W YDL229W
YML117W YGR218W
YNL223W YML085C
YIL030C YGR048W
YIL030C YMR264W
YLR442C YNL031C
YLR442C YHR154W
YER133W YDR423C
YER133W YPL137C
YER133W YLR044C
YER133W YPL074W
YER133W YAL021C
YER133W YER158C
YER133W YBR045C
YER133W YLR263W
YER133W YKL112W
YER162C YHL025W
YDL190C YGR048W
YGL111W YML010W
YNL284C-A YDL003W
YNL284C-B YDL003W
YLR085C YDR334W
YGR180C YER070W
YGR180C YOR229W
YJL019W YJL073W
YMR116C YLL036C
YNL047C YBR270C
YNL047C YJL058C
YJL033W YML010W
YOR153W YJL080C
YLR145W YBR257W
YBL093C YOR140W
YBL093C YDL140C
YNL271C YBR118W
YNL271C YBL016W
YNL078W YDL225W
YJL124C YBR274W
YJL124C YOR147W
YJL124C YGL207W
YJL124C YJR143C
YJL124C YMR056C
YJL124C YLL036C
YJL124C YBR214W
YJL124C YCR024C-A
YHR061C YML064C
YNR001C YKL085W
YDR167W YBR253W
YDR167W YPR086W
YDR167W YBR198C
YDR167W YPR168W
YDR167W YCR042C
YDR167W YMR236W
YDR167W YPL011C
YJR017C YDL140C
YAL055W YGR133W
YHR156C YOR217W
YBR168W YHR150W
YLR275W YDL209C
YLR275W YGR013W
YLR275W YLL036C
YLR275W YHR086W
YOR138C YGR268C
YOR138C YHL002W
YDL227C YER143W
YDL227C YHR027C
YGL093W YAL034W-A
YDR334W YHR129C
YOR211C YDR470C
YHL025W YGR275W
YER143W YHR027C
YGR284C YPL218W
YLL006W YJR144W
YLR044C YHR152W
YLR044C YOL151W
YBR065C YDL209C
YBR065C YLL036C
YML010W YGL130W
YML010W YGR063C
YML010W YBL091C
YML010W YPR133C
YML010W YOR217W
YML010W YOR151C
YML010W YGL207W
YML010W YPR086W
YML010W YOR262W
YML010W YLR175W
YML010W YLR410W
YML010W YJL140W
YML010W YPL228W
YML010W YDR075W
YML010W YDL140C
YML010W YDR266C
YML010W YNL102W
YER021W YDR363W-A
YER021W YOR261C
YER021W YHR027C
YKR082W YML103C
YKR082W YLR208W
YKR082W YER105C
YOR027W YER103W
YJL029C YDR027C
YGL130W YPL228W
YGL130W YDL140C
YMR048W YNL273W
YGL201C YNL273W
YGL201C YER105C
YBR121C YNL313C
YNL064C YHR084W
YNL031C YBR274W
YNL031C YNL206C
YNL031C YGL097W
YNL031C YEL056W
YNL031C YGL150C
YNL031C YAR003W
YLR190W YOR326W
YOR098C YGR218W
YOR098C YML103C
YOR098C YLR347C
YOR098C YJR132W
YOR098C YDL229W
YDR180W YER147C
YOL051W YBR253W
YOL051W YCR042C
YOL051W YDL140C
YOL051W YOL017W
YOL051W YNL236W
YOL051W YDL005C
YGR268C YHL002W
YDL209C YLR147C
YDL209C YDR163W
YDL209C YLL036C
YDL192W YHR108W
YDL003W YGL097W
YDL003W YMR046C
YDR363W-A YKL145W
YDR363W-A YOR261C
YDR363W-A YDL007W
YDR363W-A YHR027C
YDR363W-A YOR117W
YAR007C YGL207W
YAR007C YDR013W
YGR218W YHR082C
YGR218W YGL097W
YGR218W YHR108W
YGR218W YBL031W
YGR218W YOR326W
YGR218W YDL189W
YGL022W YEL002C
YGL022W YER087C-B
YGR063C YPR133C
YGR063C YOR151C
YGR063C YGL207W
YGR063C YDL140C
YGR245C YPL146C
YGR245C YER006W
YLR147C YGR013W
YLR147C YKR080W
YLR147C YLL036C
YLR147C YBR114W
YLR147C YHR086W
YPR133C YDL140C
YKL145W YHR166C
YKL145W YHR027C
YBR253W YPR086W
YBR253W YMR112C
YBR253W YDL140C
YHR154W YBR118W
YHR154W YNL273W
YHR154W YDL229W
YKL058W YPR086W
YKL058W YBR198C
YGR013W YLL036C
YGR013W YDR240C
YGR013W YHR086W
YLR306W YDR139C
YOR351C YLR263W
YML012W YPL218W
YML012W YLR208W
YNL206C YPR018W
YML124C YNL313C
YJL001W YER094C
YKR037C YKL138C-A
YLR212C YNL153C
YOR133W YHR152W
YOR151C YDL140C
YGL207W YGL097W
YGL207W YDL140C
YGL207W YNL102W
YPR086W YDL140C
YJR125C YHR108W
YMR060C YHR083W
YBR118W YHR084W
YBL016W YHR084W
YGR083C YOR260W
YGR083C YJR007W
YNL290W YOL094C
YDR139C YLR128W
YBR123C YBL076C
YBR198C YCR042C
YBR198C YPR190C
YBR198C YMR236W
YBR198C YPL011C
YLR347C YDR240C
YOL013C YGR048W
YOL013C YMR297W
YDR502C YHR084W
YEL002C YDR086C
YEL002C YER087C-B
YBL097W YDR325W
YPR135W YNL102W
YDR163W YLL036C
YHR152W YDR171W
YHR152W YLR288C
YHR152W YJR105W
YHR166C YDR118W
YOR261C YHR027C
YCR042C YMR236W
YCR042C YPL011C
YEL056W YLL022C
YOR140W YNL236W
YLR175W YLR410W
YLR175W YPL146C
YER103W YJR132W
YJL025W YBL014C
YKR068C YDR472W
YKR068C YOR115C
YBR143C YDR140W
YDR086C YER087C-B
YDR472W YOR115C
YMR236W YPL011C
YMR236W YHR187W
YMR236W YBL014C
YLL036C YDL229W
YLL036C YDR240C
YLL036C YHR086W
YDL007W YHR027C
YLR208W YER105C
YJL140W YDL140C
YPL146C YER006W
YHR027C YOR117W
YAL034W-A YER018C
YOR035C YOR326W
YPL228W YDL140C
YOR260W YJR007W
YHR187W YDL140C
YGR275W YBR249C
YDR240C YHR086W
YGR087C YOL151W
YOL151W YGR292W
YCR009C YPL249C
