# Supplementary material for: Age-Dependent Evolution of the Yeast Protein Interaction Network Suggests a Limited Role of Gene Duplication and Divergence
Source: PLoS Comput Biol. 2008 Nov 28;4(11):e1000232. doi: 10.1371/journal.pcbi.1000232 (PMC2583957; doi:10.1371/journal.pcbi.1000232)
Supplement: Dataset S2 — HTP dataset (0.11 MB TDS) [file pcbi.1000232.s002.tds]

# pairwise interaction in HTP data set
YPL144W YMR131C
YBR135W YBR160W
YBR135W YLR079W
YBR135W YGR108W
YBR135W YKR091W
YBR135W YMR199W
YBR135W YDL155W
YBR135W YPR119W
YBR160W YJL130C
YBR160W YLR079W
YBR160W YFR030W
YBR160W YLL024C
YBR160W YPL256C
YBR160W YLR259C
YBR160W YMR199W
YBR160W YFL037W
YBR160W YDL155W
YBR160W YPR119W
YBR160W YBR127C
YBR160W YHR027C
YJL082W YDR334W
YPL191C YOR057W
YPL191C YGR180C
YKL074C YLR116W
YGL141W YGL048C
YJL179W YEL003W
YJL179W YNL153C
YBR152W YDL098C
YBR152W YGR075C
YBR152W YGR091W
YBR152W YDR473C
YBR152W YER029C
YKL029C YML124C
YPL166W YLR423C
YOL034W YDR288W
YOL034W YDL105W
YBL008W YJR070C
YBL008W YBR215W
YBL008W YJL115W
YIL062C YNR035C
YIL062C YBR234C
YIL062C YJR065C
YIL062C YLR370C
YIL062C YKL013C
YIL062C YDL029W
YBR280C YDL132W
YBR280C YDR054C
YBR280C YNL141W
YML105C YPL210C
YML105C YDR365C
YML105C YBL067C
YML105C YPR088C
YML105C YKL122C
YML105C YPL243W
YML105C YDL092W
YNL288W YCR093W
YNL288W YNR052C
YNL288W YMR049C
YNL288W YAL021C
YLR355C YNL250W
YLR300W YMR239C
YBL003C YBL002W
YBL003C YPR129W
YBL003C YKL095W
YBL003C YIL076W
YBL003C YKR048C
YBL003C YKR001C
YBL003C YJR082C
YBL003C YPL001W
YBL003C YLR455W
YBL003C YMR072W
YBL003C YHR118C
YBL003C YML069W
YBL003C YMR229C
YBL003C YLR022C
YBL003C YHR090C
YBL003C YJL034W
YBL003C YDL171C
YBL003C YGL241W
YBL003C YOL054W
YBL003C YLR335W
YBL003C YDR432W
YBL003C YBL046W
YBL003C YNL201C
YBL003C YNL030W
YBL003C YNL088W
YBL003C YMR223W
YBL003C YIL035C
YBL003C YKL010C
YBL003C YBR010W
YBL003C YLR086W
YBL003C YBL075C
YBL003C YJR010C-A
YBL003C YOR244W
YBL003C YBR060C
YBL003C YHR165C
YBL003C YOR061W
YBL003C YGR130C
YBL003C YJL115W
YBL003C YLR033W
YBL003C YIL149C
YBL003C YAL007C
YBL003C YBR009C
YBL003C YDL208W
YBL003C YDR224C
YBL003C YLR385C
YBL003C YPL127C
YBL003C YDR174W
YBL003C YER164W
YBL003C YJL033W
YBL003C YNL031C
YBL003C YAR007C
YBL003C YOR217W
YBL003C YBR049C
YBL003C YGL207W
YBL003C YDR495C
YBL003C YMR044W
YBL003C YER147C
YBL003C YIL173W
YBL003C YDR075W
YBL003C YFL013C
YJR140C YJL138C
YJR140C YGR264C
YJR140C YBR215W
YJR140C YJL115W
YJR140C YMR031C
YJR140C YOR038C
YBR043C YFR010W
YLR133W YKL104C
YLR133W YDR224C
YKL204W YOL139C
YKL204W YDR049W
YOR266W YMR186W
YGR186W YMR131C
YGR186W YOR210W
YGR186W YIL021W
YGR186W YPL129W
YGR186W YGL070C
YGR186W YOL005C
YGR186W YDL140C
YBR296C YGL105W
YPL089C YER049W
YDR246W YKR068C
YLR179C YJL098W
YOR141C YPL235W
YOR141C YDR190C
YOR141C YOR189W
YOR141C YGR104C
YOR141C YDL002C
YOR141C YJL081C
YOR141C YNL059C
YOR141C YLR052W
YOR141C YER149C
YOR141C YFL039C
YOR141C YER092W
YOR141C YGL150C
YOR141C YFL013C
YBL106C YLR033W
YGL044C YLL024C
YGL044C YMR061W
YGL044C YDR228C
YGL044C YOR250C
YER107C YMR047C
YEL047C YMR091C
YEL047C YLR058C
YPR016C YEL036C
YPR016C YFR001W
YPR016C YDR053W
YPR016C YMR049C
YPR016C YLR086W
YPR016C YKR081C
YPR016C YNL061W
YPR016C YNL175C
YPR016C YER126C
YPR016C YGR222W
YPR016C YMR275C
YPR016C YGR103W
YPR016C YLL040C
YPR016C YGR245C
YPR016C YOR349W
YPR016C YMR110C
YPR016C YER006W
YDL055C YJR109C
YDL055C YPL235W
YDL055C YDR425W
YDL055C YKL157W
YDL055C YLR291C
YDL055C YNR016C
YDL055C YOR257W
YDL055C YKR048C
YDL055C YGL245W
YDL055C YIL070C
YDL055C YMR229C
YDL055C YBL040C
YDL055C YJL034W
YDL055C YJL074C
YDL055C YHR029C
YDL055C YPL106C
YDL055C YJR091C
YDL055C YDL122W
YDL055C YNL175C
YDL055C YGL137W
YDL055C YCR004C
YDL055C YHR169W
YDL055C YOL098C
YDL055C YGR229C
YDL055C YDR303C
YDL055C YER086W
YDL055C YPR034W
YDL055C YER110C
YDL055C YNL055C
YDL055C YMR302C
YDL055C YPL085W
YDL055C YNL031C
YDL055C YNR029C
YDL055C YML124C
YDL055C YBR118W
YDL055C YGL150C
YDL055C YDR161W
YML072C YMR239C
YDR142C YJR012C
YDR142C YGR239C
YFL044C YDL126C
YEL011W YBR127C
YKL019W YGL155W
YKL019W YDL090C
YJL130C YMR131C
YJL130C YJR109C
YJL130C YDR425W
YJL130C YKL157W
YJL130C YLR291C
YJL130C YOR230W
YJL130C YGR234W
YJL130C YLR274W
YJL130C YJR091C
YJL130C YDL122W
YJL130C YCR004C
YJL130C YHR169W
YJL130C YGR229C
YJL130C YGR231C
YJL130C YDR303C
YJL130C YNL055C
YJL130C YKR090W
YJL130C YNL031C
YJL130C YNR029C
YJL130C YLR175W
YJL130C YGL150C
YKL182W YPL001W
YKL182W YPL106C
YKL182W YDL122W
YKL182W YAL043C
YKL182W YMR173W
YIR012W YDL147W
YIR012W YOR261C
YDR179C YDR328C
YDR179C YDL147W
YDR179C YOL117W
YDR179C YIL071C
YDR179C YDL216C
YDR179C YMR025W
YJR005W YJL084C
YMR030W YPL106C
YHR041C YER022W
YHR041C YGR104C
YHR041C YGL127C
YHR041C YOL051W
YHR041C YBR253W
YHR041C YDL005C
YPL009C YGR159C
YPL009C YAL035W
YPL009C YLR197W
YPL009C YER165W
YPL009C YMR290C
YPL009C YKL092C
YDL117W YER177W
YMR131C YAR035W
YMR131C YBL004W
YMR131C YKL078W
YMR131C YDR280W
YMR131C YLR272C
YMR131C YJL070C
YMR131C YKL146W
YMR131C YMR043W
YMR131C YLR426W
YMR131C YFL008W
YMR131C YLR106C
YMR131C YLR180W
YMR131C YPL207W
YMR131C YMR187C
YMR131C YER164W
YMR131C YMR032W
YMR131C YDR104C
YMR131C YMR083W
YMR131C YGL156W
YIL105C YPL059W
YIL105C YDR440W
YIL105C YBR159W
YIL105C YBR270C
YML126C YLL024C
YML126C YCR053W
YBR212W YMR049C
YJR109C YOR303W
YLR254C YOR269W
YPL105C YMR146C
YPL105C YER114C
YGR145W YDR299W
YGR145W YER127W
YGR145W YDR365C
YGR145W YJL033W
YGL154C YGL254W
YDL215C YGL234W
YDL215C YOR057W
YDL215C YGR104C
YDL215C YMR237W
YDL215C YDL097C
YDL215C YOR361C
YDL215C YDR054C
YDL215C YNL031C
YDL215C YMR304W
YDL215C YBL074C
YDL215C YDR240C
YNL104C YOR108W
YNL151C YDR005C
YNL151C YDL150W
YNL151C YOL021C
YNL151C YKL144C
YNL151C YPR110C
YNL151C YOR116C
YNL151C YNL113W
YNL151C YJL011C
YNL151C YKR025W
YNL151C YOR207C
YNL151C YNR003C
YNL151C YPR190C
YNR066C YNL325C
YKL052C YGL061C
YKL052C YKR083C
YKL052C YDR016C
YKL052C YGR113W
YKL052C YDR201W
YKL052C YKR037C
YPL265W YPL106C
YOR227W YER133W
YOR081C YGL137W
YEL026W YLR398C
YEL026W YDR419W
YEL026W YLR197W
YEL026W YMR031C
YPL212C YMR239C
YPL212C YPL195W
YOR310C YGR159C
YOR310C YPL235W
YOR310C YOR078W
YOR310C YNL189W
YOR310C YDR190C
YOR310C YLR455W
YOR310C YOR204W
YOR310C YLR197W
YOR310C YKL035W
YOR310C YDL014W
YOR310C YCL040W
YOR310C YCR060W
YOR310C YJL109C
YOR310C YGL120C
YOR310C YNL248C
YOR310C YCR057C
YOR310C YHL034C
YOR310C YBL055C
YOR310C YKR092C
YOR310C YPR137W
YDR017C YDR099W
YDR017C YMR196W
YDR017C YGL106W
YDR017C YBR009C
YDR017C YGR178C
YDR017C YOR326W
YIL090W YLL024C
YIL090W YOL086C
YIL090W YER110C
YIL090W YPR080W
YEL004W YAR007C
YPR057W YPR182W
YPR057W YGR074W
YLL032C YML119W
YDR299W YER127W
YDR299W YDR365C
YDR299W YKL195W
YDR299W YNL132W
YDR299W YJL033W
YOL062C YBL037W
YNL234W YNR016C
YDL070W YLR399C
YPR070W YDR443C
YPR070W YNR010W
YPR070W YML007W
YPR070W YLR071C
YPR070W YOL135C
YPR070W YOR174W
YPR070W YER022W
YPR070W YGR104C
YPR070W YGL025C
YPR070W YHR058C
YPR070W YGL151W
YPR070W YGL127C
YPR070W YDR308C
YPR070W YBR193C
YPR070W YCR081W
YPR070W YBL093C
YPR070W YOL051W
YPR070W YBR253W
YPR070W YPR168W
YPR070W YNL236W
YPR070W YDL005C
YKR007W YBR077C
YHR193C YGL173C
YHR193C YNL112W
YHR193C YAL035W
YHR193C YOR204W
YHR193C YPL037C
YHR193C YGR134W
YHR193C YKR081C
YHR193C YGR090W
YHR193C YHL034C
YBL099W YBR058C
YMR023C YGR103W
YPR115W YMR091C
YPR115W YFR010W
YHR088W YOR272W
YHR088W YOL077C
YHR088W YGL111W
YBR017C YGL122C
YBR017C YBL040C
YBR017C YOL123W
YBR017C YPL266W
YBR017C YOR374W
YPR162C YPL001W
YPR162C YNL261W
YPR162C YHR118C
YPR162C YML065W
YPR162C YBR060C
YPR162C YLL004W
YPR162C YEL056W
YGR166W YKR068C
YKL050C YGL105W
YGL099W YHR170W
YGL099W YER165W
YGL099W YBR267W
YGL099W YDR381W
YGL099W YNL031C
YJL144W YMR012W
YGL019W YLR418C
YGL019W YOR039W
YGL019W YIL035C
YGL019W YAL019W
YGL019W YMR172W
YGL019W YOR061W
YGL019W YGR090W
YGL019W YER164W
YGL019W YNL031C
YGL019W YGR063C
YGL019W YGL207W
YNL172W YLR127C
YNL172W YGL240W
YNL172W YNL031C
YNL172W YPL263C
YPL160W YJL115W
YNL023C YLR418C
YNL023C YOR204W
YNL023C YDL014W
YNL023C YHR165C
YNL023C YIL161W
YNL023C YNL135C
YNL023C YOR326W
YDR214W YMR186W
YDR214W YIL078W
YDR214W YHL024W
YDR214W YGL195W
YDR214W YDL229W
YIL126W YLR357W
YIL126W YMR091C
YIL126W YGR056W
YIL126W YCR020W-B
YIL126W YMR033W
YIL126W YHR056C
YIL126W YLR321C
YIL126W YAL001C
YIL126W YCR052W
YIL126W YKL028W
YIL126W YML127W
YIL126W YLR033W
YIL126W YFR037C
YIL126W YGL043W
YIL126W YDR303C
YIL126W YER155C
YIL126W YPR034W
YIL126W YKR008W
YIL126W YGL207W
YIL126W YGR275W
YHR168W YPL263C
YOR064C YLR455W
YOR159C YKL012W
YOR159C YIL061C
YOR159C YFL017W-A
YOR159C YNR011C
YOR159C YER172C
YOR159C YER029C
YOR159C YPR182W
YOR159C YKL173W
YOR159C YGR074W
YOR159C YLR275W
YGL148W YIL144W
YPL051W YLR418C
YIL002C YNL325C
YIL002C YLR002C
YGR159C YGL173C
YGR159C YLR398C
YGR159C YHR197W
YGR159C YDR365C
YGR159C YLR371W
YGR159C YOR091W
YGR159C YPR029C
YGR159C YLR197W
YGR159C YDL060W
YGR159C YOL076W
YGR159C YDL014W
YGR159C YNR054C
YGR159C YER165W
YGR159C YPL126W
YGR159C YPL037C
YGR159C YNL088W
YGR159C YMR080C
YGR159C YGL227W
YGR159C YDR101C
YGR159C YDL043C
YGR159C YCR060W
YGR159C YDR457W
YGR159C YDL182W
YGR159C YGL120C
YGR159C YGL078C
YGR159C YDL208W
YGR159C YPL153C
YGR159C YLR385C
YGR159C YBR011C
YGR159C YPL110C
YGR159C YER162C
YGR159C YML062C
YGR159C YMR304W
YGR159C YNL273W
YGR159C YER070W
YGR159C YLR175W
YGR159C YLR410W
YGR159C YDL229W
YGR159C YMR173W
YGR159C YBR084W
YNL118C YOL149W
YNL118C YER035W
YNL118C YEL015W
YNL118C YJL124C
YGL228W YMR259C
YLR357W YMR091C
YLR357W YCR020W-B
YLR357W YMR033W
YLR357W YLR321C
YLR357W YCR052W
YLR357W YML127W
YLR357W YLR033W
YLR357W YFR037C
YLR357W YDR303C
YLR357W YPR034W
YLR357W YKR008W
YLR357W YGR275W
YER127W YDR365C
YER127W YNR054C
YER127W YJL033W
YJR093C YCR005C
YJR093C YOR204W
YJR093C YLR115W
YJR093C YNL317W
YJR093C YDR301W
YJR093C YOL072W
YJR093C YGR156W
YJR093C YLL024C
YJR093C YKL059C
YJR093C YHR087W
YJR093C YDR195W
YJR093C YKL018W
YJR093C YMR061W
YJR093C YKR002W
YJR093C YDR258C
YJR093C YAL043C
YJR093C YLR277C
YJR093C YER133W
YJR093C YPR107C
YOR264W YCR086W
YGL173C YGL122C
YGL173C YDR378C
YGL173C YGR054W
YGL173C YKL023W
YGL173C YCR077C
YGL173C YMR276W
YGL173C YCL037C
YGL173C YNL071W
YGL173C YKR024C
YGL173C YER165W
YGL173C YOL139C
YGL173C YER146W
YGL173C YMR014W
YGL173C YLR035C
YGL173C YNL175C
YGL173C YER035W
YGL173C YBL026W
YGL173C YPL004C
YGL173C YPR140W
YGL173C YGL120C
YGL173C YGR272C
YGL173C YLR438C-A
YGL173C YER112W
YGL173C YHL034C
YGL173C YDR381W
YGL173C YDR054C
YGL173C YNL147W
YGL173C YDL040C
YGL173C YGR086C
YGL173C YNL255C
YGL173C YJL124C
YGL173C YGL207W
YGL173C YLR175W
YAR015W YGR095C
YDR395W YAL059W
YDR395W YDL051W
YDR395W YJL154C
YLR079W YDL155W
YLR408C YEL005C
YMR093W YBR247C
YMR093W YGR128C
YMR093W YPL126W
YMR093W YDR398W
YMR093W YMR049C
YMR093W YDR324C
YMR093W YJL109C
YMR093W YHR196W
YMR093W YCR057C
YMR268C YJR022W
YMR268C YBL026W
YMR268C YLR438C-A
YPR072W YDL165W
YMR108W YDL208W
YER062C YER171W
YDR233C YPL154C
YDR233C YLL024C
YGR071C YLR373C
YGR071C YPL128C
YGR071C YGL105W
YER109C YMR259C
YDR489W YJL072C
YDR489W YOL146W
YDR489W YDR013W
YPR049C YLR423C
YPR049C YDR022C
YPL235W YCR093W
YPL235W YDR190C
YPL235W YBR231C
YPL235W YGR002C
YPL235W YOR189W
YPL235W YDR485C
YPL235W YHR034C
YPL235W YGR270W
YPL235W YDL002C
YPL235W YJL081C
YPL235W YFL045C
YPL235W YCR060W
YPL235W YNL059C
YPL235W YAL011W
YPL235W YLR052W
YPL235W YBR234C
YPL235W YLR385C
YPL235W YER110C
YPL235W YPL129W
YPL235W YML041C
YPL235W YER092W
YPL235W YGR086C
YPL235W YDR334W
YPL235W YGL150C
YPL235W YFL013C
YJL132W YIL035C
YGL190C YAL016W
YGL190C YLL024C
YGL190C YML109W
YGL190C YDL188C
YGL190C YMR273C
YGL190C YDL134C
YGL190C YBR009C
YGL190C YDR172W
YGL190C YBR127C
YGL190C YMR304W
YGL190C YBR118W
YBR110W YGL105W
YGL009C YNL201C
YGL009C YGR171C
YGL009C YEL023C
YPR145W YGR124W
YMR149W YEL002C
YIR010W YPL233W
YIR010W YJR112W
YIR010W YAL034W-A
YLR433C YOR243C
YLR433C YML091C
YLR433C YML093W
YLR433C YBR109C
YLR433C YHL007C
YLR433C YLR409C
YLR433C YKL190W
YMR068W YKL210W
YER032W YFR010W
YGL005C YGL223C
YGL005C YML071C
YGL005C YNL051W
YGL005C YNL041C
YDL111C YNL232W
YDL111C YGR095C
YDL111C YOR076C
YDL111C YOR001W
YDL111C YGR195W
YDL111C YOL021C
YDL111C YDR280W
YDL111C YGR158C
YDL111C YHR069C
YDL111C YOL142W
YDL111C YCR035C
YPL007C YOR110W
YPL007C YDR362C
YPL007C YBR123C
YDR507C YKR048C
YDR507C YDR365C
YDR507C YMR139W
YDR507C YMR229C
YDR507C YCR002C
YDR507C YIR022W
YDR507C YEL013W
YLR396C YLR148W
YLR396C YPL045W
YLR396C YMR231W
YBR245C YBL002W
YBR245C YDR190C
YBR245C YPL055C
YBR245C YFR013W
YBR245C YOL004W
YBR245C YPL082C
YBR245C YBR010W
YBR245C YGL133W
YBR245C YFR037C
YBR245C YDL208W
YBR245C YDR303C
YBR245C YOR304W
YBR245C YLR196W
YBR245C YLR095C
YBR245C YMR070W
YBR245C YDR363W-A
YBR245C YMR044W
YBR245C YOL017W
YIL103W YDR385W
YIL103W YKL191W
YIL103W YMR303C
YIL103W YER165W
YIL103W YLR429W
YIL103W YDL182W
YIL103W YOL086C
YIL103W YDR050C
YIL103W YOR133W
YIL103W YBL071W-A
YIL152W YMR259C
YGR112W YGR103W
YHR174W YLR418C
YIR001C YGR162W
YIR001C YGL049C
YIR001C YGR250C
YIR001C YNL016W
YDL213C YBL004W
YDL213C YMR229C
YDL213C YCL059C
YDL213C YJL109C
YDL213C YDL208W
YDL213C YER049W
YDR478W YNL282W
YDR478W YHR062C
YDR478W YNL221C
YDR478W YBR257W
YKL097C YFR010W
YNL106C YML069W
YNL106C YDR440W
YNL106C YKL126W
YFR015C YLR258W
YFR015C YJL137C
YFR015C YDL134C
YLR453C YMR239C
YGR052W YJR135C
YGL061C YKR048C
YGL061C YER016W
YGL061C YKR083C
YGL061C YDR016C
YGL061C YGR113W
YGL061C YMR308C
YGL061C YDR201W
YGL061C YKR037C
YPL210C YPR088C
YPL210C YKL122C
YPL210C YGL105W
YPL210C YPL243W
YPL210C YDL092W
YGL234W YMR162C
YGL234W YDL239C
YPR093C YMR186W
YPR093C YLR429W
YPR093C YIL021W
YPR093C YOR151C
YPR093C YDL140C
YAL029C YLR418C
YAL029C YGL106W
YAL029C YDR457W
YAL029C YER013W
YAL029C YKL130C
YAL029C YBR130C
YAL029C YLR304C
YAL029C YOR184W
YDR294C YPL263C
YHR135C YNL154C
YOR078W YLR197W
YOR078W YPR137W
YOR243C YIL028W
YOR243C YBR023C
YOR243C YLR002C
YMR165C YBR058C
YPR055W YIL068C
YPR055W YJL115W
YPR055W YDR166C
YOL060C YLL024C
YOL060C YOL086C
YOL060C YPR080W
YOL060C YBR127C
YNL232W YGR095C
YNL232W YNR024W
YNL232W YOR076C
YNL232W YOR001W
YNL232W YGR195W
YNL232W YOL021C
YNL232W YDR280W
YNL232W YHR081W
YNL232W YGR158C
YNL232W YHR069C
YNL232W YOL142W
YNL232W YCR035C
YDL076C YOL004W
YDL076C YPR023C
YDL076C YMR263W
YDL076C YIL084C
YDL076C YPL139C
YDR120C YER049W
YJL192C YGR103W
YOR352W YIL143C
YGR238C YPL106C
YGR238C YHR158C
YML091C YPL204W
YML091C YMR207C
YML091C YER165W
YML091C YHR205W
YML091C YHR054C
YML091C YBR169C
YML091C YGR285C
YML091C YBR009C
YML091C YPL085W
YML091C YJL052W
YML091C YCR035C
YML091C YMR259C
YML091C YOR355W
YHR191C YMR078C
YHR191C YCL016C
YDL098C YGR075C
YNL189W YGR095C
YNL189W YLR418C
YNL189W YML093W
YNL189W YPL178W
YNL189W YNL136W
YNL189W YNL139C
YNL189W YHR090C
YNL189W YLR197W
YNL189W YMR125W
YNL189W YJR041C
YNL189W YOR001W
YNL189W YOL004W
YNL189W YLR335W
YNL189W YPR023C
YNL189W YOL021C
YNL189W YER161C
YNL189W YMR239C
YNL189W YBR010W
YNL189W YAR002W
YNL189W YPL020C
YNL189W YMR290C
YNL189W YMR075W
YNL189W YGR202C
YNL189W YPL153C
YNL189W YDR289C
YNL189W YGR103W
YNL189W YOR098C
YNL189W YOL051W
YNL189W YLR347C
YNL189W YML060W
YNL189W YCR035C
YGL122C YMR255W
YGL122C YMR229C
YGL122C YDR432W
YGL122C YOL123W
YGL122C YPL169C
YGL122C YGL049C
YGL122C YLR150W
YGL122C YGL195W
YGL122C YDR381W
YDL018C YML012W
YBL060W YAL001C
YKL056C YPL048W
YKL056C YKL081W
YKL056C YBR249C
YBL063W YGR264C
YBL063W YGL105W
YBL063W YMR259C
YNL007C YPR035W
YNL007C YDR171W
YJR137C YDL019C
YDR378C YCR077C
YDR378C YGR091W
YDR378C YPR178W
YDR378C YER146W
YDR378C YJR022W
YDR378C YDR473C
YDR378C YHR165C
YDR378C YBL026W
YDR378C YLR438C-A
YDR378C YER112W
YDR378C YNL147W
YDR378C YJL124C
YFL009W YDR328C
YBR030W YLR244C
YNL021W YDR295C
YNL021W YGL105W
YNL021W YPR179C
YGR095C YOR076C
YGR095C YOR001W
YGR095C YGR195W
YGR095C YOL021C
YGR095C YDR280W
YGR095C YGR158C
YGR095C YHR069C
YGR095C YOL142W
YGR095C YCR035C
YAL033W YHR062C
YOL083W YDL147W
YNL251C YMR125W
YNL251C YLR430W
YNL251C YPL190C
YNL251C YGR086C
YBL004W YBR247C
YBL004W YCR057C
YBL004W YPR137W
YHR074W YLR216C
YDR464W YGR240C
YBR131W YGL124C
YKL078W YLR418C
YKL078W YNL186W
YKL078W YGR090W
YPL053C YGL137W
YPL053C YPL263C
YNR014W YDR099W
YNR014W YER177W
YNR014W YER165W
YNR014W YOL086C
YNR014W YPL048W
YER125W YOR124C
YER125W YDR388W
YER125W YMR275C
YER125W YOR138C
YER125W YJL084C
YER125W YHR131C
YLR015W YLR246W
YLR015W YBR258C
YLR015W YLR429W
YLR015W YDR388W
YLR015W YPL138C
YLR015W YKL018W
YLR015W YIL095W
YLR015W YHR119W
YLR015W YBR175W
YLR015W YDR469W
YLR015W YAR003W
YPL259C YLR418C
YPL259C YKL135C
YPL259C YPR029C
YPL259C YLR170C
YPL259C YJL141C
YPL259C YGR274C
YOR198C YMR229C
YOR198C YDL060W
YOR386W YDL134C
YDR397C YER159C
YDR425W YJL036W
YDR425W YLL024C
YDR425W YML085C
YML076C YGR155W
YKR060W YCR057C
YER069W YMR277W
YER069W YPR046W
YMR091C YGR056W
YMR091C YCR020W-B
YMR091C YNL225C
YMR091C YMR033W
YMR091C YLR321C
YMR091C YPL240C
YMR091C YGL025C
YMR091C YGR266W
YMR091C YPL049C
YMR091C YDR458C
YMR091C YJR002W
YMR091C YCR052W
YMR091C YML127W
YMR091C YCL044C
YMR091C YIL005W
YMR091C YLR033W
YMR091C YLR121C
YMR091C YFR037C
YMR091C YBL022C
YMR091C YDR303C
YMR091C YPR034W
YMR091C YKR008W
YMR091C YGL026C
YMR091C YNL041C
YMR091C YHR027C
YMR091C YGR275W
YER012W YOR362C
YER012W YGR253C
YER012W YGL011C
YER012W YOR157C
YER012W YFR050C
YER012W YML092C
YER012W YMR314W
YER012W YBR173C
YER012W YBL041W
YER012W YOL038W
YER012W YPR103W
YER012W YJL001W
YER012W YER094C
YER012W YGR135W
YER012W YKL206C
YCR093W YNR052C
YCR093W YNL186W
YCR093W YIL075C
YCR093W YJR011C
YCR093W YDR363W-A
YCR093W YAL021C
YDL051W YLR074C
YDL051W YPL243W
YDL051W YDL092W
YBL002W YIL076W
YBL002W YKR048C
YBL002W YPL001W
YBL002W YMR072W
YBL002W YHR118C
YBL002W YML069W
YBL002W YGL241W
YBL002W YER091C
YBL002W YOL054W
YBL002W YNL201C
YBL002W YNL088W
YBL002W YHR023W
YBL002W YIL035C
YBL002W YBR010W
YBL002W YOL012C
YBL002W YBR060C
YBL002W YMR075W
YBL002W YBR009C
YBL002W YDL208W
YBL002W YDR224C
YBL002W YNL031C
YBL002W YAR007C
YBL002W YBR049C
YBL002W YGL207W
YBL002W YDL229W
YBL002W YDR075W
YBR112C YBR058C
YBR112C YCR084C
YBL081W YPL106C
YFL040W YDR465C
YNL326C YBR010W
YJL061W YAL005C
YJL061W YMR047C
YJL061W YJL041W
YJL061W YIL115C
YPL094C YOR254C
YOR101W YNL098C
YNL193W YGR274C
YNL193W YFR037C
YML058W YOR204W
YML058W YOL006C
YML058W YAL026C
YML058W YOR346W
YBR188C YLR117C
YBR188C YDR416W
YJR076C YLR314C
YJR076C YHR107C
YJR076C YCR002C
YJR076C YDL225W
YKL157W YDL185W
YKL157W YGR234W
YKL157W YAL005C
YKL157W YNL085W
YKL157W YLL024C
YKL157W YBR115C
YKL157W YPL106C
YKL157W YOL086C
YKL157W YFL037W
YKL157W YER110C
YKL157W YAL038W
YKL157W YPR080W
YKL157W YBR127C
YKL157W YLR304C
YKL157W YML085C
YKL157W YDR171W
YKL157W YHR027C
YBR003W YLL024C
YDL113C YJL036W
YMR135C YIL017C
YMR135C YDR255C
YMR135C YGL227W
YMR135C YBR105C
YMR135C YIL097W
YBR247C YDL148C
YBR247C YMR229C
YBR247C YOR056C
YBR247C YPL204W
YBR247C YOR204W
YBR247C YDL060W
YBR247C YDL014W
YBR247C YCL059C
YBR247C YNL207W
YBR247C YBL075C
YBR247C YJR002W
YBR247C YOL010W
YBR247C YPL012W
YBR247C YPR144C
YBR247C YLR186W
YBR247C YCR057C
YBR247C YGR090W
YBR247C YNL132W
YBR247C YDR174W
YBR247C YKL143W
YBR247C YMR128W
YBR247C YDR449C
YLR398C YKL023W
YLR398C YDL014W
YLR398C YDR280W
YLR398C YPR189W
YLR398C YGL213C
YLR398C YDR153C
YLR398C YDR381W
YLR398C YML041C
YLR398C YCR035C
YLR398C YLR175W
YLR398C YMR173W
YIL154C YMR237W
YPL154C YHR146W
YPL154C YJL146W
YPL101W YLR384C
YPL101W YPL086C
YPL101W YGR200C
YPL101W YHR187W
YLR258W YOR204W
YLR258W YKR058W
YLR258W YJL137C
YLR258W YMR308C
YLR258W YOL090W
YLR258W YER133W
YJR098C YOR123C
YKL095W YDR416W
YKL095W YLR175W
YKL095W YLL036C
YIL094C YDR388W
YIL094C YGL195W
YIL094C YMR005W
YIL094C YER110C
YIL094C YNL055C
YFR017C YER177W
YFR017C YPR184W
YIL076W YOR204W
YIL076W YKL060C
YIL076W YER165W
YIL076W YAL003W
YIL076W YLR429W
YIL076W YNL088W
YIL076W YBR010W
YIL076W YDL145C
YIL076W YPL010W
YIL076W YGL137W
YIL076W YER120W
YIL076W YLR259C
YIL076W YNL287W
YIL076W YDR238C
YIL076W YNL055C
YIL076W YFR051C
YOL044W YML093W
YOL044W YMR049C
YGR054W YCL037C
YNL087W YMR304W
YBR278W YMR224C
YBR278W YDR121W
YBR278W YPR175W
YBR278W YNL262W
YBR278W YCL032W
YBR278W YGL014W
YBR278W YDR381W
YPR091C YGR264C
YHR137W YHR183W
YBR187W YOR294W
YBR187W YPR112C
YBR187W YPL217C
YBR187W YOL041C
YBR187W YDR412W
YBR187W YCR089W
YMR198W YJR135C
YMR198W YER021W
YMR163C YGR274C
YLR418C YOL145C
YLR418C YML074C
YLR418C YPL178W
YLR418C YML069W
YLR418C YOR204W
YLR418C YAL005C
YLR418C YGR154C
YLR418C YAL060W
YLR418C YGR104C
YLR418C YIL035C
YLR418C YOR061W
YLR418C YOR123C
YLR418C YEL015W
YLR418C YBR279W
YLR418C YFR037C
YLR418C YGR252W
YLR418C YLR027C
YLR418C YGR090W
YLR418C YGL244W
YLR418C YBR175W
YLR418C YNR051C
YLR418C YDR054C
YLR418C YLR424W
YLR418C YML041C
YLR418C YGR237C
YLR418C YGL105W
YLR418C YPL243W
YLR418C YLL004W
YLR418C YGL207W
YLR418C YDR502C
YLR418C YER070W
YLR418C YNL313C
YER059W YPL031C
YNL076W YGL252C
YGL167C YER162C
YEL022W YBL040C
YEL022W YNL031C
YOL019W YFR024C-A
YOL019W YFR010W
YMR218C YKR068C
YNL230C YMR229C
YNL230C YJL033W
YLL049W YNR069C
YJL042W YDL208W
YJL042W YER133W
YOR290C YMR033W
YOR290C YBR289W
YOR290C YPL016W
YOR290C YJL176C
YOR290C YFL049W
YOR290C YPR034W
YOR290C YNR023W
YOR290C YHL025W
YOR290C YPL263C
YOR290C YGR275W
YKL114C YDR381W
YML093W YDL148C
YML093W YOR221C
YML093W YGL015C
YML093W YLR380W
YML093W YGL195W
YML093W YJL115W
YML093W YPR067W
YML093W YDR135C
YML093W YCR072C
YML093W YOR359W
YML093W YNL242W
YML093W YOL055C
YML093W YDR180W
YML093W YMR304W
YHR197W YLR423C
YHR197W YER165W
YHR197W YKR081C
YHR197W YLR449W
YHR197W YNL182C
YHR197W YHR085W
YHR197W YLR074C
YLR200W YEL003W
YLR200W YML094W
YLR200W YGR078C
YLR200W YFL023W
YLR200W YNL153C
YKL135C YFL034W
YKL135C YPR029C
YKL135C YLR170C
YKL135C YHL019C
YMR118C YMR173W
YOR057W YDR328C
YOR057W YMR186W
YOR057W YBL082C
YOR057W YHR095W
YOR057W YNR043W
YOR057W YLR347C
YOR057W YNR062C
YPR108W YHL030W
YPR108W YGL048C
YPR108W YFR052W
YPR108W YOR259C
YPR108W YLL024C
YPR108W YDL147W
YPR108W YDR427W
YPR108W YDL097C
YPR108W YDR394W
YPR108W YPL004C
YPR108W YIL075C
YPR108W YFR010W
YPR108W YFR004W
YPR108W YHR200W
YPR108W YER021W
YPR108W YDR363W-A
YPR108W YKL145W
YPR108W YOR261C
YPR108W YDL007W
YPR108W YHR027C
YPR108W YOR117W
YGR162W YJL138C
YGR162W YOR204W
YGR162W YMR125W
YGR162W YER165W
YGR162W YOL139C
YGR162W YDR432W
YGR162W YBL075C
YGR162W YGL049C
YGR162W YJL098W
YGR162W YHL034C
YGR162W YKR059W
YGR162W YLR175W
YDL165W YLL024C
YDR032C YBR052C
YDR032C YDR388W
YDR032C YPL106C
YDR032C YCR004C
YKL023W YAL035W
YKL023W YER165W
YJR051W YJL109C
YJR051W YPR103W
YJR135C YKR054C
YJR135C YMR229C
YJR135C YGR179C
YJR135C YBR107C
YJR135C YJL070C
YJR135C YDR318W
YJR135C YEL023C
YJR135C YDR127W
YJR135C YOL018C
YJR135C YPR046W
YJR135C YDL170W
YJR135C YLR381W
YJR135C YDR254W
YJR135C YGR245C
YJR135C YLR304C
YMR076C YGR103W
YLR291C YKR026C
YLR291C YGL137W
YLR291C YPL237W
YLR291C YDR211W
YLR291C YFL037W
YLR291C YAL038W
YLR291C YER025W
YLR291C YBR127C
YLR291C YGR083C
YLR291C YOR260W
YLR291C YPL070W
YLR291C YJR007W
YGR097W YDR099W
YGR097W YER155C
YGR097W YMR304W
YGR097W YGL207W
YIL068C YGL233W
YIL068C YDR416W
YIL068C YDR166C
YIL068C YER008C
YIL068C YBR102C
YNR034W YDR099W
YNR034W YLR028C
YNR034W YDR028C
YNL282W YHR062C
YNL282W YNL221C
YBR286W YBR279W
YDR190C YBR231C
YDR190C YGR002C
YDR190C YOR189W
YDR190C YDR485C
YDR190C YHR034C
YDR190C YGR270W
YDR190C YDL002C
YDR190C YJL081C
YDR190C YCR060W
YDR190C YNL059C
YDR190C YAL011W
YDR190C YLR052W
YDR190C YLR385C
YDR190C YML041C
YDR190C YER092W
YDR190C YGR086C
YDR190C YLR085C
YDR190C YDR334W
YDR190C YGL150C
YDR190C YFL013C
YAL031C YBR010W
YGR108W YMR259C
YBR264C YER136W
YBR231C YKR062W
YBR231C YGR002C
YBR231C YHR015W
YBR231C YDR485C
YBR231C YIL035C
YBR231C YJL081C
YBR231C YKL028W
YBR231C YNL107W
YBR231C YLR399C
YBR231C YAL011W
YBR231C YLR385C
YBR231C YML041C
YBR231C YDR334W
YJL148W YBR154C
YJL148W YDR156W
YJL148W YPR187W
YJL148W YOR210W
YJL148W YPR110C
YJL148W YOR341W
YJL148W YOR340C
YJL148W YNL248C
YJL148W YPR010C
YJL148W YJR063W
YPL055C YDL074C
YPL055C YER165W
YPL055C YGL043W
YNR016C YDL047W
YNR016C YDL150W
YNR016C YMR207C
YNR016C YJL070C
YHR114W YOR181W
YGL079W YEL005C
YPL120W YLR360W
YOL145C YML069W
YOL145C YIL035C
YOL145C YOR061W
YOL145C YOR123C
YOL145C YJL115W
YOL145C YBR279W
YOL145C YGL244W
YOL145C YGL207W
YJL099W YLR330W
YDR005C YOR116C
YDR005C YKR025W
YMR311C YDR436W
YMR311C YLR449W
YMR311C YER133W
YBL039C YHR118C
YBL039C YGR124W
YBL039C YAL024C
YBL039C YBR136W
YBL039C YBR279W
YBL039C YNL255C
YBL039C YGL022W
YGR188C YOR026W
YOR362C YGR253C
YOR362C YGL011C
YOR362C YOR157C
YOR362C YFR050C
YOR362C YML092C
YOR362C YNL168C
YOR362C YMR314W
YOR362C YBR173C
YOR362C YBL041W
YOR362C YOL038W
YOR362C YPR103W
YOR362C YJL001W
YOR362C YGR135W
YDL053C YCR043C
YDL053C YGR178C
YML074C YAL035W
YML074C YIL035C
YML074C YLR449W
YML074C YMR128W
YKR062W YKL028W
YNL330C YPL059W
YNL330C YNL071W
YNL330C YJL123C
YNL330C YBR095C
YNL330C YOL004W
YNL330C YPR023C
YNL330C YPL181W
YNL330C YMR263W
YNL330C YMR075W
YNL330C YNL097C
YNL330C YIL084C
YNL330C YPL139C
YCR102C YNL134C
YOR257W YGR178C
YOR257W YER086W
YOR257W YPL116W
YGR002C YJR082C
YGR002C YOR335C
YGR002C YNL136W
YGR002C YHR090C
YGR002C YDR485C
YGR002C YEL018W
YGR002C YPR023C
YGR002C YFL024C
YGR002C YOR244W
YGR002C YJL081C
YGR002C YNL107W
YGR002C YAL011W
YGR002C YLR385C
YGR002C YDR359C
YGR002C YML041C
YGR002C YDR334W
YGR253C YGL011C
YGR253C YOR157C
YGR253C YFR050C
YGR253C YML092C
YGR253C YBR173C
YGR253C YBL041W
YGR253C YOL038W
YGR253C YPR103W
YGR253C YGR135W
YDR510W YPR180W
YPR045C YOR294W
YPR045C YJR084W
YPR045C YER165W
YPR045C YFR001W
YPR045C YGL014W
YPR045C YDR381W
YPR045C YGL105W
YPL231W YNL031C
YLR148W YPL045W
YLR148W YMR231W
YLR148W YAL002W
YLR148W YDR080W
YDR148C YIL125W
YDR148C YFL018C
YPL096W YEL037C
YPR141C YNL031C
YDR342C YBR010W
YDR443C YLR071C
YDR443C YCR081W
YCR095C YNL032W
YCR095C YHL029C
YCR095C YNL099C
YLL011W YCR057C
YCR077C YOR204W
YCR077C YER146W
YCR077C YDR432W
YCR077C YDL160C
YCR077C YBL026W
YCR077C YLR438C-A
YCR077C YER112W
YCR077C YNL147W
YCR077C YJL124C
YER036C YHR169W
YKR048C YMR139W
YKR048C YDR225W
YKR048C YGL241W
YKR048C YLR429W
YKR048C YBR010W
YKR048C YOL012C
YKR048C YNL209W
YKR048C YBR267W
YKR048C YCL024W
YKR048C YGR103W
YKR048C YDR224C
YKR048C YLR330W
YKR048C YDR381W
YKR048C YER023W
YKR048C YNL078W
YKR048C YKR092C
YKR048C YGR245C
YKR048C YLR410W
YKR048C YMR110C
YKR048C YDL229W
YBR001C YBR127C
YBR001C YDR171W
YPL003W YPR066W
YKL108W YIL070C
YJR094C YMR139W
YJR074W YLR293C
YJR074W YOR185C
YDL148C YKL035W
YDL148C YGR128C
YDL148C YLR429W
YDL148C YPR144C
YDL148C YER035W
YDL148C YNL308C
YDL148C YGR090W
YDL148C YPR103W
YDL148C YGR245C
YMR288W YNL286W
YMR288W YMR240C
YMR288W YDL147W
YMR288W YOR319W
YMR288W YBR010W
YMR288W YDL043C
YMR288W YPL213W
YMR288W YML049C
YIL156W YJL020C
YIL156W YBR025C
YIL156W YHR099W
YIL156W YDR172W
YIL156W YER164W
YIL156W YNR003C
YNL312W YDR365C
YNL312W YJL173C
YNL312W YML032C
YNL312W YJL115W
YNL312W YKL150W
YNL312W YLL040C
YNL312W YOR304W
YNL312W YHR164C
YNL312W YJL033W
YNL312W YNL031C
YNL312W YAR007C
YLR187W YGL253W
YLR187W YIL078W
YLR187W YBR248C
YLR187W YLR432W
YLR187W YPR103W
YLR187W YFR053C
YLR187W YMR304W
YDR099W YNL267W
YDR099W YER177W
YDR099W YDR001C
YDR099W YGL252C
YDR099W YMR031C
YDR099W YEL023C
YDR099W YER133W
YDR099W YNR047W
YKL093W YMR237W
YER081W YIL074C
YPL178W YMR125W
YPL178W YER165W
YPL178W YJR041C
YPL178W YDR432W
YPL178W YKL214C
YPL178W YPL190C
YPL178W YGR013W
YPL178W YLR347C
YPL178W YHR086W
YFR011C YNL113W
YHR015W YDL182W
YHR015W YIL075C
YHR015W YGL105W
YLR457C YGL105W
YNL249C YOL086C
YNL249C YPR080W
YGR056W YMR033W
YGR056W YLR321C
YGR056W YCR052W
YGR056W YLR033W
YGR056W YFR037C
YGR056W YDR303C
YGR056W YPR034W
YGR056W YKR008W
YOR052C YBR010W
YGR116W YPR133C
YBR185C YCL032W
YMR196W YDR490C
YDR499W YPL106C
YMR322C YDR533C
YDR419W YLR113W
YDR419W YDR477W
YDR419W YGR126W
YDR419W YGR178C
YDR419W YER027C
YDR419W YGL115W
YDR419W YDR300C
YOR221C YPR103W
YBL023C YNL262W
YOR274W YER025W
YOR329C YER133W
YLR005W YDR460W
YLR005W YPR025C
YLR005W YPR056W
YLR005W YBL084C
YLR005W YGL207W
YLR005W YDR311W
YNL267W YDR373W
YOR124C YMR162C
YOR124C YFL039C
YOR124C YGR178C
YOR124C YOR138C
YPR164W YDR054C
YDR073W YJL176C
YDR073W YMR189W
YER177W YDR001C
YER177W YDR028C
YER177W YIL036W
YLR293C YMR235C
YLR293C YGL097W
YLR228C YOR206W
YJR053W YML064C
YPL031C YDL145C
YPL031C YPL219W
YPL031C YIL050W
YPL031C YGR233C
YPL031C YGL134W
YKL021C YER151C
YLR373C YPL128C
YLR373C YDL239C
YKR001C YDR303C
YKR054C YPL263C
YJR068W YOR144C
YJR068W YOR217W
YJR068W YNL290W
YJR068W YOL094C
YGR091W YPR178W
YGR091W YER146W
YGR091W YDR473C
YGR091W YHR165C
YGR091W YFL017W-A
YGR091W YBL026W
YGR091W YNR011C
YGR091W YER172C
YGR091W YER112W
YGR091W YER029C
YGR091W YPR182W
YGR091W YKL173W
YGR091W YBR055C
YGR091W YGR074W
YGR091W YOR308C
YJR148W YDR171W
YJR082C YPR031W
YJR082C YNL136W
YJR082C YOR204W
YJR082C YHR090C
YJR082C YEL018W
YJR082C YPR023C
YJR082C YFL024C
YJR082C YOR244W
YJR082C YJL081C
YJR082C YNL107W
YJR082C YDR359C
YJR082C YDR381W
YOL087C YBL067C
YOL087C YER098W
YNR010W YLR071C
YNR010W YOR174W
YNR010W YER022W
YNR010W YGR104C
YNR010W YGL151W
YNR010W YGL127C
YNR010W YBR193C
YNR010W YBL093C
YNR010W YOL051W
YNR010W YPR168W
YDR365C YKL104C
YDR365C YOR294W
YDR365C YMR229C
YDR365C YIL142W
YDR365C YOR204W
YDR365C YDL014W
YDR365C YNR054C
YDR365C YER165W
YDR365C YNL085W
YDR365C YMR049C
YDR365C YKR081C
YDR365C YNL061W
YDR365C YLR449W
YDR365C YPL012W
YDR365C YHR089C
YDR365C YGR161C
YDR365C YNL308C
YDR365C YCR002C
YDR365C YGL043W
YDR365C YGR178C
YDR365C YHR065C
YDR365C YGL014W
YDR365C YDR381W
YDR365C YKL015W
YDR365C YJL033W
YDR365C YDR071C
YDR365C YGL020C
YDR365C YNL099C
YDR365C YLR175W
YDR365C YPL146C
YHR070W YFR021W
YDR460W YER171W
YDR460W YPR025C
YDR460W YDL108W
YDR460W YPR056W
YDR460W YDR311W
YNL112W YJL033W
YOR335C YDR282C
YGL251C YER025W
YGL251C YLR249W
YPL208W YDR361C
YIL160C YJL033W
YPR089W YKL060C
YBR233W YJL115W
YKL104C YMR282C
YKL104C YLR274W
YKL104C YDR081C
YKL104C YGR167W
YKL104C YHR169W
YKL104C YDR407C
YKL104C YMR177W
YKL104C YBR084W
YGR120C YLR423C
YGR120C YML071C
YGR120C YER157W
YGR120C YPR105C
YGR120C YDR311W
YDR386W YBR098W
YLR026C YDR189W
YHR094C YPL106C
YMR095C YFL059W
YMR095C YMR096W
YPL233W YJR112W
YGR251W YNL186W
YAL027W YLR429W
YAL027W YDR388W
YAL027W YLR086W
YAL027W YNL004W
YAL027W YPL022W
YAL027W YDR381W
YAL027W YGR086C
YAL027W YML095C
YOR172W YBR010W
YJL138C YOL139C
YJL138C YGL049C
YJL138C YDL160C
YJL138C YLR023C
YJL138C YNL244C
YJL138C YER110C
YJL138C YKR059W
YJL138C YJL033W
YJL138C YOR014W
YPR143W YHR066W
YBL058W YDL126C
YDR235W YML046W
YDR235W YMR125W
YDR235W YKL012W
YDR235W YBR119W
YDR235W YIL061C
YDR235W YDL087C
YDR235W YGR013W
YDR235W YDR240C
YDR235W YHR086W
YER038C YGL105W
YPL001W YNL261W
YPL001W YMR072W
YPL001W YHR118C
YPL001W YML131W
YPL001W YLR222C
YPL001W YKL060C
YPL001W YJL187C
YPL001W YNL030W
YPL001W YBR010W
YPL001W YML065W
YPL001W YBR060C
YPL001W YPR019W
YPL001W YDR392W
YPL001W YJL115W
YPL001W YPR140W
YPL001W YJL109C
YPL001W YBR009C
YPL001W YJL039C
YPL001W YDR381W
YPL001W YBR259W
YPL001W YBR125C
YPL001W YLR249W
YPL001W YJR154W
YPL001W YLR044C
YPL001W YER129W
YPL001W YNL031C
YPL001W YLL004W
YPL001W YEL056W
YPL001W YLL022C
YPR178W YER146W
YPR178W YDR473C
YPR178W YHR165C
YPR178W YBL026W
YPR178W YER172C
YPR178W YLR438C-A
YPR178W YER112W
YPR178W YER029C
YPR178W YPR182W
YPR178W YKL173W
YPR178W YBR055C
YPR178W YOR308C
YDR475C YER133W
YCR020W-B YCR052W
YCR020W-B YML127W
YCR020W-B YLR033W
YCR020W-B YFR037C
YCR020W-B YKR008W
YBR243C YBR010W
YBL056W YDR071C
YNL075W YCR057C
YJL065C YGL133W
YJL065C YDR121W
YJL065C YOR304W
YMR004W YDL003W
YER083C YDL100C
YER083C YGL020C
YHR172W YNL126W
YHR172W YAL047C
YHR172W YLR212C
YDL240W YOR204W
YHR013C YOR253W
YHR013C YDL040C
YGR072W YHR077C
YBR229C YDR221W
YBR229C YGL105W
YBR229C YPL048W
YLR455W YOR294W
YLR455W YAL035W
YLR455W YML069W
YLR455W YMR229C
YLR455W YOR204W
YLR455W YKL172W
YLR455W YOR206W
YLR455W YDL014W
YLR455W YDR496C
YLR455W YNL088W
YLR455W YKR081C
YLR455W YMR290C
YLR455W YBL052C
YLR455W YPR067W
YLR455W YBR009C
YLR455W YNL248C
YLR455W YGR090W
YLR455W YOL077C
YLR455W YDR174W
YLR455W YLR196W
YOR054C YKL088W
YOR009W YGR211W
YDR292C YKL154W
YKR103W YBR010W
YKR103W YFR010W
YMR167W YLR035C
YMR167W YNL082W
YOR249C YBL084C
YOR249C YKL022C
YOR249C YLR127C
YOR249C YGL240W
YOR249C YHR166C
YLL063C YBR279W
YOR276W YOL139C
YMR309C YAL035W
YMR309C YPR041W
YMR309C YOR204W
YMR309C YBR079C
YMR309C YMR146C
YMR309C YCR060W
YMR309C YOR361C
YMR309C YBR025C
YMR309C YNL244C
YMR309C YNR051C
YMR309C YER025W
YMR309C YLR192C
YMR309C YDR429C
YMR309C YNL064C
YOR089C YER136W
YOR089C YNL093W
YOR089C YOR370C
YBL021C YOR358W
YBL021C YGL237C
YNL261W YHR118C
YNL261W YML065W
YNL261W YBR060C
YNL261W YLL004W
YNL261W YEL056W
YOR191W YBR010W
YOR191W YNL031C
YOR294W YMR229C
YOR294W YKR024C
YOR294W YHR052W
YOR294W YGR090W
YOR294W YHR127W
YOR294W YGR103W
YOR294W YNL292W
YOR294W YLR002C
YOR294W YJL033W
YOR294W YMR128W
YEL062W YGR103W
YPR031W YBL052C
YER171W YDL185W
YER171W YMR239C
YER171W YDR394W
YER171W YPL263C
YER171W YIL128W
YER171W YHR027C
YDL047W YKR028W
YDL047W YFR040W
YDL047W YJL098W
YML046W YKL012W
YML046W YBR119W
YML046W YIL061C
YML046W YLR298C
YML046W YPR182W
YML046W YGR013W
YML046W YDR240C
YML046W YHR086W
YGL124C YNL031C
YLR138W YGL105W
YJL173C YML032C
YJL173C YHR164C
YJL173C YAR007C
YJL173C YLR347C
YDR152W YGR173W
YLR386W YNL325C
YLR371W YDR432W
YLR371W YDR087C
YLR371W YGR090W
YLR371W YGR178C
YLR371W YDL085W
YLR371W YBR011C
YLR371W YLR175W
YLR371W YER006W
YLR423C YNL182C
YLR423C YBR217W
YLR423C YGL237C
YLR423C YDR022C
YLR423C YML064C
YMR072W YBR009C
YJR033C YDR202C
YJR033C YBR127C
YJR033C YJL033W
YJR033C YNL031C
YGL011C YOR157C
YGL011C YFR050C
YGL011C YML092C
YGL011C YMR314W
YGL011C YBR173C
YGL011C YBL041W
YGL011C YOL038W
YGL011C YPR103W
YGL011C YJL001W
YGL011C YER094C
YGL011C YGR135W
YGR209C YLR039C
YOR039W YML069W
YOR039W YKL088W
YOR039W YIL035C
YOR039W YMR172W
YOR039W YOR061W
YOR039W YGR090W
YOR039W YER164W
YOR039W YGL207W
YNL136W YHR090C
YNL136W YEL018W
YNL136W YPR023C
YNL136W YFL024C
YNL136W YOR244W
YNL136W YJL081C
YNL136W YNL107W
YNL136W YGR178C
YNL136W YDR359C
YNL136W YLR347C
YNR038W YER165W
YFL038C YER136W
YFL038C YPR017C
YNR012W YHR128W
YNR012W YDR020C
YNL110C YHR052W
YNL110C YMR049C
YNL110C YKR081C
YNL110C YGR103W
YNL110C YPL093W
YNL110C YOL077C
YNL110C YDR060W
YNL110C YER006W
YGL253W YOR272W
YGL253W YFR053C
YGL253W YNL206C
YAR002C-A YGL200C
YAR002C-A YAL007C
YAR002C-A YML012W
YHR118C YBR010W
YHR118C YML065W
YHR118C YBR060C
YHR118C YPL127C
YHR118C YDR174W
YHR118C YDR381W
YHR118C YLL004W
YHR118C YEL056W
YOL023W YKL060C
YEL036C YJL183W
YEL036C YCR043C
YEL036C YPL050C
YEL036C YDR245W
YBR260C YGR196C
YPL124W YPL106C
YAL035W YCL037C
YAL035W YMR229C
YAL035W YKR024C
YAL035W YOR206W
YAL035W YHR066W
YAL035W YNR054C
YAL035W YER165W
YAL035W YBR079C
YAL035W YPL240C
YAL035W YJL168C
YAL035W YDL182W
YAL035W YGL120C
YAL035W YOR361C
YAL035W YNR051C
YAL035W YER025W
YAL035W YJL033W
YAL035W YDR429C
YAL035W YBR049C
YAL035W YER070W
YAL035W YLR175W
YAL035W YER147C
YBR195C YML102W
YBR195C YPR018W
YGR122W YLR025W
YMR315W YDR385W
YML007W YBR081C
YML007W YOR244W
YML007W YBR216C
YPR041W YOR204W
YPR041W YBR079C
YPR041W YMR146C
YPR041W YPL237W
YPR041W YBR151W
YPR041W YOR361C
YPR041W YBR025C
YPR041W YER025W
YPR041W YDR429C
YPR041W YJR007W
YBR058C YEL030W
YBR058C YLR043C
YBR058C YGL106W
YBR058C YLR352W
YBR058C YBR234C
YBR058C YKR092C
YBR058C YMR304W
YBR058C YMR083W
YLR024C YGL058W
YLR071C YOL135C
YLR071C YOR174W
YLR071C YER022W
YLR071C YGR104C
YLR071C YHR058C
YLR071C YGL151W
YLR071C YGL127C
YLR071C YDR308C
YLR071C YPL042C
YLR071C YBR193C
YLR071C YOL051W
YLR071C YBR253W
YLR071C YNL236W
YDL199C YIL144W
YDL199C YAL043C
YDL199C YMR259C
YDL031W YFR001W
YDL031W YKR081C
YDL031W YGR103W
YDL031W YOL077C
YDL031W YDL040C
YMR257C YMR205C
YMR257C YGR240C
YMR257C YER025W
YOR253W YOR204W
YOR253W YDL040C
YGL245W YGR264C
YGL245W YBL032W
YGL245W YGL105W
YGL245W YNL045W
YKL151C YIL070C
YKL151C YPL004C
YGL198W YGL161C
YGL198W YDR084C
YML069W YDR225W
YML069W YNL030W
YML069W YIL035C
YML069W YBR010W
YML069W YOR061W
YML069W YOR123C
YML069W YPR163C
YML069W YBR279W
YML069W YBR009C
YML069W YGL043W
YML069W YGL244W
YML069W YDR224C
YML069W YDR108W
YML069W YPR171W
YML069W YER164W
YML069W YNL031C
YML069W YGL207W
YML069W YLR410W
YML069W YBR084W
YCR073C YLR006C
YDR173C YNL201C
YMR100W YGL058W
YCL057W YKR008W
YBR072W YGL227W
YBR072W YPR161C
YBR072W YDR408C
YBR072W YBR127C
YBR072W YNL064C
YBR072W YNL313C
YAL016W YPL152W
YAL016W YML109W
YAL016W YDL188C
YAL016W YGR161C
YAL016W YMR273C
YAL016W YDL134C
YAL016W YOR014W
YHR011W YNL292W
YBR109C YFR014C
YBR109C YLR429W
YBR109C YGL106W
YBR109C YKL129C
YBR109C YJR104C
YBR109C YGR240C
YBR109C YOL016C
YBR109C YML057W
YBR109C YJL115W
YBR109C YMR109W
YBR109C YBR130C
YBR109C YEL037C
YBR109C YOL109W
YBR109C YLL040C
YBR109C YDR155C
YBR109C YOR127W
YBR109C YER098W
YBR109C YOR326W
YDR346C YLL024C
YDR346C YBR118W
YJL010C YLR197W
YPL092W YJL098W
YKR022C YLR424W
YKR022C YBL010C
YLR287C YOL086C
YPL174C YIL035C
YPL174C YPL260W
YIL070C YDR432W
YIL070C YLR429W
YIL070C YBR010W
YIL070C YBR009C
YIL070C YOR361C
YIL070C YBL024W
YIL070C YER023W
YIL070C YNL031C
YIL070C YOR326W
YCL037C YOR204W
YCL037C YDL014W
YCL037C YER165W
YCL037C YOL139C
YCL037C YDR432W
YCL037C YKR095W
YCL037C YCL011C
YCL037C YMR290C
YCL037C YNL308C
YCL037C YHL034C
YCL037C YDR381W
YCL037C YDL040C
YNR024W YOR001W
YNR024W YOL021C
YNR024W YDR280W
YNR024W YHR069C
YOL108C YDR123C
YOL108C YMR308C
YPL043W YOR272W
YPL043W YHR052W
YPL043W YDR496C
YPL043W YOL077C
YPL043W YDR060W
YDR328C YMR258C
YDR328C YIL046W
YDR328C YML088W
YDR328C YOL117W
YDR328C YLR352W
YDR328C YDL132W
YDR328C YMR094W
YDR328C YIL071C
YDR328C YDL216C
YDR328C YLR097C
YDR328C YDR131C
YDR328C YDR054C
YDR328C YJR090C
YFL014W YAR007C
YBR154C YDL150W
YBR154C YOR210W
YBR154C YPR110C
YBR154C YIL021W
YBR154C YOR341W
YBR154C YOR340C
YBR154C YNL248C
YBR154C YJL011C
YBR154C YFL023W
YBR154C YPR010C
YBR154C YGR005C
YBR154C YGL070C
YBR154C YOR207C
YBR154C YJR063W
YBR154C YNR003C
YBR154C YOL005C
YBR154C YGR063C
YBR154C YOR151C
YBR154C YDL115C
YBR154C YDL140C
YER148W YPL082C
YER148W YGR274C
YER148W YDR145W
YMR192W YDR388W
YMR192W YCR009C
YMR192W YPL249C
YMR229C YOR251C
YMR229C YOR204W
YMR229C YLR022C
YMR229C YKR024C
YMR229C YOR272W
YMR229C YOR206W
YMR229C YHR052W
YMR229C YKL035W
YMR229C YDL014W
YMR229C YNR054C
YMR229C YER165W
YMR229C YFR001W
YMR229C YDR432W
YMR229C YGL027C
YMR229C YOL006C
YMR229C YNL201C
YMR229C YDR350C
YMR229C YMR215W
YMR229C YDR496C
YMR229C YMR049C
YMR229C YNL250W
YMR229C YDR388W
YMR229C YIL129C
YMR229C YKR081C
YMR229C YNL061W
YMR229C YOL010W
YMR229C YNL175C
YMR229C YNL209W
YMR229C YMR290C
YMR229C YBR248C
YMR229C YHR040W
YMR229C YLR432W
YMR229C YNL004W
YMR229C YJL168C
YMR229C YDL182W
YMR229C YJL098W
YMR229C YOL113W
YMR229C YIL155C
YMR229C YGL120C
YMR229C YLR312C
YMR229C YKL113C
YMR229C YCR057C
YMR229C YEL061C
YMR229C YGR090W
YMR229C YOL041C
YMR229C YIL038C
YMR229C YGR103W
YMR229C YDL058W
YMR229C YLR298C
YMR229C YOL077C
YMR229C YNR051C
YMR229C YHL034C
YMR229C YDR060W
YMR229C YLR002C
YMR229C YLR196W
YMR229C YDR381W
YMR229C YER025W
YMR229C YDL040C
YMR229C YJL050W
YMR229C YPL112C
YMR229C YER162C
YMR229C YJL033W
YMR229C YKL215C
YMR229C YMR128W
YMR229C YBR049C
YMR229C YDL131W
YMR229C YLR175W
YMR229C YER147C
YMR229C YDL229W
YMR229C YLL008W
YOR056C YDL060W
YOR056C YNL207W
YOR270C YGR020C
YOR270C YPR149W
YOR270C YLR447C
YOL068C YIL112W
YOL068C YDR310C
YOL068C YOR279C
YOL068C YKR029C
YDR415C YKL210W
YGL161C YDR084C
YOL133W YDR054C
YDL074C YGL058W
YDL074C YDL078C
YMR052W YFR008W
YDR225W YGL241W
YDR225W YNL201C
YDR225W YGL207W
YDR225W YDR075W
YDR270W YDL147W
YDR270W YGL105W
YOR181W YJL020C
YOR181W YBL007C
YOR181W YLR337C
YBR026C YDR054C
YDL185W YGR020C
YDL185W YEL051W
YDL185W YBR010W
YDL185W YFR010W
YDL185W YBR127C
YDL185W YHR039C-A
YDL185W YNL153C
YLR163C YHR024C
YLR178C YMR297W
YBL079W YLR429W
YBL079W YJL115W
YNL056W YNL032W
YNL056W YNL099C
YKL025C YGL094C
YLR384C YPL086C
YLR384C YGR200C
YLR384C YMR312W
YLR384C YJL122W
YLR384C YKR008W
YLR384C YIL096C
YLR384C YGL105W
YLR384C YBL071W-A
YLR384C YHR187W
YLR421C YHL030W
YLR421C YGL048C
YLR421C YDL147W
YLR421C YDR427W
YLR421C YDL097C
YLR421C YIL075C
YLR421C YFR010W
YLR421C YHR200W
YLR421C YER021W
YLR421C YDR363W-A
YLR421C YOR261C
YLR421C YHR027C
YMR029C YPR080W
YIR030C YGR274C
YDL150W YPR187W
YDL150W YOL021C
YDL150W YKL144C
YDL150W YPR110C
YDL150W YOR116C
YDL150W YOR224C
YDL150W YNL113W
YDL150W YJL011C
YDL150W YKR025W
YDL150W YOR207C
YDL150W YNR003C
YDL150W YPR190C
YLR199C YBR173C
YLR199C YKL206C
YGL082W YAL043C
YNL138W YMR239C
YNL138W YLL050C
YNL138W YFL039C
YNL138W YDR289C
YNL138W YJL005W
YDL236W YDR069C
YGR179C YPL018W
YGR179C YOL054W
YGR179C YBR211C
YGR179C YDR383C
YGR179C YDR318W
YGR179C YJL109C
YGR179C YHR196W
YGR179C YPR046W
YGR179C YGR103W
YGR179C YLR315W
YGR179C YLR381W
YJR086W YOR212W
YBR139W YDR416W
YNL116W YNL311C
YNL139C YDR138W
YNL139C YHR167W
YNL139C YCL011C
YNL139C YNL004W
YNL139C YJR069C
YNL139C YNL253W
YNL139C YPL127C
YNL139C YDR381W
YNL139C YML062C
YNL139C YLR347C
YDL042C YDR227W
YDL042C YJL076W
YGL255W YLR002C
YHL030W YGL048C
YHL030W YFR052W
YHL030W YDR427W
YHL030W YDR388W
YHL030W YFR004W
YHL030W YHR200W
YHL030W YER021W
YHL030W YDR363W-A
YHL030W YKL145W
YHL030W YOR261C
YHL030W YHR027C
YPL204W YDL060W
YPL204W YOL149W
YPL204W YNL207W
YPL204W YPR116W
YPL204W YJL098W
YPL204W YKL143W
YPL204W YHR185C
YOR091W YER165W
YOR091W YAL036C
YOR091W YLR249W
YDR288W YGL105W
YDR288W YEL019C
YDR288W YDL105W
YGL208W YDR477W
YGL208W YGL115W
YGR124W YLR196W
YGR124W YGL105W
YOR251C YJL109C
YPR181C YIL109C
YPR181C YMR186W
YPR181C YDR517W
YPR181C YNL049C
YPR181C YPL085W
YCL008C YLR119W
YCL008C YGR206W
YML005W YDR172W
YOR204W YLR022C
YOR204W YLR222C
YOR204W YKR024C
YOR204W YHR122W
YOR204W YLR197W
YOR204W YOR206W
YOR204W YDL060W
YOR204W YHR066W
YOR204W YNR054C
YOR204W YER146W
YOR204W YML017W
YOR204W YBR079C
YOR204W YNL201C
YOR204W YKL212W
YOR204W YPL037C
YOR204W YNL088W
YOR204W YMR014W
YOR204W YBR010W
YOR204W YDL126C
YOR204W YDL145C
YOR204W YGL049C
YOR204W YPR025C
YOR204W YBR211C
YOR204W YHR165C
YOR204W YKL028W
YOR204W YPL138C
YOR204W YKL075C
YOR204W YCL011C
YOR204W YGL137W
YOR204W YDR083W
YOR204W YFL017W-A
YOR204W YNL186W
YOR204W YCR060W
YOR204W YPR116W
YOR204W YHR089C
YOR204W YMR075W
YOR204W YLR154C
YOR204W YER035W
YOR204W YDL182W
YOR204W YBR130C
YOR204W YJL098W
YOR204W YIL075C
YOR204W YJL109C
YOR204W YGL127C
YOR204W YNL168C
YOR204W YAL007C
YOR204W YGL120C
YOR204W YOR361C
YOR204W YER151C
YOR204W YDR416W
YOR204W YDL168W
YOR204W YGR090W
YOR204W YGL244W
YOR204W YDR515W
YOR204W YBL024W
YOR204W YDR172W
YOR204W YNL262W
YOR204W YER112W
YOR204W YNR051C
YOR204W YHL034C
YOR204W YPR182W
YOR204W YNR053C
YOR204W YGL070C
YOR204W YDL040C
YOR204W YDR408C
YOR204W YJL050W
YOR204W YNL255C
YOR204W YJL033W
YOR204W YMR070W
YOR204W YDR429C
YOR204W YMR128W
YOR204W YDR363W-A
YOR204W YMR304W
YOR204W YNL099C
YOR204W YER147C
YOR204W YHR027C
YOR204W YDR075W
YOR204W YDR266C
YBL040C YOR160W
YBL040C YGL195W
YBL040C YFL037W
YBL040C YER110C
YBL040C YPR080W
YBL040C YBR127C
YBL040C YML085C
YLR022C YNL163C
YLR022C YER165W
YLR022C YDR432W
YLR022C YDR174W
YLR022C YKR008W
YLR022C YDR381W
YLR022C YOR326W
YHR090C YEL018W
YHR090C YPR023C
YHR090C YFL024C
YHR090C YOR244W
YHR090C YJL081C
YHR090C YNL107W
YHR090C YFL039C
YHR090C YDR359C
YHR090C YLR347C
YDL066W YJL034W
YHR030C YPR054W
YGL048C YGR232W
YGL048C YFR052W
YGL048C YOR259C
YGL048C YDL147W
YGL048C YDR427W
YGL048C YGL094C
YGL048C YGL004C
YGL048C YDL097C
YGL048C YDR394W
YGL048C YML059C
YGL048C YPR140W
YGL048C YIL075C
YGL048C YFR010W
YGL048C YEL037C
YGL048C YFR004W
YGL048C YHR200W
YGL048C YER021W
YGL048C YMR128W
YGL048C YNL064C
YGL048C YDL209C
YGL048C YDR363W-A
YGL048C YKL145W
YGL048C YKL184W
YGL048C YOR261C
YGL048C YDL007W
YGL048C YJL080C
YGL048C YHR027C
YGL048C YOR117W
YKL106W YGL137W
YPR029C YLR170C
YPR029C YHL019C
YJL034W YMR214W
YLR117C YPR101W
YLR117C YMR213W
YLR117C YHR165C
YLR117C YAL032C
YLR117C YPL151C
YLR117C YDR416W
YLR117C YER172C
YLR117C YGR278W
YLR117C YLL036C
YOR109W YPL106C
YDL084W YDR138W
YDL084W YLR209C
YDL084W YML062C
YGL116W YPL106C
YOR189W YJL081C
YOR189W YLR052W
YOR189W YER092W
YOR189W YGL150C
YOR189W YFL013C
YPR121W YPL106C
YPR174C YER110C
YJR045C YLR203C
YDR349C YBR010W
YDR349C YPL106C
YDL171C YMR049C
YDL171C YDR141C
YDL171C YNL031C
YJL218W YPL106C
YLR222C YJL069C
YLR222C YGR198W
YLR222C YLR129W
YLR222C YLR409C
YLR222C YJL147C
YLR222C YCR057C
YLR222C YDR381W
YLR222C YDR449C
YDR093W YNL045W
YIL109C YPL240C
YIL109C YDR517W
YFL022C YLR060W
YJL156C YLR039C
YNL071W YBR221C
YNL071W YPR023C
YNL071W YDR490C
YNL071W YMR075W
YNL071W YPL004C
YNL071W YPR140W
YNL071W YER178W
YNL071W YGR086C
YKL139W YML112W
YKL139W YJL006C
YKL139W YCL011C
YJL069C YLL024C
YJL069C YDR324C
YJL069C YLR129W
YJL069C YLR409C
YJL069C YBL067C
YJL069C YJL109C
YJL069C YCR057C
YJL069C YGR090W
YJL069C YDR449C
YHR042W YPL240C
YDR444W YLR249W
YCR086W YDR439W
YKR024C YOR206W
YKR024C YDL014W
YKR024C YDR496C
YKR024C YKR081C
YKR024C YNL061W
YKR024C YLR449W
YKR024C YDR060W
YKR024C YDR381W
YBR156C YJR089W
YOR076C YGR195W
YOR076C YOL021C
YOR076C YDR280W
YOR076C YGR158C
YOR076C YDL239C
YOR076C YHR069C
YOR076C YOL142W
YOR076C YCR035C
YCL031C YER165W
YCL031C YIL035C
YCL031C YNL186W
YCL031C YJL098W
YCL031C YGR090W
YGL252C YLR429W
YGL252C YDR388W
YGL252C YLR033W
YGL252C YDR381W
YGL252C YDR054C
YGL252C YNL031C
YGL252C YGL207W
YGL252C YOR117W
YNL297C YDR141C
YKL193C YFR003C
YKL193C YDR436W
YKL193C YML016C
YKL193C YER133W
YLR310C YBR225W
YLR310C YGL197W
YFL011W YPL240C
YHR122W YDR267C
YHR122W YIL128W
YOR272W YKL172W
YOR272W YOR206W
YOR272W YHR052W
YOR272W YMR049C
YOR272W YBR142W
YOR272W YLR039C
YOR272W YGR103W
YOR272W YFL002C
YOR272W YOR184W
YOR272W YLL008W
YNL238W YOL031C
YOL135C YOR174W
YOL135C YER022W
YOL135C YGR104C
YOL135C YGL151W
YOL135C YGL127C
YOL135C YDR308C
YOL135C YOL051W
YOL135C YBR253W
YOR323C YCR079W
YMR201C YHR179W
YLR069C YKL060C
YDR069C YKL028W
YDR069C YBL084C
YDR069C YJL041W
YDR069C YJR001W
YDR069C YEL041W
YDR069C YOR177C
YGR232W YDL147W
YGR232W YDR427W
YGR232W YDL097C
YGR232W YDR394W
YGR232W YIL075C
YGR232W YER021W
YGR232W YDR363W-A
YGR232W YKL145W
YGR232W YOR261C
YGR232W YHR027C
YGR232W YOR117W
YPR035W YDR171W
YDR227W YLR442C
YCR038C YPR137W
YOR157C YFL007W
YOR157C YBR225W
YOR157C YFR050C
YOR157C YML092C
YOR157C YMR314W
YOR157C YBL041W
YOR157C YOL038W
YOR157C YPR103W
YOR157C YJL001W
YOR157C YER094C
YOR157C YGR135W
YPL225W YOR224C
YLR299W YPL106C
YNL054W YIL144W
YNL054W YBR010W
YDR156W YOR210W
YDR156W YPR110C
YDR156W YOR341W
YDR156W YOR340C
YDR156W YNL248C
YDR156W YPR010C
YKL172W YHR052W
YKL172W YGR090W
YKL172W YLR196W
YDR358W YFR010W
YLR427W YLR002C
YGL015C YLR319C
YJR066W YML017W
YJR066W YMR014W
YJR066W YNL186W
YJR066W YFR010W
YJR066W YJL033W
YJR066W YNL099C
YJR066W YDR075W
YLR197W YOR206W
YLR197W YDL014W
YLR197W YNR054C
YLR197W YCR016W
YLR197W YNL250W
YLR197W YNL061W
YLR197W YGR240C
YLR197W YLR432W
YLR197W YNL308C
YLR197W YJL098W
YLR197W YOL144W
YLR197W YGL078C
YLR197W YER082C
YLR197W YCR057C
YLR197W YDL040C
YLR197W YJL033W
YLR197W YMR304W
YLR197W YLR347C
YLR197W YLR175W
YJR084W YDR381W
YJR084W YDR054C
YLR233C YFR010W
YDR385W YKL191W
YDR385W YML056C
YDR385W YDR432W
YDR385W YDR496C
YDR385W YNL250W
YDR385W YGR187C
YDR385W YMR031C
YDR385W YGL105W
YDR385W YJL033W
YDR385W YAR007C
YDR385W YOR133W
YDR385W YBL071W-A
YNR069C YNR068C
YGR020C YEL051W
YGR020C YLR447C
YGR020C YOR332W
YGR020C YPR036W
YGR020C YBR127C
YGR020C YHR039C-A
YOR093C YDL229W
YAL046C YAL043C
YDR198C YOR244W
YAL039C YLL024C
YJL091C YMR186W
YGR047C YOR110W
YGR047C YAL001C
YGR047C YDR362C
YGR047C YBR123C
YDR485C YJL081C
YDR485C YAL011W
YDR485C YLR385C
YDR485C YML041C
YDR485C YLR085C
YDR485C YDR334W
YOR206W YHR052W
YOR206W YDL014W
YOR206W YER165W
YOR206W YMR049C
YOR206W YKR081C
YOR206W YNL061W
YOR206W YPR169W
YOR206W YMR290C
YOR206W YGR202C
YOR206W YEL061C
YOR206W YGR090W
YOR206W YGR103W
YOR206W YOL077C
YOR206W YDR060W
YOR206W YLR002C
YOR206W YFL002C
YOR206W YLR196W
YOR206W YDR381W
YOR206W YJL033W
YBR054W YPL263C
YNL217W YBR010W
YDL060W YDL014W
YDL060W YDR432W
YDL060W YNL207W
YDL060W YHR089C
YDL060W YLR435W
YDL060W YNL308C
YDL060W YBR009C
YDL060W YGR090W
YDL060W YDR174W
YDL060W YDR381W
YDL060W YGR081C
YNR052C YAL021C
YOL076W YDR432W
YOL076W YPR140W
YOL076W YPR131C
YOL076W YGL207W
YML112W YDR432W
YML112W YJL006C
YGL241W YDR138W
YGL241W YDR224C
YLR115W YNL317W
YLR115W YDR301W
YLR115W YGR156W
YLR115W YNL222W
YLR115W YKL059C
YLR115W YDR195W
YLR115W YKL018W
YLR115W YKR002W
YLR115W YAL043C
YLR115W YLR277C
YLR115W YER133W
YLR115W YPR107C
YLR115W YGL207W
YER167W YMR049C
YMR104C YFR010W
YMR104C YKL126W
YNL317W YER165W
YNL317W YDR301W
YNL317W YGR156W
YNL317W YNL222W
YNL317W YKL059C
YNL317W YHR029C
YNL317W YDR195W
YNL317W YKL018W
YNL317W YKR002W
YNL317W YAL043C
YNL317W YGL014W
YNL317W YDR381W
YNL317W YLR277C
YNL317W YER133W
YNL317W YPR107C
YOR156C YLR033W
YOR156C YFR037C
YHR052W YDL014W
YHR052W YFR001W
YHR052W YDR496C
YHR052W YMR049C
YHR052W YKR081C
YHR052W YNL061W
YHR052W YBR142W
YHR052W YHR085W
YHR052W YMR290C
YHR052W YDL112W
YHR052W YOL077C
YHR052W YDR060W
YHR052W YLR074C
YHR052W YFL002C
YHR052W YDR381W
YHR052W YLR175W
YHR052W YER006W
YKR026C YDR211W
YKR026C YER025W
YKR026C YGR083C
YKR026C YBR270C
YKR026C YOR260W
YKR026C YJR007W
YJR043C YDL102W
YJR043C YJR006W
YJR043C YBR088C
YKL060C YFR048W
YKL060C YKL012W
YKL060C YNL250W
YKL060C YGL066W
YKL060C YDR457W
YKL060C YDR234W
YKL060C YKL007W
YKL060C YLR039C
YKL060C YAL043C
YKL060C YFL023W
YKL060C YDR362C
YKL060C YJL033W
YKL060C YOL013C
YKL035W YDL014W
YKL035W YJR002W
YKL035W YLR449W
YKL035W YBR142W
YKL035W YGR090W
YKL035W YGL242C
YKL035W YDL153C
YNL073W YLR429W
YNL073W YPL106C
YNL073W YJL115W
YNL073W YKR008W
YMR280C YGL105W
YGR217W YAL043C
YOR174W YER022W
YOR174W YGR104C
YOR174W YGL025C
YOR174W YHR058C
YOR174W YGL151W
YOR174W YGL127C
YOR174W YDR308C
YOR174W YPR001W
YOR174W YBR193C
YOR174W YBL093C
YOR174W YOL051W
YOR174W YBR253W
YOR174W YPR168W
YOR174W YDL005C
YPR149W YLR447C
YPR149W YOL086C
YPR149W YEL013W
YNL015W YOR168W
YDR251W YJL052W
YDR150W YLR424W
YDR150W YPR103W
YOL097C YOR374W
YOR110W YAL001C
YOR110W YDR362C
YOR110W YBR123C
YBR258C YPL138C
YBR258C YBR175W
YFR019W YNL325C
YFR019W YPL004C
YFR019W YGR086C
YBR223C YDR388W
YBR223C YKR008W
YNL241C YEL061C
YJL154C YJL053W
YJL154C YOR069W
YJL154C YHR012W
YJL154C YOR132W
YJL154C YPL070W
YDR091C YBR010W
YDR091C YDL208W
YDR091C YJR067C
YDR091C YLR192C
YJL123C YNL215W
YJL123C YOL109W
YJL123C YBR159W
YHR066W YDL014W
YHR066W YER165W
YHR066W YKL014C
YHR066W YMR239C
YHR066W YKR081C
YHR066W YDR060W
YPL047W YGL112C
YPL047W YGR154C
YPL047W YMR223W
YPL047W YBR081C
YPL047W YDR448W
YPL047W YGL066W
YPL047W YDR145W
YPL047W YGR252W
YPL047W YPL254W
YPL047W YDR174W
YPL047W YDR176W
YPL047W YOL148C
YPL047W YDR167W
YPL047W YBR198C
YIR003W YER071C
YIR003W YKL007W
YIR003W YIL034C
YKL191W YOR133W
YKL191W YBL071W-A
YNR006W YBR279W
YNR006W YGL105W
YNR006W YHL002W
YHR120W YPR144C
YER111C YLR435W
YER111C YLR182W
YER111C YOR083W
YMR186W YHR064C
YMR186W YIR007W
YMR186W YBR079C
YMR186W YAL003W
YMR186W YFR048W
YMR186W YPL240C
YMR186W YML032C
YMR186W YDL126C
YMR186W YCL011C
YMR186W YNL186W
YMR186W YDR457W
YMR186W YNR031C
YMR186W YDR168W
YMR186W YOL086C
YMR186W YDR234W
YMR186W YJR032W
YMR186W YGR123C
YMR186W YER086W
YMR186W YDR533C
YMR186W YLR249W
YMR186W YLR216C
YMR186W YER129W
YMR186W YOR027W
YMR186W YOL013C
YMR186W YJL080C
YMR207C YFR004W
YML015C YGL112C
YML015C YDR145W
YML015C YMR005W
YML015C YML098W
YML015C YBR198C
YML015C YMR236W
YML015C YPL011C
YOR197W YGL105W
YKR072C YKL088W
YDL014W YGR128C
YDL014W YNR054C
YDL014W YDR432W
YDL014W YDR280W
YDL014W YDR496C
YDL014W YMR014W
YDL014W YNL250W
YDL014W YNL061W
YDL014W YGL049C
YDL014W YLR221C
YDL014W YKL075C
YDL014W YHR089C
YDL014W YKL018W
YDL014W YMR075W
YDL014W YJL168C
YDL014W YGL120C
YDL014W YGL078C
YDL014W YCR057C
YDL014W YDL208W
YDL014W YGR090W
YDL014W YBL024W
YDL014W YGR103W
YDL014W YDR060W
YDL014W YDL040C
YDL014W YER164W
YDL014W YJL050W
YDL014W YJL033W
YDL014W YMR128W
YDL014W YOL051W
YDL014W YLR175W
YDL014W YLR410W
YDL014W YER147C
YOR230W YJL026W
YOR230W YLR259C
YOR230W YGR180C
YOR230W YOR229W
YGR234W YLL024C
YGR234W YAL038W
YGR234W YBR127C
YGR234W YML085C
YBR095C YOL004W
YBR095C YPL181W
YBR095C YMR263W
YBR095C YAL013W
YBR095C YNL097C
YBR095C YIL084C
YBR095C YPL139C
YGR043C YLR354C
YMR125W YJR041C
YMR125W YDR432W
YMR125W YKL214C
YMR125W YBR119W
YMR125W YIL061C
YMR125W YPL190C
YMR125W YDL087C
YMR125W YLR298C
YMR125W YHL034C
YMR125W YKR008W
YMR125W YGR013W
YGL180W YPR185W
YPL086C YGR200C
YPL086C YHR187W
YLL003W YGL120C
YLR425W YBR011C
YLR425W YPL066W
YDR109C YBR009C
YDR221W YFR016C
YMR078C YCL016C
YMR078C YOL094C
YLR094C YPL106C
YNL161W YFL034C-B
YLR231C YBR025C
YLR380W YLR429W
YLR380W YLR002C
YDL201W YDR165W
YFR003C YER133W
YIL033C YJL164C
YIL033C YLR449W
YIL033C YKL166C
YIL033C YPL203W
YIL033C YPL048W
YOR368W YLR288C
YGR128C YER165W
YGR128C YPL126W
YGR128C YDR398W
YGR128C YEL055C
YGR128C YER077C
YGR128C YDR324C
YGR128C YGR240C
YGR128C YGL195W
YGR128C YJL109C
YGR128C YHR196W
YGR128C YCR057C
YGR128C YDR381W
YFR052W YOR259C
YFR052W YDL147W
YFR052W YDR427W
YFR052W YDL097C
YFR052W YDR394W
YFR052W YIL075C
YFR052W YFR010W
YFR052W YFR004W
YFR052W YHR200W
YFR052W YER021W
YFR052W YDR363W-A
YFR052W YKL145W
YFR052W YOR261C
YFR052W YDL007W
YFR052W YHR027C
YGR106C YGL105W
YGL086W YJL030W
YGL086W YDL115C
YOR048C YDR432W
YOR048C YGL246C
YOR048C YDR289C
YPR101W YMR213W
YPR101W YLL036C
YCL004W YBR009C
YHR034C YGR270W
YHR034C YCR060W
YOL070C YNL078W
YNR054C YBR142W
YNR054C YMR290C
YNR054C YGL120C
YNR054C YNL132W
YNR054C YMR128W
YNR054C YNL099C
YIL015W YNL088W
YEL030W YNL250W
YEL030W YLR203C
YML114C YPL129W
YML114C YCR042C
YML114C YLR345W
YHR201C YGL105W
YNL299W YJL050W
YNL311C YHR115C
YNL311C YKL001C
YML036W YGR262C
YML036W YKR038C
YML036W YJL184W
YLR113W YLR248W
YLR113W YKL216W
YLR113W YGL158W
YER165W YJR041C
YER165W YML017W
YER165W YGR104C
YER165W YDR432W
YER165W YAL003W
YER165W YHR205W
YER165W YNL088W
YER165W YPL016W
YER165W YGL049C
YER165W YCR043C
YER165W YBR060C
YER165W YPL138C
YER165W YCL011C
YER165W YHR089C
YER165W YPL190C
YER165W YBL084C
YER165W YER035W
YER165W YKL130C
YER165W YDL182W
YER165W YPR161C
YER165W YJL109C
YER165W YHR196W
YER165W YAL007C
YER165W YGL120C
YER165W YGR272C
YER165W YDR234W
YER165W YAR071W
YER165W YGR090W
YER165W YBL024W
YER165W YDR172W
YER165W YNL262W
YER165W YHL034C
YER165W YLR002C
YER165W YDL040C
YER165W YER164W
YER165W YJL050W
YER165W YNL255C
YER165W YJL033W
YER165W YBR065C
YER165W YMR128W
YER165W YNL031C
YER165W YDR363W-A
YER165W YGR245C
YER165W YBR049C
YER165W YPR086W
YER165W YLR175W
YER165W YLR410W
YMR106C YMR284W
YMR106C YBR010W
YCL059C YNL308C
YCL059C YDL208W
YCL059C YLR175W
YGL112C YMR227C
YGL112C YMR223W
YGL112C YBR081C
YGL112C YDR448W
YGL112C YGL066W
YGL112C YGR274C
YGL112C YDR392W
YGL112C YDR145W
YGL112C YLR055C
YGL112C YCL010C
YGL112C YGR252W
YGL112C YPL254W
YGL112C YMR005W
YGL112C YDR172W
YGL112C YML098W
YGL112C YDR176W
YGL112C YOL148C
YGL112C YDR167W
YGL112C YBR198C
YGL112C YMR236W
YGL112C YPL011C
YJR014W YER007C-A
YPL018W YBR107C
YPL018W YBR211C
YPL018W YPL226W
YPL018W YLR381W
YJR041C YKL014C
YJR041C YDR432W
YKR028W YNL250W
YKR028W YDR293C
YDL175C YPL190C
YDL175C YOL115W
YDL175C YJL050W
YDL102W YJR006W
YMR033W YBR289W
YMR033W YLR321C
YMR033W YPL016W
YMR033W YCR052W
YMR033W YML127W
YMR033W YLR033W
YMR033W YJL176C
YMR033W YFR037C
YMR033W YDR303C
YMR033W YPR034W
YMR033W YKR008W
YMR033W YGR275W
YPR003C YDL147W
YPR003C YGL105W
YGR262C YKR038C
YGR262C YER174C
YGR262C YDR098C
YDR202C YGL207W
YNL013C YMR049C
YCR082W YOR023C
YOR001W YGR195W
YOR001W YOL021C
YOR001W YDR280W
YOR001W YHR081W
YOR001W YGR158C
YOR001W YHR069C
YOR001W YOL142W
YOR001W YJL050W
YOR001W YLR347C
YOR001W YCR035C
YOR001W YPR137W
YKL088W YIL035C
YKL088W YOR061W
YKL088W YGR094W
YKL088W YML016C
YLR276C YBR010W
YLR276C YKR081C
YLR276C YMR308C
YDR409W YBR009C
YBR221C YFL018C
YBR221C YGR193C
YBR221C YER178W
YAL005C YBR169C
YAL005C YMR061W
YAL005C YKR008W
YAL005C YNL271C
YAL005C YLR440C
YDR097C YOL090W
YDR097C YAR007C
YBR103W YDR432W
YBR103W YIL112W
YBR103W YDR155C
YBR103W YKR029C
YBR103W YCR033W
YBR103W YGL194C
YHR064C YAL003W
YHR064C YGR285C
YHR064C YGL066W
YHR064C YNL209W
YHR064C YDR234W
YHR064C YDL229W
YHR064C YFL013C
YPL045W YMR231W
YPL045W YAL002W
YPL045W YDR080W
YLR314C YHR107C
YLR314C YCR002C
YLR314C YJR032W
YLR314C YDL225W
YNL126W YMR049C
YNL126W YLR212C
YOL139C YML056C
YOL139C YDL126C
YOL139C YGL049C
YOL139C YHL034C
YOL139C YKR059W
YKL210W YGL137W
YKL210W YMR119W
YKL210W YOR184W
YER146W YJR022W
YER146W YHR165C
YER146W YFL017W-A
YER146W YBL026W
YER146W YDL239C
YER146W YLR438C-A
YER146W YJL124C
YER146W YLR275W
YJL089W YMR049C
YMR301C YGL120C
YGR154C YNL201C
YGR154C YDR388W
YGR154C YBR279W
YGR154C YGL244W
YGR154C YGR103W
YGR154C YCR009C
YER022W YGR104C
YER022W YGL025C
YER022W YHR058C
YER022W YGL151W
YER022W YGL127C
YER022W YEL061C
YER022W YDR308C
YER022W YBR193C
YER022W YBL093C
YER022W YER129W
YER022W YOL051W
YER022W YBR253W
YER022W YMR112C
YER022W YPR168W
YER022W YNL236W
YER022W YDL005C
YMR205C YDR138W
YMR205C YGR240C
YML017W YGL049C
YGR281W YER049W
YMR227C YGR274C
YMR227C YDR145W
YMR227C YML098W
YMR227C YBR198C
YMR227C YMR236W
YMR227C YPL011C
YEL051W YOR332W
YEL051W YBR127C
YEL051W YHR039C-A
YOL004W YOR046C
YOL004W YDR432W
YOL004W YPR023C
YOL004W YPL181W
YOL004W YIL035C
YOL004W YMR263W
YOL004W YKL028W
YOL004W YMR075W
YOL004W YJR138W
YOL004W YAL013W
YOL004W YNL097C
YOL004W YAL034C
YOL004W YIL084C
YOL004W YDR422C
YOL004W YPR184W
YOL004W YGL207W
YOL004W YPL139C
YML056C YLR432W
YML056C YHR216W
YML056C YAR073W
YML056C YAR075W
YML056C YLR410W
YFL007W YBR010W
YFL007W YOL038W
YFL007W YPR103W
YDR301W YGR156W
YDR301W YKL059C
YDR301W YDR195W
YDR301W YKL018W
YDR301W YMR061W
YDR301W YKR002W
YDR301W YAL043C
YDR301W YLR277C
YDR301W YER133W
YDR301W YPR107C
YDR301W YPL263C
YJL053W YOR069W
YJL053W YHR012W
YJL053W YOR132W
YPR104C YDR174W
YLL001W YLL024C
YHL006C YDR078C
YGR198W YDR050C
YGR010W YMR172W
YGR010W YLR328W
YNL167C YBR010W
YAL060W YAL061W
YIL144W YDL220C
YIL144W YMR117C
YIL144W YNR061C
YIL144W YDR081C
YIL144W YNR031C
YIL144W YOR291W
YIL144W YOL069W
YIL144W YBR028C
YIL144W YDL223C
YIL144W YOR075W
YIL144W YGR089W
YIL144W YHL023C
YIL144W YER018C
YAR042W YLL024C
YAR042W YDL019C
YAR042W YDR381W
YAR042W YMR062C
YLR248W YLR060W
YER091C YBL055C
YER091C YMR034C
YER091C YLR347C
YDL203C YBR011C
YDL203C YGR058W
YLR215C YER025W
YLR215C YOR133W
YOL054W YNL030W
YOL054W YIL035C
YOL054W YBR010W
YOL054W YBR009C
YOL054W YDR254W
YOL054W YNL031C
YOL054W YGL207W
YOL054W YLR058C
YFR001W YMR049C
YFR001W YNL061W
YFR001W YMR290C
YFR001W YNL002C
YFR001W YGR090W
YFR001W YPL093W
YFR001W YOL077C
YFR001W YLR002C
YFR001W YFL002C
YFR001W YGL111W
YFR001W YER006W
YLR342W YDR498C
YLR342W YAL007C
YLR342W YGR229C
YLR335W YAR002W
YLR335W YER110C
YLR335W YNL031C
YLR335W YGL207W
YLR335W YLR347C
YJR102C YPL002C
YOR020C YML064C
YGR104C YDR432W
YGR104C YGL025C
YGR104C YHR058C
YGR104C YBR238C
YGR104C YGL151W
YGR104C YNL209W
YGR104C YGR274C
YGR104C YGL127C
YGR104C YDR308C
YGR104C YGR178C
YGR104C YBL055C
YGR104C YBR193C
YGR104C YBL093C
YGR104C YOL051W
YGR104C YBR253W
YGR104C YIL043C
YGR104C YMR112C
YGR104C YPR168W
YGR104C YOR014W
YGR104C YNL236W
YGR104C YDL005C
YGR173W YHR119W
YBR126C YMR261C
YBR126C YML100W
YBR126C YDR074W
YBR126C YLR002C
YOL149W YEL015W
YOL149W YBR094W
YOR046C YOR244W
YOR046C YPL004C
YOR046C YGR086C
YPR187W YPR110C
YPR187W YOR116C
YPR187W YIL021W
YPR187W YOR341W
YPR187W YOR340C
YPR187W YNL248C
YPR187W YGL070C
YPR187W YOR207C
YPR187W YJR063W
YPR187W YOL005C
YPR187W YGR063C
YPR187W YOR151C
YPR187W YPR190C
YPR187W YDL140C
YEL018W YPR023C
YEL018W YFL024C
YEL018W YOR244W
YEL018W YJL081C
YEL018W YNL107W
YEL018W YDR359C
YEL018W YDR381W
YDR432W YPL126W
YDR432W YNL088W
YDR432W YMR037C
YDR432W YMR049C
YDR432W YMR014W
YDR432W YNL224C
YDR432W YBR010W
YDR432W YKL160W
YDR432W YCL011C
YDR432W YNL209W
YDR432W YMR290C
YDR432W YPL190C
YDR432W YMR075W
YDR432W YDR457W
YDR432W YBL067C
YDR432W YPR161C
YDR432W YGL120C
YDR432W YGR272C
YDR432W YDR234W
YDR432W YDR153C
YDR432W YER112W
YDR432W YHL034C
YDR432W YDR482C
YDR432W YER162C
YDR432W YNL255C
YDR432W YJL033W
YDR432W YMR304W
YDR432W YDL229W
YDR432W YNR047W
YGR195W YOL021C
YGR195W YDR280W
YGR195W YGR158C
YGR195W YHR069C
YGR195W YOL142W
YGR195W YCR035C
YBL046W YNL201C
YBL046W YGL137W
YBL046W YDR293C
YBL046W YML010W
YBL046W YDR075W
YOL072W YDR159W
YIL017C YGL227W
YIL017C YIL097W
YNL220W YOR187W
YNL220W YMR189W
YPR023C YFL024C
YPR023C YLL024C
YPR023C YOR244W
YPR023C YJL081C
YPR023C YMR075W
YPR023C YDR359C
YPR023C YBR127C
YPR023C YDR334W
YPR023C YPL139C
YPL126W YDR398W
YPL126W YEL055C
YPL126W YDR324C
YPL126W YGL137W
YPL126W YJL109C
YPL126W YHR196W
YPL126W YOR361C
YPL126W YER082C
YPL126W YCR057C
YPL126W YMR173W
YHR101C YPL106C
YPL268W YBR010W
YER132C YMR049C
YBR079C YBL017C
YBR079C YOR061W
YBR079C YMR146C
YBR079C YNL084C
YBR079C YOR361C
YBR079C YNL244C
YBR079C YER025W
YBR079C YLR192C
YBR079C YDR429C
YBR079C YJR007W
YPL183C YPL022W
YPL183C YBR061C
YHR056C YLR321C
YHR056C YDR303C
YDL100C YKL082C
YDL100C YGL020C
YMR284W YBR010W
YMR284W YBR009C
YMR284W YDL208W
YMR284W YNL031C
YNL215W YJL081C
YNL215W YNL059C
YNL215W YLR052W
YNL215W YFL013C
YGL027C YGR264C
YDR200C YLR002C
YDR255C YGL227W
YGR260W YBR010W
YLR274W YLL024C
YLR274W YFL039C
YLR274W YBR127C
YLR274W YBR118W
YLR274W YML085C
YJR156C YPL004C
YJR156C YGR086C
YOR007C YOL111C
YOR007C YBR137W
YDL220C YBR010W
YDL220C YFR010W
YAL003W YGR285C
YAL003W YLL026W
YAL003W YOR187W
YAL003W YDR457W
YAL003W YPL004C
YAL003W YLR249W
YAL003W YDL190C
YAL003W YPL048W
YAL003W YER070W
YAL003W YKL081W
YAL003W YBR249C
YIL078W YJL020C
YFL024C YOR244W
YFL024C YJL081C
YFL024C YNL107W
YFL024C YFR037C
YFL024C YDL208W
YFL024C YNL097C
YFL024C YFL039C
YFL024C YDR359C
YFL024C YDL115C
YFL053W YMR259C
YBR101C YBR115C
YHR062C YBR167C
YHR062C YNL221C
YHR062C YGL207W
YKL195W YPL106C
YDR320C YFR010W
YDR320C YDL239C
YDR320C YDR363W-A
YNL124W YLR175W
YDR534C YMR173W
YOR069W YHR012W
YOR069W YOR132W
YOR069W YPL070W
YBR227C YGL105W
YGR270W YCR060W
YGR270W YGL207W
YGR156W YKL059C
YGR156W YDR195W
YGR156W YKL018W
YGR156W YKR002W
YGR156W YAL043C
YGR156W YLR277C
YGR156W YER133W
YGR156W YOR179C
YGR156W YPR107C
YFR048W YOL086C
YMR307W YBR248C
YOL006C YOL021C
YOL006C YML127W
YOL006C YMR233W
YOL006C YDR289C
YOL006C YPL129W
YOL006C YGL207W
YOL006C YIL043C
YOL006C YLR410W
YOL006C YHR027C
YOL021C YDR280W
YOL021C YNL088W
YOL021C YHR081W
YOL021C YPR110C
YOL021C YOR116C
YOL021C YGR158C
YOL021C YJL011C
YOL021C YHR069C
YOL021C YOL142W
YOL021C YKR025W
YOL021C YCR035C
YOL021C YPR190C
YLR132C YLL036C
YML011C YLR429W
YML011C YEL037C
YML011C YER162C
YNL201C YIL153W
YNL201C YPR140W
YNL201C YDR293C
YNL201C YML010W
YNL201C YHR082C
YNL201C YER070W
YNL201C YDR075W
YDR398W YDR324C
YDR398W YJL109C
YDR398W YHR196W
YDR398W YNR051C
YDR398W YDR381W
YDR398W YKR092C
YBR289W YPL016W
YBR289W YJL176C
YBR289W YHL025W
YKL212W YPL099C
YOR212W YHR005C
YOR212W YDR264C
YEL053C YCR020C-A
YEL053C YPR051W
YCR014C YDL147W
YCR014C YFR010W
YCR014C YHR027C
YPR106W YMR049C
YOR164C YOL111C
YPL082C YDR303C
YPL082C YDR172W
YGR283C YHR089C
YGR283C YMR310C
YLR429W YGL106W
YLR429W YMR240C
YLR429W YLR225C
YLR429W YCR043C
YLR429W YMR086W
YLR429W YJL076W
YLR429W YDL095W
YLR429W YDR314C
YLR429W YMR075W
YLR429W YLR203C
YLR429W YPR161C
YLR429W YPL022W
YLR429W YFR010W
YLR429W YDR440W
YLR429W YEL037C
YLR429W YFL039C
YLR429W YKL126W
YLR429W YDR174W
YLR429W YBR159W
YLR429W YPL085W
YLR429W YGR261C
YLR429W YJL033W
YLR429W YKR082W
YLR429W YAR007C
YLR429W YPL218W
YLR429W YLL022C
YLR429W YCR009C
YDR369C YNL250W
YDR369C YMR224C
YDR369C YNL031C
YLR321C YCR052W
YLR321C YML127W
YLR321C YLR033W
YLR321C YFR037C
YLR321C YDR303C
YLR321C YPR034W
YLR321C YKR008W
YLR321C YGR275W
YDR350C YGR090W
YKL012W YBR119W
YKL012W YIL061C
YKL012W YFL017W-A
YKL012W YDR515W
YKL012W YDL087C
YKL012W YER029C
YKL012W YLR298C
YKL012W YPR182W
YKL012W YGR074W
YKL012W YLR275W
YKL012W YLR147C
YKL012W YGR013W
YKL012W YDR240C
YKL012W YHR086W
YJL164C YKL166C
YJL164C YPL203W
YNL065W YDR054C
YNL030W YBR009C
YNL030W YCR057C
YNL030W YNL031C
YNL030W YNL206C
YNL030W YGL207W
YNL030W YEL056W
YNL030W YLL022C
YDR356W YIL075C
YDR356W YJL050W
YDR426C YPL106C
YNL085W YLR259C
YNL085W YNL055C
YKL043W YLR039C
YAL048C YLL024C
YAL048C YOL086C
YAL048C YBR127C
YGL200C YAL007C
YGL200C YML012W
YGL200C YOR016C
YOR019W YMR049C
YDR280W YPR189W
YDR280W YHR081W
YDR280W YGR158C
YDR280W YGR161C
YDR280W YEL021W
YDR280W YHR069C
YDR280W YPR010C
YDR280W YOL142W
YDR280W YOR120W
YDR280W YJL050W
YDR280W YDL105W
YDR280W YCR035C
YPR189W YGL213C
YOR259C YDL147W
YOR259C YDR427W
YOR259C YDL097C
YOR259C YDR394W
YOR259C YIL075C
YOR259C YFR010W
YOR259C YEL037C
YOR259C YFR004W
YOR259C YHR200W
YOR259C YER021W
YOR259C YDR363W-A
YOR259C YOR261C
YOR259C YDL007W
YOR259C YHR027C
YGR197C YGL105W
YLL024C YKL059C
YLL024C YLR172C
YLL024C YML109W
YLL024C YJL208C
YLL024C YJL002C
YLL024C YJR091C
YLL024C YNL175C
YLL024C YBL084C
YLL024C YCR004C
YLL024C YHR169W
YLL024C YKR067W
YLL024C YER013W
YLL024C YDR068W
YLL024C YCR092C
YLL024C YML075C
YLL024C YER089C
YLL024C YDR498C
YLL024C YGR229C
YLL024C YIL022W
YLL024C YMR005W
YLL024C YGR231C
YLL024C YDR303C
YLL024C YDL044C
YLL024C YNL049C
YLL024C YLL040C
YLL024C YNL055C
YLL024C YDL015C
YLL024C YPL085W
YLL024C YDR283C
YLL024C YKR090W
YLL024C YPR107C
YLL024C YOR098C
YLL024C YNR029C
YLL024C YKL085W
YLL024C YOR014W
YLL024C YDR161W
YLL024C YFL013C
YGL106W YJL115W
YGL106W YBR130C
YGL106W YER151C
YGL106W YFL039C
YGL106W YPR171W
YGL106W YJL033W
YGL106W YDR171W
YGL106W YOR127W
YGL106W YMR173W
YGL106W YOR326W
YOL029C YLR438C-A
YNL222W YKL018W
YNL222W YAL043C
YML118W YGL105W
YHR205W YDL126C
YMR240C YOR319W
YMR240C YDL043C
YMR240C YPL213W
YMR240C YML049C
YMR240C YER172C
YMR240C YER029C
YMR240C YDR482C
YMR240C YJL203W
YMR240C YLR147C
YGR062C YGL105W
YPL240C YDL193W
YPL240C YBR199W
YPL240C YDR490C
YPL240C YCL024W
YPL240C YGR123C
YPL240C YBR094W
YPL240C YJR040W
YPL240C YLR216C
YPL240C YGR180C
YPL240C YMR070W
YPL240C YOR027W
YPL240C YOL013C
YPL240C YLR175W
YPL240C YMR210W
YPL240C YJL080C
YPL240C YBL104C
YGR244C YOR142W
YDR496C YKR081C
YDR496C YLR449W
YDR496C YPR169W
YDR496C YNL175C
YDR496C YDL040C
YDR496C YLR175W
YML032C YER095W
YML032C YAR007C
YLR146C YPR069C
YBR052C YCR004C
YNL088W YIL035C
YNL088W YJL115W
YNL088W YDL182W
YNL088W YDR381W
YNL088W YDL040C
YNL088W YJL033W
YNL088W YDR050C
YNL088W YGL207W
YCR079W YMR049C
YCR079W YMR239C
YCR079W YGL070C
YKL033W YJR136C
YPL181W YMR263W
YPL181W YAL013W
YPL181W YIL084C
YPL181W YPL139C
YHR081W YHR069C
YLR417W YPL002C
YLR417W YCR065W
YBL054W YFR010W
YBL054W YDR363W-A
YGL025C YGL127C
YGL025C YDR308C
YGL025C YBL093C
YGL025C YOL051W
YGL025C YBR253W
YGL025C YPR168W
YGL025C YDL005C
YMR117C YOL069W
YMR117C YER018C
YLR272C YFR031C
YLR272C YLR039C
YLR272C YBL097W
YOR005C YGR180C
YKL059C YDR195W
YKL059C YKL018W
YKL059C YKR002W
YKL059C YAL043C
YKL059C YLR277C
YKL059C YER133W
YKL059C YPR107C
YGL092W YDL116W
YGL092W YGL100W
YGL092W YKL057C
YGL092W YJR042W
YGL092W YLR208W
YCL039W YGL227W
YCL039W YBL049W
YGR136W YGR058W
YJL125C YNL062C
YBR107C YBR211C
YBR107C YDR318W
YBR107C YPR046W
YBR107C YLR315W
YBR107C YDR254W
YPL049C YDR480W
YPL049C YHR084W
YJL070C YML035C
YHR060W YLR447C
YGL227W YBR105C
YGL227W YLR449W
YGL227W YJL115W
YGL227W YIL097W
YGL227W YLR039C
YGL227W YDL176W
YAL001C YDR362C
YAL001C YDR363W-A
YAL001C YBR123C
YHR155W YKL081W
YBR225W YGL197W
YBR169C YPL106C
YBR169C YNL209W
YBR169C YGL137W
YBR169C YDR171W
YBR169C YDL229W
YEL055C YDR324C
YEL055C YJL109C
YEL055C YHR196W
YEL055C YLR196W
YEL055C YER070W
YEL055C YHR027C
YKL045W YBL035C
YKL045W YNL102W
YNL207W YLR435W
YDR428C YDL147W
YOR210W YPR110C
YOR210W YOR116C
YOR210W YIL021W
YOR210W YDR404C
YOR210W YOR224C
YOR210W YOR341W
YOR210W YOR340C
YOR210W YNL113W
YOR210W YGL043W
YOR210W YNL248C
YOR210W YJL011C
YOR210W YPR010C
YOR210W YGR005C
YOR210W YKR008W
YOR210W YGL070C
YOR210W YOR207C
YOR210W YJR063W
YOR210W YNR003C
YOR210W YOL005C
YOR210W YOR151C
YOR210W YPR190C
YOR210W YDL115C
YOR210W YDL140C
YOL008W YDL208W
YER077C YJL109C
YLR089C YLR259C
YKR083C YDR201W
YKR095W YIL035C
YKR095W YBL075C
YKR095W YGR155W
YKR095W YER021W
YKR095W YAR007C
YMR223W YBR081C
YMR223W YDR448W
YMR223W YGL066W
YMR223W YDR392W
YMR223W YDR145W
YMR223W YLR055C
YMR223W YCL010C
YMR223W YGR252W
YMR223W YPL254W
YMR223W YDR176W
YMR223W YOL148C
YMR223W YDR167W
YMR223W YBR198C
YCR016W YDL208W
YMR154C YIL035C
YGL206C YMR049C
YGL206C YPL106C
YGL206C YGR167W
YMR049C YKR081C
YMR049C YNL061W
YMR049C YDR087C
YMR049C YLR449W
YMR049C YOR354C
YMR049C YGL151W
YMR049C YDR119W
YMR049C YDL122W
YMR049C YJR059W
YMR049C YPL147W
YMR049C YMR290C
YMR049C YDR269C
YMR049C YIL127C
YMR049C YNL002C
YMR049C YLR278C
YMR049C YOR168W
YMR049C YHR134W
YMR049C YNL283C
YMR049C YGL164C
YMR049C YDL208W
YMR049C YPL175W
YMR049C YPL217C
YMR049C YHR099W
YMR049C YGR103W
YMR049C YOL075C
YMR049C YDL058W
YMR049C YPL093W
YMR049C YDL218W
YMR049C YNL262W
YMR049C YIL026C
YMR049C YOL077C
YMR049C YBL055C
YMR049C YDL223C
YMR049C YFL002C
YMR049C YHL035C
YMR049C YGL105W
YMR049C YNL045W
YMR049C YMR287C
YMR049C YGL111W
YMR049C YJL029C
YMR049C YIL175W
YMR049C YLR175W
YMR049C YLR410W
YMR049C YLL008W
YMR049C YPR196W
YMR049C YBR045C
YMR049C YER006W
YMR049C YLR058C
YGR285C YPL106C
YGR285C YNL209W
YGR285C YDR457W
YGR285C YDR234W
YGR285C YBR088C
YGR285C YDL229W
YGR285C YFL013C
YLR047C YLR039C
YDL147W YDR427W
YDL147W YPL242C
YDL147W YDL097C
YDL147W YJR138W
YDL147W YDR394W
YDL147W YIL075C
YDL147W YFR010W
YDL147W YIL071C
YDL147W YDL216C
YDL147W YDR459C
YDL147W YDR108W
YDL147W YKR088C
YDL147W YFR004W
YDL147W YHR200W
YDL147W YER021W
YDL147W YDR363W-A
YDL147W YKL145W
YDL147W YOR261C
YDL147W YDL007W
YDL147W YHR027C
YDL147W YOR117W
YMR014W YMR290C
YMR014W YNL308C
YMR014W YGR272C
YMR014W YDR381W
YMR014W YJL033W
YIL137C YGR204W
YIL137C YGL105W
YBR119W YIL061C
YBR119W YFL017W-A
YBR119W YAL043C
YBR119W YER029C
YBR119W YLR298C
YBR119W YPR182W
YBR119W YGR074W
YBR119W YLR275W
YBR119W YLR147C
YBR119W YGR013W
YBR119W YDR240C
YBR119W YHR086W
YNL032W YKR008W
YNL032W YHL029C
YNL032W YNL099C
YOR281C YJL111W
YHR023W YDR457W
YHR023W YGR090W
YHR023W YPR188C
YER095W YDR076W
YER095W YNL064C
YLR170C YHL019C
YHR182W YKR008W
YDR477W YER027C
YDR477W YDR422C
YDR477W YGL115W
YDR477W YGL105W
YOR042W YFR024C-A
YOR042W YMR259C
YIL035C YAL019W
YIL035C YKL160W
YIL035C YMR172W
YIL035C YOR061W
YIL035C YGL137W
YIL035C YJL115W
YIL035C YBR279W
YIL035C YGL078C
YIL035C YGR090W
YIL035C YDR034C
YIL035C YGR103W
YIL035C YDR172W
YIL035C YBR088C
YIL035C YER164W
YIL035C YGL105W
YIL035C YER133W
YIL035C YNL031C
YIL035C YGR063C
YIL035C YGL207W
YIL035C YNL149C
YIL035C YHR131C
YKL010C YBR010W
YKL010C YDL239C
YKL010C YGR178C
YKL010C YNR003C
YKL010C YNL031C
YKL010C YBR082C
YKL010C YLL036C
YDR427W YOR209C
YDR427W YDL097C
YDR427W YDR394W
YDR427W YIL075C
YDR427W YFR010W
YDR427W YEL037C
YDR427W YFR004W
YDR427W YHR200W
YDR427W YER021W
YDR427W YDR363W-A
YDR427W YKL145W
YDR427W YOR261C
YDR427W YDL007W
YDR427W YHR027C
YDR427W YOR117W
YJR022W YBL026W
YJR022W YER172C
YJR022W YER029C
YJR022W YNL147W
YJR022W YGR074W
YJR022W YLR275W
YJR022W YLR147C
YNL250W YBL075C
YNL250W YPL106C
YNL250W YMR224C
YNL250W YDR394W
YNL250W YFR010W
YNL250W YER162C
YNL250W YLR044C
YNL250W YBR065C
YLL026W YGL066W
YLL026W YDR234W
YLL026W YLR216C
YLL026W YOR027W
YLL026W YER049W
YGL108C YDL126C
YDR388W YEL037C
YDR388W YBR108W
YDR388W YJL033W
YDR388W YER049W
YDR388W YCR009C
YDR388W YPL249C
YOR319W YML049C
YGR119C YGL172W
YGR119C YJL041W
YGR119C YFR002W
YNL224C YGL120C
YAL020C YBL071W-A
YPL242C YGL105W
YMR239C YLR086W
YMR239C YHR029C
YMR239C YML100W
YMR239C YDL141W
YMR239C YAL026C
YMR239C YGR204W
YMR239C YNR031C
YMR239C YIL073C
YMR239C YDR360W
YMR239C YFL021W
YMR239C YCL030C
YMR239C YDR381W
YMR239C YOR049C
YMR239C YPL243W
YMR239C YMR177W
YLR028C YMR120C
YLR028C YER133W
YER136W YER031C
YER136W YLR262C
YER136W YKR014C
YDR028C YER133W
YOR358W YGL237C
YDL002C YJL081C
YDL002C YLR052W
YDL002C YER092W
YDL002C YGL150C
YDL002C YFL013C
YDR162C YDL006W
YDR162C YJL128C
YNL040W YNL325C
YOR129C YGL105W
YBR010W YPL075W
YBR010W YPR052C
YBR010W YMR237W
YBR010W YOL012C
YBR010W YNL036W
YBR010W YBL017C
YBR010W YML104C
YBR010W YJL115W
YBR010W YIL151C
YBR010W YBL103C
YBR010W YMR031C
YBR010W YBR009C
YBR010W YLR027C
YBR010W YNL132W
YBR010W YDR172W
YBR010W YDR174W
YBR010W YDR285W
YBR010W YDR176W
YBR010W YNL329C
YBR010W YDR037W
YBR010W YFL004W
YBR010W YCL064C
YBR010W YNL031C
YBR010W YOR217W
YBR010W YGL207W
YBR010W YDL156W
YBR010W YDL048C
YBR010W YEL056W
YBR010W YMR044W
YBR010W YGR081C
YBR010W YER147C
YBR010W YLL022C
YPL016W YJL176C
YPL016W YPR034W
YPL016W YNR023W
YPL016W YHL025W
YPL016W YNL031C
YPL016W YGR275W
YLR086W YPL106C
YLR086W YFR031C
YLR086W YDR325W
YKR015C YKR059W
YML065W YBR060C
YML065W YLL004W
YDL126C YBR170C
YDL126C YDR049W
YDL126C YMR067C
YDL126C YFR010W
YDL126C YBR009C
YDL126C YJR067C
YDL126C YJL052W
YDL126C YKL213C
YDL126C YNL255C
YDL126C YDL190C
YDL126C YNL031C
YDL126C YNL041C
YDL126C YGR048W
YGR264C YGL105W
YGR264C YJR154W
YIL129C YNL031C
YIL129C YGL207W
YGR134W YJR011C
YGR134W YDR252W
YGR134W YAL021C
YLR270W YOR173W
YKL086W YGL105W
YFL028C YER043C
YBR105C YDL182W
YBR105C YIL097W
YDR324C YPR144C
YDR324C YJL109C
YDR324C YHR196W
YDR324C YCR057C
YDR324C YLR298C
YDR324C YJL080C
YJL072C YOL146W
YJL072C YPR135W
YJL072C YDR013W
YKL144C YPR110C
YKL144C YOR116C
YKL144C YJL011C
YKL144C YKR025W
YKL144C YNR003C
YKL144C YPR190C
YIL112W YMR237W
YIL112W YKR029C
YIL112W YCR033W
YIL112W YGL194C
YGL174W YIR005W
YLR358C YAL043C
YPR191W YBL045C
YBR170C YGR048W
YKR081C YDR101C
YKR081C YNL061W
YKR081C YDR087C
YKR081C YMR290C
YKR081C YNL002C
YKR081C YGR090W
YKR081C YGR103W
YKR081C YPL093W
YKR081C YCL054W
YKR081C YFL002C
YKR081C YNR053C
YKR081C YGL111W
YKR081C YJL033W
YKR081C YMR128W
YKR081C YLL008W
YKR081C YER006W
YKR081C YLL034C
YJL183W YPL050C
YJL183W YDR245W
YNL258C YGL098W
YNL258C YGL145W
YNL258C YDR498C
YNL258C YLR440C
YDR458C YDR054C
YML102W YPR018W
YJL026W YGR180C
YJL026W YER070W
YBL075C YCR043C
YBL075C YPL106C
YBL075C YDL095W
YBL075C YDL229W
YGL133W YGL137W
YGL133W YDR121W
YGL133W YJL109C
YGL133W YOR304W
YMR261C YML100W
YMR261C YDR074W
YMR170C YMR169C
YDR101C YNL175C
YDR101C YBR267W
YDR101C YJL098W
YDR101C YMR308C
YDR101C YGR103W
YDR101C YLR074C
YDR101C YJL122W
YDR101C YNR053C
YDR101C YGR245C
YDR101C YJL128C
YDR101C YER006W
YJR002W YJL109C
YJR002W YCR057C
YJR002W YAL043C
YDL145C YPL219W
YDL145C YPL010W
YDL145C YGL137W
YDL145C YER122C
YDL145C YNL287W
YDL145C YDR238C
YDL145C YGR233C
YDL145C YFR051C
YNL061W YDR087C
YNL061W YLR449W
YNL061W YBR142W
YNL061W YNL175C
YNL061W YPL211W
YNL061W YGR090W
YNL061W YOL077C
YNL061W YNR007C
YNL061W YFL002C
YNL061W YJL050W
YNL061W YER006W
YDR087C YDR362C
YDR087C YER147C
YBR081C YDR448W
YBR081C YGL066W
YBR081C YDR392W
YBR081C YDR145W
YBR081C YLR055C
YBR081C YCL010C
YBR081C YGR252W
YBR081C YPL254W
YBR081C YDR416W
YBR081C YDR176W
YBR081C YOL148C
YBR081C YDR167W
YBR081C YBR198C
YBR081C YMR236W
YKL129C YPL106C
YKL129C YMR109W
YKL129C YGL242C
YKL129C YDR133C
YKL129C YER070W
YHR184W YDL239C
YFR024C-A YHR016C
YFR024C-A YBL007C
YFR024C-A YNL243W
YFR024C-A YBR127C
YFR024C-A YMR259C
YFR024C-A YER070W
YPL195W YJL024C
YPL195W YGR261C
YPL195W YBR288C
YLR449W YLR435W
YLR449W YKL018W
YLR449W YJL168C
YLR449W YPR161C
YLR449W YGL043W
YLR449W YER133W
YLR449W YJL033W
YLR449W YMR128W
YLR449W YLR410W
YNR063W YGL105W
YBR142W YER035W
YJR104C YMR038C
YDR138W YHR167W
YDR138W YGL151W
YDR138W YCL011C
YDR138W YNL004W
YDR138W YDR381W
YDR138W YJL050W
YDR138W YJL033W
YDR138W YML062C
YOR185C YGL097W
YOR244W YJL081C
YOR244W YNL107W
YOR244W YDR359C
YEL003W YML094W
YEL003W YAL043C
YEL003W YGR078C
YEL003W YNL153C
YGR240C YER033C
YGR240C YDR295C
YGR240C YDL112W
YGR240C YLR438W
YGR240C YBR261C
YGR240C YLR023C
YGR240C YGL256W
YGR240C YKR090W
YGR240C YJR090C
YGR240C YCR089W
YGL049C YER080W
YGL049C YHL034C
YGL049C YMR173W
YPR052C YDL182W
YPR025C YDL108W
YPR025C YGR130C
YPR025C YPR056W
YBR087W YOR144C
YBR087W YOR217W
YBR087W YNL290W
YBR087W YOL094C
YHR107C YCR002C
YHR107C YDL225W
YAR002W YER110C
YAR002W YLR347C
YMR237W YGL195W
YMR237W YJR138W
YMR237W YGR094W
YMR237W YER155C
YMR237W YLR330W
YMR237W YKR027W
YMR237W YNL045W
YCR052W YML127W
YCR052W YLR033W
YCR052W YFR037C
YCR052W YDR303C
YCR052W YPR034W
YCR052W YKR008W
YCR052W YGR275W
YOL012C YKL028W
YOL012C YDR224C
YOL012C YKR008W
YNL182C YHR085W
YNL182C YCR072C
YPL020C YMR308C
YPL020C YLR347C
YCL040W YHR165C
YPL010W YGL137W
YPL010W YDR238C
YHR058C YGL137W
YHR058C YGL127C
YHR058C YBR193C
YHR058C YBL093C
YHR058C YOL051W
YHR058C YBR253W
YJR049C YEL041W
YPR112C YBR009C
YER052C YNL135C
YOR058C YAR007C
YHR167W YCL011C
YHR167W YNL004W
YHR167W YML062C
YKL080W YOR332W
YKL080W YBR127C
YKL160W YHR165C
YJL074C YFL008W
YJL074C YIL026C
YJL074C YDL003W
YJL074C YER147C
YHL020C YER120W
YHR029C YDL182W
YHR029C YNL262W
YGL223C YNL051W
YOR036W YPL151C
YBR284W YOR123C
YJL081C YNL059C
YJL081C YNL107W
YJL081C YLR399C
YJL081C YAL011W
YJL081C YLR052W
YJL081C YFL039C
YJL081C YLR385C
YJL081C YDR359C
YJL081C YPL129W
YJL081C YML041C
YJL081C YER092W
YJL081C YDR334W
YJL081C YGL150C
YJL081C YFL013C
YML109W YDL134C
YBL030C YAL007C
YHR020W YML075C
YGL058W YCR066W
YML100W YDR074W
YML100W YEL023C
YOR144C YNL290W
YOR144C YOL094C
YJL024C YGR261C
YMR263W YAL013W
YMR263W YNL097C
YMR263W YIL084C
YMR263W YPL139C
YBR211C YDR318W
YBR211C YPR046W
YBR211C YLR315W
YBR211C YDR254W
YLR129W YLR409C
YLR129W YCR057C
YLR129W YDR449C
YMR172W YOR061W
YCR043C YDR174W
YCR043C YDR381W
YCR043C YPL146C
YMR258C YKR014C
YBR060C YLL004W
YDL143W YGR245C
YGL197W YPL106C
YGL197W YJL098W
YMR296C YDR062W
YDR267C YIL128W
YJL208C YKR079C
YJL208C YMR099C
YJL002C YGL022W
YGR223C YOR173W
YDR074W YBL067C
YDR074W YDR416W
YER099C YOL061W
YLR174W YBL035C
YGL101W YLR033W
YOR017W YGL105W
YDR473C YHR165C
YDR473C YFL017W-A
YDR473C YBL026W
YDR473C YER172C
YDR473C YLR438C-A
YDR473C YER112W
YDR473C YKL173W
YDR473C YBR055C
YDR473C YOR308C
YDR310C YOR279C
YBR217W YPL149W
YBR217W YHR171W
YBR217W YMR159C
YNL154C YMR173W
YNR065C YGL105W
YFR009W YGL195W
YFR009W YNL186W
YFR009W YHR169W
YFR009W YAL032C
YFR009W YLR312C
YDR383C YPR046W
YDR383C YLR315W
YDR448W YGL066W
YDR448W YDR392W
YDR448W YDR145W
YDR448W YLR055C
YDR448W YCL010C
YDR448W YGR252W
YDR448W YPL254W
YDR448W YDR176W
YDR448W YOL148C
YDR448W YDR167W
YDR448W YBR198C
YDR448W YMR236W
YPL106C YNL209W
YPL106C YLR430W
YPL106C YGR221C
YPL106C YHR079C
YPL106C YPL145C
YPL106C YNL256W
YPL106C YIR027C
YPL106C YPR144C
YPL106C YMR092C
YPL106C YLR399C
YPL106C YJR050W
YPL106C YJL060W
YPL106C YLL018C
YPL106C YDR508C
YPL106C YNL055C
YPL106C YDR381W
YPL106C YBR125C
YPL106C YPL110C
YPL106C YPL099C
YPL106C YCL064C
YPL106C YDR159W
YPL106C YHR156C
YPL106C YJR025C
YPL106C YGL222C
YPL106C YER105C
YPL106C YNL102W
YGL151W YGL127C
YGL151W YDR308C
YGL151W YBR193C
YGL151W YOL051W
YGL151W YBR253W
YGL151W YNL236W
YGL151W YDL005C
YJR091C YBR118W
YBL017C YDR363W-A
YBL017C YER049W
YAL024C YHR158C
YAL024C YGL207W
YJL197W YNR003C
YMR213W YHR165C
YMR213W YPL151C
YMR213W YDR416W
YMR213W YER172C
YMR213W YGR278W
YMR213W YGL105W
YMR213W YLL036C
YDL006W YJL128C
YDR505C YJL115W
YGR068C YJL115W
YDL043C YAL032C
YDL043C YPL151C
YDL043C YML049C
YDL043C YNR011C
YDL043C YDL030W
YDL043C YER029C
YDL043C YJL203W
YDL043C YLR147C
YHR091C YER021W
YOL010W YPL217C
YOL010W YAL043C
YCR088W YPR161C
YCR088W YEL037C
YCR088W YAR007C
YPL012W YJL098W
YPL012W YHL034C
YPL012W YNR053C
YPL012W YJL033W
YDL108W YPR056W
YPR110C YOR116C
YPR110C YOR341W
YPR110C YOR340C
YPR110C YNL113W
YPR110C YNL248C
YPR110C YJL011C
YPR110C YPR010C
YPR110C YKR025W
YPR110C YOR207C
YPR110C YJR063W
YPR110C YNR003C
YPR110C YPR190C
YCR073W-A YER133W
YDR119W YPR137W
YDR490C YPL004C
YDR490C YGR086C
YLR119W YGR206W
YDL122W YOL086C
YDL122W YAL038W
YDL122W YBR127C
YDL122W YBR118W
YDL122W YJR121W
YDL188C YMR273C
YDL188C YPR040W
YDL188C YGR284C
YDL188C YOR014W
YMR086W YHR165C
YMR086W YPL004C
YMR086W YMR031C
YMR086W YGL105W
YMR086W YGR086C
YMR086W YAR007C
YIL125W YFL018C
YJL076W YDR258C
YJL076W YOR340C
YJL076W YNL248C
YJL076W YOR173W
YJL076W YOL041C
YJL076W YFL021W
YJL076W YDR406W
YJL076W YBR049C
YHR165C YFL017W-A
YHR165C YBL026W
YHR165C YGR254W
YHR165C YJL109C
YHR165C YGL120C
YHR165C YOR361C
YHR165C YDR416W
YHR165C YNR011C
YHR165C YER172C
YHR165C YGR278W
YHR165C YER112W
YHR165C YER029C
YHR165C YPR182W
YHR165C YKL173W
YHR165C YGL128C
YHR165C YBR055C
YHR165C YLL002W
YHR165C YLR424W
YHR165C YGR074W
YHR165C YOR308C
YHR165C YHR156C
YHR165C YLR275W
YHR165C YDL209C
YHR165C YLR147C
YHR165C YBL074C
YKL028W YMR075W
YKL028W YDL058W
YKL028W YER110C
YKL028W YGL105W
YKL028W YDR311W
YLR221C YOL144W
YPL165C YDR289C
YKL166C YPL203W
YDL093W YPL263C
YNL175C YLR432W
YNL175C YPL211W
YNL175C YBR025C
YNL175C YGR103W
YNL175C YPL093W
YNL175C YCL054W
YNL175C YLR249W
YNL175C YBR127C
YNL175C YBR118W
YNL175C YJR121W
YNL175C YER006W
YOR116C YNL113W
YOR116C YJL011C
YOR116C YKR025W
YOR116C YOR207C
YOR116C YNR003C
YOR116C YPR190C
YFR040W YFR021W
YOR061W YNL186W
YOR061W YJL115W
YOR061W YPR140W
YOR061W YGR090W
YOR061W YLR407W
YOR061W YER164W
YOR061W YML010W
YOR061W YNL031C
YOR061W YGL207W
YOR061W YHR131C
YOR034C YNL031C
YGL094C YDR363W-A
YGR130C YHR089C
YGR130C YMR031C
YGR130C YEL037C
YGL066W YDR145W
YGL066W YCL010C
YGL066W YPL254W
YGL066W YOL148C
YGL066W YDR167W
YGL066W YBR198C
YGL066W YMR236W
YBR254C YKR068C
YBR254C YDR472W
YBR136W YGL026C
YBR136W YNL064C
YBR136W YMR259C
YJL083W YPR137W
YPL138C YKL018W
YPL138C YHR119W
YPL138C YBR175W
YPL138C YGL014W
YPL138C YDR469W
YPL138C YAR003W
YJL141C YPL247C
YKL075C YNL091W
YCL011C YLR432W
YCL011C YHL034C
YCL011C YDR381W
YCL011C YML062C
YGR187C YOR133W
YDR390C YPR180W
YDR390C YKR008W
YBL032W YGL105W
YIL021W YDR404C
YIL021W YOR224C
YIL021W YGL043W
YIL021W YGR005C
YIL021W YPL129W
YIL021W YGL070C
YIL021W YOL005C
YIL021W YML010W
YIL021W YGR063C
YIL021W YOR151C
YIL021W YGL207W
YIL021W YJL140W
YIL021W YDL115C
YIL021W YDL140C
YNL209W YMR031C
YNL209W YGL207W
YNL209W YDL229W
YIL061C YFL017W-A
YIL061C YDL087C
YIL061C YLR298C
YIL061C YPR182W
YIL061C YLR275W
YIL061C YGR013W
YIL061C YDR240C
YIL061C YHR086W
YNR046W YML014W
YNR046W YOL124C
YNR046W YDR140W
YBL105C YPR161C
YER104W YAR007C
YLR150W YJL033W
YPR019W YER021W
YMR265C YBR234C
YGL137W YER122C
YGL137W YMR224C
YGL137W YGR254W
YGL137W YLR260W
YGL137W YNL287W
YGL137W YDR238C
YGL137W YDR166C
YGL137W YJL157C
YGL137W YFR051C
YGL137W YFR053C
YGL137W YIL128W
YGL137W YDR161W
YER122C YNL287W
YER122C YDR238C
YER048W-A YCL017C
YER048W-A YKL192C
YGL195W YBR248C
YGL195W YDL182W
YGL195W YGR229C
YGL195W YLR180W
YGL195W YKL126W
YGL195W YOL077C
YGL195W YLR002C
YGL195W YER110C
YGL195W YPR103W
YGL195W YGL105W
YGL195W YGR245C
YMR290C YJL168C
YMR290C YNL308C
YMR290C YDL112W
YMR290C YGR103W
YMR290C YOL077C
YMR290C YHL034C
YMR290C YDR060W
YMR290C YDL040C
YMR290C YJL050W
YMR290C YJL033W
YMR290C YLR175W
YDR247W YBR125C
YGR274C YPL167C
YGR274C YDR145W
YGR274C YML049C
YGR274C YMR005W
YGR274C YML098W
YGR274C YPL222W
YGR274C YDR167W
YGR274C YBR198C
YGR274C YMR236W
YGR274C YPL011C
YGR274C YKR098C
YML055W YPL263C
YLR176C YJL033W
YLR268W YDR498C
YBR128C YGL105W
YJR122W YBR009C
YDR312W YLR033W
YBR248C YEL061C
YNR067C YDL208W
YBR117C YPR074C
YOR123C YBR279W
YOR123C YGL244W
YOR123C YGL207W
YLR362W YCL032W
YAL026C YLR435W
YAL026C YDL019C
YAL026C YDR054C
YFL017W-A YLR014C
YFL017W-A YER172C
YFL017W-A YER029C
YFL017W-A YKL173W
YFL017W-A YGR074W
YFL017W-A YLR275W
YFL017W-A YLR147C
YFL017W-A YGR013W
YDR016C YDR201W
YDR016C YKR037C
YPL040C YOR326W
YLR253W YJL115W
YBR215W YJL115W
YBR215W YOR038C
YIL106W YGR092W
YIL106W YPR111W
YML127W YLR033W
YML127W YFR037C
YML127W YDR303C
YML127W YPR034W
YML127W YKR008W
YML127W YGR275W
YGL157W YCL032W
YGR077C YJL098W
YDL004W YMR173W
YMR233W YLL022C
YOR080W YGL105W
YGL062W YJL092W
YGL062W YBR218C
YER169W YGL105W
YOL016C YDR416W
YEL025C YJL115W
YNL186W YGR090W
YNL186W YCR072C
YNL186W YFR023W
YNL186W YLR175W
YMR146C YOR361C
YMR146C YDR429C
YMR146C YNL064C
YCR060W YDL239C
YHR089C YMR310C
YHR089C YNL308C
YHR089C YDL208W
YHR089C YDR381W
YHR089C YNL290W
YHR089C YLR175W
YPR056W YBL084C
YPR056W YDR311W
YPL237W YER025W
YPL237W YJR007W
YGR200C YPR140W
YGR200C YHR187W
YLR223C YGR090W
YGR204W YNL218W
YGR204W YJL033W
YDL095W YBR009C
YDL095W YNL055C
YDL095W YGL008C
YML094W YGR078C
YML094W YNL153C
YPR138C YDR054C
YNL119W YGL105W
YGR158C YHR069C
YGR158C YOL142W
YGR158C YCR035C
YGR158C YLR345W
YPL050C YDR245W
YDL160C YBL026W
YDL160C YEL015W
YDL160C YNL147W
YDL160C YJL124C
YNL002C YOL077C
YPL190C YJL050W
YOR267C YJL098W
YOR267C YGL115W
YLL050C YLR039C
YDR392W YLR055C
YDR392W YPL254W
YDR392W YDR176W
YDR392W YOL148C
YDR392W YLR044C
YDR392W YMR236W
YGL172W YJL041W
YGL172W YFR002W
YNL274C YER153C
YFR050C YML092C
YFR050C YMR314W
YFR050C YBL041W
YFR050C YOL038W
YFR050C YPR103W
YFR050C YJL001W
YFR050C YER094C
YFR050C YGR135W
YOL080C YJL115W
YOL117W YDL216C
YBR283C YFL008W
YDR195W YKL018W
YDR195W YAL043C
YDR195W YLR277C
YDR195W YER133W
YDR195W YOR179C
YDR195W YPR107C
YNL256W YGL207W
YGR258C YOR361C
YDL056W YLR182W
YOR209C YCR053W
YOR209C YOR261C
YML071C YER157W
YML071C YNL051W
YML071C YPR105C
YML071C YNL041C
YML071C YOR326W
YHR111W YIL008W
YCR047C YMR128W
YKL205W YMR259C
YER033C YDR293C
YHR040W YLR033W
YML057W YKL190W
YKR038C YJL184W
YLR432W YBR009C
YLR432W YHR216W
YLR432W YAR073W
YLR432W YPR175W
YLR432W YKL122C
YLR432W YER147C
YJL115W YHR169W
YJL115W YIL121W
YJL115W YJR138W
YJL115W YLR106C
YJL115W YNL113W
YJL115W YBR009C
YJL115W YOL086C
YJL115W YGR090W
YJL115W YJL039C
YJL115W YPL153C
YJL115W YOR038C
YJL115W YOL075C
YJL115W YOR273C
YJL115W YEL048C
YJL115W YBR011C
YJL115W YBR102C
YJL115W YDR050C
YJL115W YNL031C
YJL115W YOR370C
YGL004C YDR394W
YMR132C YBL067C
YDL116W YGL100W
YDL116W YKL057C
YDL116W YJR042W
YDL116W YPL263C
YDL116W YLR208W
YLR435W YOR065W
YLR435W YGL014W
YLR435W YPL146C
YLR409C YCR057C
YLR409C YKR008W
YLR409C YMR259C
YLR409C YDR449C
YMR041C YGL207W
YLR078C YGR103W
YMR109W YGL242C
YDR232W YER025W
YDR245W YJR075W
YBL084C YKL022C
YBL084C YLR127C
YBL084C YGL240W
YBL084C YPR080W
YBL084C YBR127C
YBL084C YHR166C
YBL084C YDR311W
YKL018W YKR002W
YKL018W YHR119W
YKL018W YBR175W
YKL018W YAL043C
YKL018W YOR108W
YKL018W YDR469W
YKL018W YLR277C
YKL018W YER133W
YKL018W YOR179C
YKL018W YPR107C
YKL018W YAR003W
YPR144C YEL021W
YPR144C YPR140W
YPR144C YCR057C
YPR144C YGR090W
YPR144C YDR449C
YPR144C YOR326W
YDR404C YGL070C
YDR404C YOL005C
YDR404C YML010W
YDR404C YOR151C
YDR404C YDL115C
YDR404C YDL140C
YOL063C YDR054C
YLR452C YPR103W
YPL213W YDL030W
YPL213W YER172C
YPL213W YER029C
YPL213W YPR182W
YPL213W YGR074W
YPL213W YLR275W
YPL264C YGR103W
YOR224C YOR341W
YOR224C YNL248C
YOR224C YGL070C
YOR224C YOR151C
YOR224C YDL140C
YGL060W YPR163C
YGL100W YJR042W
YGL100W YLR208W
YMR140W YGL087C
YMR140W YBR125C
YPR163C YGL207W
YEL005C YNL086W
YCR059C YJR009C
YCR004C YBR118W
YDL159W YGR040W
YMR075W YDL058W
YMR075W YLR347C
YMR075W YPL139C
YGR202C YOR098C
YHR169W YAL038W
YHR169W YBR127C
YHR169W YOR133W
YHR169W YER070W
YHR169W YHR027C
YNL059C YGL150C
YNL059C YFL013C
YPL161C YLR229C
YPL161C YJR032W
YPL161C YER133W
YLR278C YOR374W
YJL041W YFR002W
YJL041W YIL115C
YJL041W YKR082W
YDL097C YDR394W
YDL097C YEL021W
YDL097C YIL075C
YDL097C YFR010W
YDL097C YFR004W
YDL097C YHR200W
YDL097C YHR061C
YDL097C YER021W
YDL097C YDR363W-A
YDL097C YDL025C
YDL097C YKL145W
YDL097C YOR261C
YDL097C YDL007W
YDL097C YJL080C
YDL097C YHR027C
YDL097C YOR117W
YKL079W YLL004W
YGL098W YGL145W
YGL098W YDR498C
YGR161C YJL098W
YGR161C YGR094W
YGR161C YDL134C
YGR161C YGR090W
YGR161C YER049W
YJR138W YJL098W
YJR138W YER025W
YNL004W YPL226W
YNL004W YML062C
YNL004W YER021W
YMR061W YDR228C
YMR061W YOR250C
YDR394W YPL004C
YDR394W YIL075C
YDR394W YFR010W
YDR394W YEL037C
YDR394W YFR004W
YDR394W YHR200W
YDR394W YER021W
YDR394W YDR363W-A
YDR394W YKL145W
YDR394W YOR261C
YDR394W YDL007W
YDR394W YHR027C
YDR394W YOR117W
YAR014C YER155C
YAR014C YER133W
YOL082W YKL103C
YOL082W YDR311W
YOL115W YGL120C
YOL115W YMR308C
YOL115W YIL079C
YOL115W YJL050W
YDR457W YLL021W
YDR457W YER149C
YDR457W YDL040C
YDR457W YLR249W
YDR457W YMR300C
YDR457W YER162C
YDR457W YOR326W
YNR031C YLR006C
YNR031C YJL128C
YCR105W YPL004C
YCR105W YBR279W
YBL101C YAL043C
YDR488C YDR424C
YLR154C YDR279W
YPR048W YKR071C
YER126C YLR074C
YER126C YER006W
YPL258C YAL043C
YDL036C YDL063C
YML059C YGR103W
YER035W YEL015W
YMR310C YDL208W
YMR310C YLR175W
YKR067W YER110C
YKR067W YPR080W
YKR067W YBR127C
YKR067W YML085C
YOR168W YJL109C
YMR043W YBR009C
YML077W YKR068C
YER013W YLR330W
YMR269W YGL105W
YJL008C YDL229W
YHR177W YGL105W
YNL107W YLR385C
YNL107W YML041C
YNL107W YDR334W
YJL168C YKR008W
YJL168C YDR381W
YJL168C YOR151C
YJL168C YDL140C
YDR145W YCL010C
YDR145W YPL254W
YDR145W YMR005W
YDR145W YDR176W
YDR145W YOL148C
YDR145W YDR167W
YDR145W YBR198C
YDR145W YMR236W
YDR145W YPL011C
YJL062W YBR009C
YNL325C YIL073C
YNL325C YOR336W
YNL325C YDR129C
YNL325C YNL166C
YNL325C YJL005W
YNL325C YAL051W
YKL100C YOR098C
YKL100C YDL229W
YKL130C YBR130C
YKL130C YJL048C
YOR346W YOR361C
YOR346W YDR172W
YGL233W YLR166C
YGR113W YDR201W
YLR319C YOR304C-A
YLR319C YDR430C
YOR341W YOR340C
YOR341W YNL113W
YOR341W YNL248C
YOR341W YHR099W
YOR341W YPR010C
YOR341W YJR063W
YOR341W YNR003C
YDR295C YDL030W
YDR295C YPR179C
YLR399C YBR009C
YLR399C YLR385C
YLR399C YDR334W
YLR399C YGL207W
YAL011W YLR385C
YAL011W YML041C
YAL011W YLR085C
YAL011W YDR334W
YBR036C YDR054C
YBR179C YDR168W
YBL026W YER172C
YBL026W YLR438C-A
YBL026W YER112W
YBL026W YKL173W
YBL026W YNL147W
YBL026W YGR074W
YBL026W YJL124C
YBL026W YLR275W
YDR121W YPR175W
YDR121W YNL262W
YDR121W YOR304W
YNL233W YER133W
YPL211W YOL077C
YPL211W YER006W
YEL021W YPL004C
YEL021W YIL075C
YEL021W YER021W
YEL021W YDR363W-A
YEL021W YHR027C
YLR055C YPL254W
YLR055C YOL148C
YLR055C YBR198C
YMR079W YHR076W
YHR016C YBL007C
YLR450W YML075C
YLR450W YOL086C
YLR450W YER110C
YLR450W YBR127C
YLR450W YML085C
YIL095W YJL109C
YIL095W YJL033W
YNL084C YIR006C
YOR051C YPL004C
YOR051C YER049W
YNL308C YDL208W
YNL308C YDR381W
YNL308C YMR116C
YNL308C YPL263C
YNL308C YLR175W
YDL182W YPR067W
YDL182W YLR312C
YDL182W YOR188W
YDL182W YGR090W
YDL182W YNL132W
YDL182W YDL058W
YDL182W YDR174W
YDL182W YGL014W
YDL182W YDR381W
YDL182W YLL023C
YDL182W YNL064C
YDL182W YJR125C
YDL182W YDL131W
YOR040W YBR279W
YBL067C YOR361C
YBL067C YNL202W
YDL019C YDR129C
YDL019C YKR059W
YDL019C YJL033W
YMR273C YDL134C
YDR168W YOR140W
YCR002C YDL026W
YCR002C YPL091W
YCR002C YDL225W
YCR002C YCR009C
YLR033W YFR037C
YLR033W YKR102W
YLR033W YDR303C
YLR033W YNL194C
YLR033W YPR034W
YLR033W YKR008W
YLR033W YGR275W
YDL195W YMR300C
YDL195W YLR208W
YFL008W YAL043C
YFL008W YIL026C
YFL008W YDL003W
YPR161C YPL004C
YPR161C YBR009C
YPR161C YFL039C
YPR161C YHL034C
YPR161C YDR174W
YPR161C YLR226W
YKL117W YER006W
YKR002W YAL043C
YKR002W YLR277C
YKR002W YPR107C
YDR279W YNL072W
YDL099W YDR517W
YPL149W YMR159C
YFR031C YOR027W
YFR031C YBL097W
YFR031C YDR325W
YIL149C YJL033W
YIL149C YAR007C
YIL149C YBR049C
YBL103C YOL067C
YKL022C YLR127C
YKL022C YGL240W
YKL022C YHR166C
YKL022C YDR118W
YDL164C YDR054C
YJR050W YDR416W
YLR376C YIL132C
YFL033C YGR094W
YJL098W YGR090W
YJL098W YDR293C
YJL098W YBR239C
YHR148W YCR057C
YCL010C YPL254W
YCL010C YDR176W
YCL010C YOL148C
YOR332W YBR127C
YGR094W YHL014C
YGR094W YLR060W
YOL113W YKR008W
YAL032C YPL151C
YAL032C YDR416W
YAL032C YLL036C
YGL145W YDR498C
YGL145W YOR075W
YGL145W YLR440C
YEL015W YBR094W
YEL015W YDR381W
YGR254W YOL086C
YCR092C YOL090W
YCR092C YBR127C
YCR092C YAR007C
YIL066C YER070W
YNL192W YGL105W
YLL010C YOR043W
YLR436C YMR304W
YPL004C YMR031C
YPL004C YPR140W
YPL004C YKL048C
YPL004C YGR086C
YML075C YFL037W
YML075C YER110C
YML075C YBR127C
YLR052W YER092W
YLR052W YGL150C
YLR052W YFL013C
YER011W YDL208W
YDL134C YLR312C
YDL134C YOR014W
YHR171W YNR007C
YHR171W YGL105W
YDR318W YPR046W
YDR318W YLR315W
YMR031C YGR178C
YMR031C YGR086C
YMR031C YLR175W
YPL022W YML095C
YPR140W YLR438C-A
YPR140W YGR086C
YPR140W YER021W
YPR140W YGL207W
YPR140W YNL153C
YBR279W YDL208W
YBR279W YAL036C
YBR279W YGL244W
YBR279W YBR294W
YBR279W YGL207W
YOR340C YNL113W
YOR340C YNL248C
YOR340C YPR010C
YOR340C YJR063W
YJL176C YFL049W
YJL176C YPR034W
YJL176C YPL129W
YJL176C YNR023W
YJL176C YHL025W
YJL176C YGR275W
YBR151W YPR103W
YLR186W YCR057C
YAL013W YPL139C
YDR098C YGL220W
YLR259C YGR231C
YLR259C YER086W
YLR259C YNL055C
YLR259C YLR085C
YLR259C YPL247C
YLR259C YDR161W
YEL023C YJL203W
YDR127W YBR127C
YOL018C YER021W
YOR220W YER049W
YNL264C YGR170W
YIL075C YFR010W
YIL075C YLR180W
YIL075C YEL037C
YIL075C YMR191W
YIL075C YKL173W
YIL075C YFR004W
YIL075C YJR009C
YIL075C YHR200W
YIL075C YER021W
YIL075C YDR363W-A
YIL075C YKL145W
YIL075C YOR261C
YIL075C YDL007W
YIL075C YHR027C
YIL075C YOR117W
YLR324W YDL089W
YOL045W YAL017W
YOL045W YNR003C
YFR010W YLR312C
YFR010W YJR149W
YFR010W YIL071C
YFR010W YOL140W
YFR010W YKR008W
YFR010W YDR108W
YFR010W YDL013W
YFR010W YDR285W
YFR010W YFR004W
YFR010W YDR381W
YFR010W YHR200W
YFR010W YGR180C
YFR010W YER021W
YFR010W YER129W
YFR010W YMR128W
YFR010W YOR018W
YFR010W YDR363W-A
YFR010W YKL145W
YFR010W YKL046C
YFR010W YOR261C
YFR010W YDL007W
YFR010W YHR027C
YFR010W YOR117W
YJL109C YHR196W
YJL109C YOL086C
YJL109C YER082C
YJL109C YCR057C
YJL109C YGR090W
YJL109C YKR008W
YJL109C YDR381W
YJL109C YNR003C
YJL109C YLR175W
YJL109C YDR449C
YJL109C YPR137W
YER089C YDR071C
YGL127C YDR308C
YGL127C YBR193C
YGL127C YCR081W
YGL127C YBL093C
YGL127C YOL051W
YGL127C YBR253W
YGL127C YPR168W
YGL127C YNL236W
YKL220C YPL263C
YLR166C YDR166C
YLR166C YER008C
YLR166C YBR102C
YDR498C YOR075W
YDR498C YKL196C
YDR498C YLR440C
YJR069C YBR127C
YDR211W YER025W
YDR211W YGR083C
YDR211W YOR260W
YDR211W YJR007W
YDR407C YKR068C
YHR196W YDL239C
YHR196W YCR057C
YHR196W YJL033W
YHR196W YDR449C
YML092C YMR314W
YML092C YBR173C
YML092C YBL041W
YML092C YOL038W
YML092C YPR103W
YML092C YDR050C
YML092C YJL001W
YML092C YER094C
YML092C YGR135W
YML092C YOR355W
YBR167C YNL221C
YBR167C YBR257W
YNL168C YDL208W
YNL168C YMR314W
YFR037C YDR303C
YFR037C YPR034W
YFR037C YKR008W
YFR037C YLR347C
YFR037C YGR275W
YLR352W YDL132W
YNL113W YNL248C
YNL113W YJL011C
YNL113W YPR010C
YNL113W YOR207C
YNL113W YJR063W
YJR052W YPL046C
YLR292C YOR254C
YLR292C YBR171W
YAL007C YML012W
YGL120C YER172C
YGL120C YHL034C
YGL120C YKL173W
YGL120C YDR381W
YGL120C YGL128C
YGL120C YLR424W
YGL120C YNR003C
YGL120C YJL050W
YGL120C YMR116C
YGL120C YKR092C
YGL120C YMR128W
YGL120C YLR175W
YGL120C YLR410W
YBR009C YPR046W
YBR009C YDR303C
YBR009C YDR224C
YBR009C YDR174W
YBR009C YGR170W
YBR009C YGR261C
YBR009C YOR153W
YBR009C YER129W
YBR009C YNL031C
YBR009C YOR217W
YBR009C YNL206C
YBR009C YGL207W
YBR009C YEL056W
YBR009C YMR044W
YBR009C YHR027C
YBR009C YGR275W
YBR009C YLL022C
YBR009C YBR114W
YGL178W YGR090W
YGL178W YAL043C
YGR272C YHL034C
YGR272C YNL255C
YGR272C YJL033W
YJR112W YAL034W-A
YOL086C YGR229C
YOL086C YMR005W
YOL086C YDR172W
YOL086C YER086W
YOL086C YMR302C
YOL086C YLR440C
YOL086C YER070W
YNR035C YBR234C
YNR035C YJR065C
YNR035C YLR370C
YNR035C YGL207W
YNR035C YDL029W
YGL246C YDR289C
YGR252W YPL254W
YGR252W YDR176W
YGR252W YOL148C
YGR252W YBR198C
YGR252W YMR236W
YGR003W YOR326W
YGL043W YPL129W
YGL043W YGL070C
YGL043W YLR424W
YGL043W YGR237C
YGL043W YGL207W
YGL043W YMR044W
YGL043W YDL140C
YOR361C YAL015C
YOR361C YGR103W
YOR361C YER155C
YOR361C YOL043C
YOR361C YNL244C
YOR361C YBR071W
YOR361C YER025W
YOR361C YDL040C
YOR361C YDR408C
YOR361C YLR192C
YOR361C YDR429C
YOR361C YML010W
YOR361C YPL066W
YOR361C YLR347C
YOR361C YOR142W
YOR361C YJR007W
YGL078C YJL033W
YER151C YNR051C
YKL189W YHR102W
YPL254W YDR176W
YPL254W YOL148C
YPL254W YBR198C
YDR234W YLR249W
YDR234W YPL048W
YDR234W YLR058C
YDL239C YER086W
YDL239C YNL049C
YDL239C YJL159W
YDL239C YNL031C
YDL239C YGL207W
YDL239C YNL102W
YBL037W YJL084C
YLR312C YKL113C
YLR312C YOR035C
YLL029W YGL014W
YLR127C YGL240W
YLR127C YHR166C
YER017C YMR089C
YDL132W YDL208W
YDL132W YDR054C
YDL132W YOR117W
YGR229C YFL037W
YGR229C YAL038W
YGR229C YPR080W
YGR229C YBR127C
YGR229C YJR121W
YER082C YCR057C
YER082C YGR090W
YER082C YNL132W
YER082C YDR449C
YKL092C YKL122C
YKL092C YGR061C
YKL092C YMR128W
YGL213C YBR059C
YDR291W YDL208W
YPL151C YDR416W
YPL151C YER172C
YPL151C YBR127C
YPL151C YLL036C
YKL007W YGR261C
YKL007W YIL034C
YKL007W YER070W
YLR180W YLL040C
YLR180W YDR502C
YDR416W YGR178C
YDR416W YCL032W
YDR416W YKR008W
YDR416W YGR129W
YDR416W YLR147C
YDR416W YLL036C
YLR004C YDR172W
YKL113C YMR308C
YKL113C YBR088C
YKL113C YMR173W
YHR012W YOR132W
YNL248C YPR010C
YNL248C YJR063W
YNL248C YDL040C
YDR440W YKR008W
YLR454W YGL105W
YBR025C YLR250W
YLR139C YDL044C
YML049C YJL203W
YML049C YLR147C
YER116C YDL013W
YCR057C YGR090W
YCR057C YPR080W
YCR057C YBR127C
YCR057C YMR128W
YCR057C YDR449C
YCR057C YPR137W
YOR188W YNR053C
YJR032W YNL253W
YJR032W YIL038C
YJR032W YML037C
YJR032W YJL052W
YJR032W YBR192W
YJR032W YIL041W
YJR032W YCR009C
YJL047C YDR054C
YEL061C YDR054C
YEL061C YBR049C
YEL061C YGL207W
YDR228C YGR103W
YDR228C YOR250C
YPR030W YLR212C
YDL208W YAL036C
YDL208W YGL057C
YDL208W YGR103W
YDL208W YPL127C
YDL208W YDR174W
YDL208W YJL126W
YDL208W YOR153W
YDL208W YNL290W
YDL208W YLR175W
YDL208W YIL173W
YFL037W YGR231C
YFL037W YPL085W
YFL037W YGR155W
YNR011C YPR182W
YLR309C YBR088C
YDR153C YJL033W
YDR308C YBR193C
YDR308C YBL093C
YDR308C YOL051W
YDR308C YBR253W
YDR308C YNL236W
YBR234C YJR065C
YBR234C YLR370C
YBR234C YKL013C
YBR234C YGL150C
YBR234C YDL029W
YPR088C YKL122C
YPR088C YPL243W
YPR088C YDL092W
YNL253W YML062C
YNL287W YDR238C
YOL146W YDR013W
YGR123C YOR014W
YMR314W YBR173C
YMR314W YOL038W
YMR314W YPR103W
YMR314W YGR135W
YMR314W YKL206C
YGR090W YGR178C
YGR090W YDR174W
YGR090W YKR008W
YGR090W YGL014W
YGR090W YDR381W
YGR090W YDL040C
YGR090W YPR103W
YGR090W YJL033W
YGR090W YGR267C
YGR090W YDR449C
YGR090W YER147C
YGR090W YPL146C
YNL132W YDL040C
YNL132W YJL033W
YGL244W YDR088C
YGL244W YGL207W
YDL030W YJL203W
YDR515W YKL173W
YOR254C YBR171W
YHR119W YBR175W
YHR119W YDR469W
YHR119W YPL263C
YHR119W YAR003W
YER157W YNL051W
YER157W YGL105W
YER157W YPR105C
YER157W YNL041C
YEL037C YFL039C
YEL037C YDL058W
YEL037C YFR004W
YEL037C YHR200W
YEL037C YER162C
YEL037C YDL190C
YEL037C YKL145W
YEL037C YDL007W
YEL037C YHR027C
YEL037C YCR009C
YEL037C YOR117W
YDR170C YLR410W
YML006C YGL105W
YPR046W YGR178C
YPR046W YLR315W
YLR025W YPR173C
YDR341C YDR306C
YKL067W YML064C
YMR005W YML098W
YMR005W YPR080W
YMR005W YDR167W
YMR005W YBR198C
YMR005W YMR236W
YMR005W YPL011C
YDL087C YER029C
YDL087C YLR298C
YDL087C YPR182W
YDL087C YLR147C
YDL087C YGR013W
YDL087C YDR240C
YDL087C YHR086W
YIR008C YNL102W
YPL217C YJL033W
YDR293C YMR304W
YDR293C YPL263C
YDR293C YDR075W
YPL171C YHR179W
YBR108W YER155C
YBR108W YCR009C
YPL153C YKR008W
YPL153C YLR347C
YLR182W YKR077W
YLR182W YNL309W
YLR182W YOR083W
YBR173C YOL038W
YBR173C YGR135W
YBR173C YKL206C
YMR308C YNL031C
YMR308C YLR347C
YMR308C YGR081C
YNL260C YJR067C
YLL021W YER149C
YLL021W YER155C
YOL041C YLR196W
YIL071C YDL216C
YIL071C YIR006C
YIL071C YMR025W
YOL109W YGL014W
YOL109W YMR173W
YBR228W YLR135W
YNL246W YLL002W
YLR039C YDR137W
YLR039C YDR054C
YLR039C YDR133C
YLR039C YDR050C
YLR039C YGR037C
YLR039C YJR092W
YNL097C YIL084C
YNL097C YDR359C
YER172C YER112W
YER172C YER029C
YER172C YPR182W
YER172C YKL173W
YER172C YJL203W
YER172C YGL128C
YER172C YBR055C
YER172C YLR424W
YER172C YGR074W
YER172C YGL105W
YER172C YOR308C
YER172C YLR275W
YER172C YBR065C
YER172C YDL209C
YER172C YLR147C
YER172C YLL036C
YMR148W YGL105W
YLR006C YGL026C
YHR127W YDR381W
YAR073W YJL033W
YAR073W YER147C
YLR422W YDL229W
YJR065C YLR370C
YJR065C YKL013C
YJR065C YDL029W
YGR231C YGR132C
YGR231C YBR127C
YGR231C YOR133W
YFL039C YLR196W
YFL039C YPR171W
YFL039C YML041C
YFL039C YAR007C
YFL039C YNR029C
YFL039C YGL150C
YFL039C YFL013C
YFL039C YCR009C
YDR303C YPR034W
YDR303C YDR224C
YDR303C YKR008W
YDR303C YPR080W
YBR175W YDR469W
YBR175W YJR009C
YBR175W YAR003W
YNR013C YGL105W
YNL051W YPR105C
YNL051W YNL041C
YKL126W YDR129C
YKL126W YOR108W
YDR306C YPR103W
YDR306C YGL105W
YDR306C YPL263C
YPL061W YGR155W
YPL061W YPR135W
YLR370C YKL013C
YLR370C YDL029W
YAL034C YER110C
YAL043C YLR277C
YAL043C YER133W
YAL043C YOR179C
YAL043C YDR050C
YAL043C YLR044C
YAL043C YPR107C
YAL043C YLR303W
YAL043C YBL076C
YAL043C YJR092W
YIL165C YGL105W
YDR289C YKR008W
YDR289C YBR127C
YDR289C YOR151C
YDR289C YLR347C
YDR289C YDL140C
YDR289C YLL034C
YBR194W YPR152C
YJL092W YGL105W
YJL092W YBR218C
YJL092W YDR171W
YLR247C YGL105W
YGR103W YPL093W
YGR103W YKR018C
YGR103W YOL077C
YGR103W YDR060W
YGR103W YLR074C
YGR103W YPR152C
YGR103W YDR088C
YGR103W YDR050C
YGR103W YLR347C
YGR103W YGL175C
YGR103W YKR042W
YGR103W YGR067C
YGR103W YLL008W
YGR103W YOL151W
YGR103W YER006W
YNL086W YKL061W
YGR178C YDR054C
YGR178C YHR121W
YGR178C YJL033W
YGR178C YHR047C
YGR178C YER147C
YGR178C YCR009C
YGL143C YDR054C
YGR078C YNL153C
YER155C YGL207W
YER155C YOL017W
YDL154W YDR054C
YGR278W YKL173W
YGR278W YLL036C
YPR175W YNL262W
YDR172W YDR050C
YDR172W YMR064W
YDR172W YLR347C
YDR172W YBR143C
YDR172W YOL011W
YBL041W YOL038W
YBL041W YPR103W
YBL041W YJL001W
YBL041W YGR135W
YDL058W YJL033W
YDL058W YLR153C
YDR238C YFR051C
YLR403W YOR370C
YDR480W YGR040W
YLR072W YNL031C
YJL011C YKR025W
YJL011C YOR207C
YJL011C YPR190C
YPL093W YLR074C
YPL093W YNR053C
YPL093W YGR245C
YPL093W YER006W
YER086W YKR008W
YER086W YJR009C
YER086W YJL052W
YKL107W YGL105W
YDL085W YNL031C
YHR069C YOL142W
YHR069C YCR035C
YDR166C YER008C
YDR166C YBR102C
YFL023W YDL140C
YDR092W YGL087C
YNL262W YGL207W
YDR412W YER133W
YDR129C YLR330W
YDR129C YDR420W
YDR129C YAR007C
YDR129C YPR074C
YDR129C YDL229W
YIL026C YDL003W
YNL244C YKR059W
YNL244C YDR429C
YLR438C-A YER112W
YLR438C-A YKL173W
YLR438C-A YIL147C
YLR438C-A YNL147W
YLR438C-A YJL124C
YPL226W YDR381W
YPL226W YLR424W
YPL226W YLR249W
YPL226W YOR184W
YER112W YER029C
YER112W YKL173W
YER112W YBR055C
YER112W YNL147W
YER112W YPR082C
YER112W YMR116C
YER112W YJL124C
YER112W YLR275W
YER112W YLR147C
YPR010C YNL055C
YPR010C YJR063W
YPR010C YNR003C
YML098W YDR167W
YML098W YBR198C
YML098W YMR236W
YML098W YPL011C
YIR033W YGL105W
YDL216C YMR025W
YMR120C YDR050C
YER029C YLR298C
YER029C YPR182W
YER029C YKL173W
YER029C YBR055C
YER029C YLR424W
YER029C YGR074W
YER029C YOR308C
YER029C YLR275W
YER029C YGR013W
YER029C YDR240C
YER029C YHR086W
YOR194C YKL058W
YPR034W YKR008W
YPR034W YHL025W
YPR034W YGR275W
YGR233C YOL001W
YGR233C YJL005W
YDR224C YGL207W
YLR385C YLR085C
YLR385C YDR334W
YDR362C YBR123C
YLR298C YLR275W
YLR298C YLR147C
YLR298C YGR013W
YLR298C YER147C
YLR298C YDR240C
YLR298C YHR086W
YOR136W YDL040C
YOR136W YNL037C
YOL142W YCR035C
YOL077C YHL034C
YOL077C YDR060W
YOL077C YLR002C
YOL077C YFL002C
YOL077C YLR196W
YOL077C YGL111W
YOL077C YLL008W
YOL077C YER006W
YNR051C YDR381W
YNR051C YMR173W
YGR005C YPL129W
YGR005C YGL070C
YGR005C YOL005C
YGR005C YOR151C
YGR005C YDL140C
YHL034C YNL255C
YHL034C YMR116C
YHL034C YBR118W
YHL034C YLR175W
YGL240W YHR166C
YGL240W YDR118W
YDR060W YJL033W
YDR174W YBR159W
YDR174W YJL033W
YDR174W YKR092C
YDR174W YAR007C
YDR174W YOR217W
YDR174W YMR044W
YMR189W YGL026C
YMR189W YGL069C
YMR189W YPR018W
YDR482C YBR274W
YPR182W YKL173W
YPR182W YBR055C
YPR182W YGR074W
YPR182W YLR275W
YPR182W YLR147C
YPR182W YGR013W
YPR182W YDR240C
YPR182W YHR086W
YLR074C YGR245C
YLR074C YER006W
YNL049C YDR381W
YNL049C YPL085W
YKR025W YOR207C
YKR025W YPR190C
YJL155C YLR345W
YLR313C YPL263C
YNR007C YGL105W
YFL021W YPL263C
YFL021W YMR259C
YNL239W YBR127C
YLL040C YPR080W
YLL040C YML085C
YBR193C YBL093C
YBR193C YOL051W
YBR193C YBR253W
YBR193C YMR112C
YBR193C YPR168W
YBR193C YNL236W
YNL242W YFR021W
YLR002C YDR381W
YLR002C YJL033W
YLR002C YPL263C
YER110C YNL055C
YER110C YLR347C
YMR191W YDR363W-A
YKR008W YML041C
YKR008W YLR277C
YKR008W YBR288C
YKR008W YNL031C
YKR008W YLR304C
YKR008W YER147C
YKR008W YOR035C
YLR097C YDR054C
YDR108W YKR068C
YDR108W YDR472W
YDR108W YOR115C
YDR108W YHR027C
YGL014W YGL070C
YGL014W YJL033W
YER027C YGL115W
YER027C YER129W
YDL013W YDR363W-A
YPR036W YBR127C
YPR036W YHR039C-A
YKL173W YGL128C
YKL173W YBR055C
YKL173W YNL147W
YKL173W YGR074W
YKL173W YOR308C
YKL173W YLR275W
YKL173W YLR147C
YKL173W YBL074C
YKL173W YOR326W
YLR383W YGL105W
YLR383W YEL019C
YDR469W YAR003W
YNL055C YBR127C
YNL055C YBR118W
YNL055C YML085C
YNL055C YDR171W
YKL122C YPL243W
YKL122C YDL092W
YPL129W YGL070C
YPL129W YOR151C
YPL129W YJL140W
YPL129W YDL140C
YBR011C YPR080W
YBR011C YJL033W
YBR011C YPL066W
YEL031W YPR103W
YNR053C YGR245C
YNR053C YER006W
YDR130C YER133W
YLR330W YKR027W
YFR004W YHR200W
YFR004W YER021W
YFR004W YDR363W-A
YFR004W YKL145W
YFR004W YOR261C
YFR004W YDL007W
YFR004W YHR027C
YFR004W YOR117W
YGL070C YOL005C
YGL070C YML010W
YGL070C YGR063C
YGL070C YOR151C
YGL070C YJL140W
YGL070C YDL115C
YGL070C YDL140C
YDR422C YGL115W
YDR422C YER162C
YDR176W YOL148C
YDR176W YDR167W
YDR381W YER025W
YDR381W YDL040C
YDR381W YJL050W
YDR381W YER162C
YDR381W YJL033W
YDR381W YML062C
YDR381W YMR128W
YDR484W YJL029C
YDR484W YDR027C
YOR207C YNR003C
YOR207C YPR190C
YGL128C YLR424W
YGL128C YLL036C
YGR192C YJR009C
YGR192C YLR440C
YBR088C YNR003C
YBR088C YIL049W
YBR055C YOR308C
YBR055C YPR082C
YBR055C YLR147C
YDR054C YPR171W
YDR054C YMR153W
YDR054C YDL023C
YDR054C YFL029C
YDR054C YJR090C
YDR054C YOL017W
YDR054C YOR117W
YKL103C YMR259C
YKL103C YDR311W
YLR315W YDR254W
YKL196C YLR440C
YKL061W YDR357C
YHR186C YGL105W
YNL243W YGL105W
YNR023W YHL025W
YNL147W YJL124C
YNL147W YLR275W
YER025W YGR083C
YER025W YPR135W
YER025W YOR260W
YER025W YJR007W
YOL038W YPR103W
YOL038W YJL001W
YOL038W YER094C
YOL038W YGR135W
YKL211C YER090W
YLR095C YMR044W
YDL040C YLR175W
YKR086W YGR086C
YML041C YLR085C
YML041C YDR334W
YGR237C YGR086C
YJR009C YGR061C
YJR009C YER021W
YJR009C YNL273W
YJR009C YNL102W
YER092W YGL150C
YER092W YFL013C
YLR214W YGL105W
YMR153W YML031W
YPR103W YPL085W
YPR103W YCR076C
YPR103W YNR003C
YPR103W YJL001W
YPR103W YER094C
YPR103W YFL017C
YPR103W YGR135W
YPR103W YLR263W
YPR103W YDR118W
YPR103W YPR117W
YPL085W YBR127C
YPL085W YLR044C
YPL085W YML085C
YPL085W YLR208W
YPR080W YNR029C
YDR283C YJL033W
YDR283C YBR118W
YBR125C YDR186C
YBR125C YNL031C
YBR125C YDR071C
YGR074W YLR275W
YGR074W YLR147C
YGR074W YGR013W
YGR074W YBL074C
YGR074W YDR240C
YHR164C YAR007C
YLR249W YER049W
YLR249W YHR199C
YLR249W YJL080C
YHR200W YER021W
YHR200W YDR363W-A
YHR200W YKL145W
YHR200W YOR261C
YHR200W YDL007W
YHR200W YHR027C
YHR200W YOR117W
YDR133C YBR084W
YOR353C YHR102W
YER164W YGL207W
YGL105W YJL005W
YGL105W YDR159W
YGL105W YGL203C
YGL105W YLR343W
YGL105W YDL190C
YGL105W YJL180C
YGL105W YOR318C
YGL105W YHR047C
YGL105W YOR151C
YGL105W YOR140W
YGL105W YDL029W
YGL105W YHR131C
YGL105W YER006W
YBL047C YCR030C
YDR201W YKR037C
YNL045W YNL031C
YDR052C YDL017W
YDR052C YOR261C
YDR052C YHR027C
YJL159W YBR127C
YJL159W YDL140C
YNR003C YNL031C
YNR003C YBR049C
YNR003C YPR190C
YNR003C YDL229W
YNR003C YHR027C
YKR029C YCR033W
YKR029C YGL194C
YPL019C YDL003W
YDL103C YDL229W
YHR158C YER133W
YHR158C YMR128W
YHR158C YNL031C
YHR158C YHR027C
YGR155W YNL064C
YGR155W YPR135W
YMR300C YKL011C
YLR277C YER133W
YLR277C YPR107C
YGR086C YDR334W
YGR086C YPL074W
YGR086C YCR009C
YIL079C YJL050W
YPR179C YOR138C
YOR308C YLR275W
YGR017W YLR410W
YOL005C YML010W
YOL005C YGR063C
YOL005C YOR151C
YOL005C YJL140W
YOL005C YDL115C
YOL005C YDL140C
YJR154W YLL022C
YCR033W YGL194C
YKR059W YOR014W
YKR059W YOR287C
YJL050W YLR175W
YJL050W YPL146C
YPR105C YNL041C
YOL148C YDR167W
YOL148C YBR198C
YBR127C YNL064C
YBR127C YNR029C
YBR127C YER070W
YBR127C YKR068C
YBR127C YHR039C-A
YBR127C YDR161W
YBR127C YDR075W
YLR192C YDR429C
YDR088C YMR128W
YDR088C YPL228W
YCR020C-A YPR051W
YKL013C YDL029W
YER133W YPL137C
YER133W YPR107C
YOR374W YNL313C
YKR010C YOR326W
YLR085C YDR334W
YGR261C YBR288C
YGR180C YLR347C
YGR180C YER070W
YJL033W YLR175W
YJL033W YOR184W
YJL033W YBR084W
YDR050C YLR060W
YDR050C YGL207W
YDR050C YER070W
YDR050C YNL313C
YBL093C YOL051W
YBL093C YBR253W
YBL093C YPR168W
YBL093C YNL236W
YDR167W YBR198C
YJR017C YOR151C
YJR017C YDL140C
YPL137C YNL031C
YPL137C YOR261C
YLR275W YGR013W
YLR275W YBL074C
YLR275W YHR086W
YKL215C YER070W
YHL025W YNL031C
YLR440C YBR118W
YLR044C YAR007C
YLR044C YPL263C
YBR065C YLL036C
YML010W YGR063C
YML010W YDR075W
YML010W YDL115C
YML010W YDL140C
YER021W YDR363W-A
YER021W YKL145W
YER021W YOR261C
YER021W YDL007W
YER021W YHR027C
YER021W YOR117W
YJL180C YIL098C
YER129W YNL031C
YER129W YMR304W
YLR019W YOR043W
YJL029C YDR027C
YGL130W YPL228W
YMR048W YNL273W
YDL146W YLR060W
YNL064C YER070W
YNL064C YML085C
YNL064C YDR171W
YNL064C YDL140C
YNL031C YIL136W
YNL031C YAR007C
YNL031C YHR080C
YNL031C YOR217W
YNL031C YNL206C
YNL031C YGL207W
YNL031C YBR123C
YNL031C YEL056W
YNL031C YNR062C
YNL031C YNL149C
YNL031C YIL173W
YNL031C YLL022C
YNL031C YDL123W
YOR023C YPL263C
YOR098C YLR347C
YHR204W YCL043C
YDR180W YER147C
YOL051W YLR347C
YOL051W YPR168W
YOL051W YNL236W
YOL051W YDL005C
YDL209C YLL036C
YDL209C YHR027C
YDL209C YKL112W
YDR363W-A YKL145W
YDR363W-A YBR080C
YDR363W-A YOR261C
YDR363W-A YDL007W
YDR363W-A YHR027C
YDR363W-A YOR117W
YAR007C YGL008C
YAR007C YDL140C
YGR063C YOR151C
YGR063C YJL140W
YGR063C YDL140C
YGR245C YER006W
YPL243W YDL092W
YLR147C YGR013W
YLR147C YDR240C
YPL048W YBR118W
YPL048W YGL150C
YPL048W YKL081W
YPL048W YFL013C
YKL145W YOR261C
YKL145W YDL007W
YKL145W YHR027C
YOR111W YJR125C
YBR253W YMR112C
YBR253W YPR168W
YMR304W YDR353W
YMR304W YDL140C
YGR013W YDR240C
YGR013W YHR086W
YLL004W YEL056W
YOR217W YNL290W
YOR217W YOL094C
YBL035C YNL102W
YLR060W YOR355W
YBR049C YBR084W
YML124C YML085C
YDR353W YHR106W
YJL001W YGR135W
YBL074C YLR347C
YOR133W YBL071W-A
YKL046C YMR173W
YOR151C YDL115C
YOR151C YDL140C
YGL207W YLR410W
YGL207W YDL229W
YGL207W YBR084W
YBR118W YGL150C
YBR118W YOR014W
YBR118W YKL081W
YGR083C YOR260W
YGR083C YJR007W
YNL290W YOL094C
YBR198C YMR236W
YBR198C YPL011C
YLR347C YML060W
YLR347C YDR240C
YGL008C YMR259C
YPR168W YDL005C
YOR261C YDL007W
YOR261C YHR027C
YOR261C YOR117W
YLR304C YDR171W
YLR304C YPL107W
YMR259C YBR061C
YMR259C YNL273W
YEL056W YLL022C
YPR074C YLR153C
YPR074C YDL229W
YML085C YKR068C
YJL025W YBL014C
YKR068C YDR472W
YKR068C YOR115C
YDR449C YPR137W
YGL150C YFL013C
YDR472W YOR115C
YMR236W YPL011C
YDL007W YHR027C
YDL007W YOR117W
YMR027W YLR058C
YLR288C YMR159C
YLR288C YOR326W
YJL140W YDL115C
YJL140W YDL140C
YKL081W YFL013C
YHR027C YOR117W
YOR035C YOR326W
YOR260W YJR007W
YDR240C YHR086W
YDL115C YDL140C
YCR009C YPL249C
YNL236W YDL005C
