# Supplementary material for: Age-Dependent Evolution of the Yeast Protein Interaction Network Suggests a Limited Role of Gene Duplication and Divergence
Source: PLoS Comput Biol. 2008 Nov 28;4(11):e1000232. doi: 10.1371/journal.pcbi.1000232 (PMC2583957; doi:10.1371/journal.pcbi.1000232)
Supplement: Dataset S3 — The age group assignment of yeast genes (0.08 MB TDS) [file pcbi.1000232.s003.tds]

#  The assignment of yeast genes to age group. 
#  ABE : common to archea, bacteria and eukaryote
#  AE  : common to archea and eukaryote, excluding ABE
#  BE  : common to bacteria and eukaryote, excluding ABE
#  E   : unique to eukaryote, excluding Fu
#  Fu  : unique to Fungi

YAL008W	ABE
YBR255W	N
YGR164W	N
YGR131W	N
YNL003C	BE
YBR135W	E
YBR160W	ABE
YJL082W	N
YJL142C	N
YPL191C	E
YGL215W	N
YKL074C	ABE
YLR467C-A	N
YJL077C	N
YKL096W-A	E
YIL124W	ABE
YLR364C-A	N
YIL171W	N
YPL039W	N
YNL170W	N
YGL141W	E
YJL179W	ABE
YDR316W-A	Fu
YDR316W-B	Fu
YKL083W	N
YBR152W	N
YKL029C	ABE
YPL166W	N
YKL052C	Fu
YHR025W	ABE
YOL034W	ABE
YBL008W	ABE
YIL062C	E
YCL023C	N
YOL116W	N
YDR196C	ABE
YBR280C	N
YNR032W	ABE
YNR045W	N
YML105C	AE
YNL288W	E
YIL059C	N
YIL004C	E
YNR018W	N
YPL144W	N
YFR047C	ABE
YHR078W	N
YIR023C-A	N
YJR115W	N
YLR355C	ABE
YGR099W	N
YLR300W	ABE
YCL028W	N
YJR140C	N
YOR033C	AE
YOR062C	N
YBR043C	ABE
YHR112C	ABE
YLR011W	ABE
YHR007C	ABE
YHR126C	E
YKR084C	ABE
YER121W	N
YCR046C	N
YGR260W	ABE
YKL204W	N
YOR266W	N
YDR393W	Fu
YGR186W	N
YPR194C	ABE
YGR019W	ABE
YNL208W	ABE
YJL188C	N
YLL057C	BE
YPL060C-A	N
YNL229C	BE
YNL277W	ABE
YMR040W	E
YDR077W	N
YMR266W	E
YKR064W	E
YPL089C	E
YGR277C	ABE
YDL139C	N
YDR246W	E
YOR288C	ABE
YDL240C-A	N
YCR028C	ABE
YML054C	ABE
YLR179C	ABE
YOR141C	E
YPL280W	ABE
YBL106C	Fu
YGL044C	ABE
YER107C	ABE
YBR038W	E
YER076W-A	N
YGR259C	N
YEL047C	ABE
YPR016C	AE
YLR157C	ABE
YDL055C	ABE
YML009C	N
YML072C	E
YDR142C	ABE
YFL044C	BE
YEL011W	ABE
YKL019W	E
YJL130C	ABE
YBL085W	E
YFL011W	ABE
YHR212W-A	N
YDR082W	N
YDR348C	Fu
YKL182W	BE
YDR333C	E
YKL018C-A	Fu
YPL027W	N
YIR012W	ABE
YLR363C	N
YEL077W-A	N
YDR179C	N
YML089C	N
YLR431C	N
YKR046C	N
YJR005W	AE
YJL116C	Fu
YMR030W	N
YER030W	N
YHR041C	N
YJR072C	ABE
YEL030C-A	N
YKR039W	ABE
YGL003C	ABE
YPL009C	ABE
YDR268W	ABE
YGL192W	BE
YDL117W	BE
YMR131C	ABE
YMR293C	ABE
YJL214W	ABE
YIL105C	E
YML126C	ABE
YLR189C	E
YIL150C	E
YLR349W	N
YGL250W	N
YBR212W	ABE
YJR109C	ABE
YLR254C	N
YGR085C	ABE
YPL105C	E
YOR089C	BE
YGR145W	E
YGR110W	ABE
YKL177W	N
YGL154C	ABE
YOR010C	Fu
YDL215C	ABE
YKL099C	E
YDR315C	N
YLR394W	E
YNL104C	ABE
YNL151C	N
YNR066C	ABE
YLR220W	ABE
YHR006W	ABE
YMR232W	N
YNL083W	BE
YGR038C-A	Fu
YGR038C-B	Fu
YER168C	ABE
YPL265W	ABE
YOR227W	N
YOR081C	ABE
YEL026W	ABE
YGR050C	N
YDR021W	ABE
YGL063W	ABE
YPL212C	ABE
YOL157C	ABE
YOR345C	N
YPR095C	BE
YOR310C	E
YDR188W	ABE
YOL128C	ABE
YGL236C	ABE
YHR133C	N
YDR017C	E
YAR061W	N
YIL090W	Fu
YBR183W	E
YOL048C	N
YML039W	Fu
YCR007C	Fu
YDR016C	Fu
YEL004W	E
YPR057W	N
YLL032C	ABE
YDR116C	ABE
YPL119C-A	N
YHR130C	N
YLR030W	N
YDR122W	E
YOL062C	E
YNL234W	BE
YLR467W	ABE
YJL194W	N
YOL015W	N
YDL070W	E
YOR241W	ABE
YLR056W	BE
YPR039W	N
YMR054W	ABE
YKL110C	ABE
YML100W-A	N
YNL255C	BE
YLR204W	BE
YML097C	E
YKR007W	N
YDL096C	N
YHR193C	AE
YBL099W	ABE
YJR035W	ABE
YNL305C	BE
YMR023C	BE
YOR119C	ABE
YNL196C	N
YNL187W	N
YMR141C	N
YLL014W	N
YCL045C	E
YCR061W	N
YOR199W	N
YPR115W	E
YHR088W	AE
YBR017C	ABE
YPR162C	N
YGR166W	N
YDL161W	E
YKL050C	N
YJR055W	E
YGL099W	ABE
YFL030W	ABE
YIL119C	N
YPL193W	N
YNL005C	BE
YGL217C	N
YJL144W	N
YBR012W-B	Fu
YBR012W-A	Fu
YJR139C	ABE
YBR133C	E
YBR162C	N
YOR130C	BE
YJL079C	ABE
YGL019W	E
YGR201C	ABE
YNL172W	ABE
YNL058C	N
YPL160W	ABE
YOL083C-A	N
YNL023C	E
YDR214W	E
YIL126W	E
YLR295C	N
YER175W-A	N
YHR168W	BE
YOR064C	E
YOR159C	ABE
YOL081W	E
YOL036W	N
YGL148W	ABE
YOR031W	N
YPR204C-A	N
YBR282W	N
YDR194C	ABE
YOL114C	N
YNL257C	E
YNR030W	BE
YAL037C-A	N
YML007C-A	N
YKL076C	N
YDR466W	ABE
YFR045W	BE
YIL002C	E
YGR159C	ABE
YGL089C	Fu
YFR032C	ABE
YNL118C	E
YGL228W	N
YJR117W	ABE
YBR196C-A	N
YBR196C-B	N
YIL030W-A	N
YLR357W	E
YER127W	N
YJR093C	E
YLR017W	ABE
YHR110W	E
YBR041W	ABE
YOR394W	Fu
YCR044C	E
YDL039C	N
YKL202W	N
YGR122C-A	N
YOR264W	N
YNL042W-B	N
YBL029C-A	N
YGL173C	E
YOR366W	N
YNL275W	E
YAR015W	ABE
YOR384W	BE
YLL051C	BE
YDR395W	E
YLR079W	N
YLR408C	N
YMR093W	ABE
YBR221W-A	N
YDR079W	N
YMR268C	E
YOR169C	N
YML070W	BE
YHR175W-A	N
YPR072W	E
YMR108W	ABE
YCR091W	ABE
YLR401C	E
YDR244W	ABE
YER189W	N
YJL009W	N
YDL137W	E
YGR271W	AE
YDR233C	E
YGR071C	E
YCR106W	E
YBL100C	N
YER109C	E
YDR489W	E
YPL282C	Fu
YPR049C	N
YDL057W	N
YPR014C	N
YGR257C	BE
YEL045C	N
YPL235W	AE
YLR122C	N
YLR155C	ABE
YBL087C	ABE
YJL132W	N
YGL190C	ABE
YBR110W	ABE
YDR144C	BE
YFL046W	BE
YOR103C	E
YKL137W	N
YDR447C	AE
YAL061W	ABE
YNL324W	N
YPR145W	ABE
YJL063C	BE
YMR149W	N
YPL021W	E
YIR010W	E
YDR331W	AE
YML056C	ABE
YKR044W	N
YLR433C	ABE
YMR068W	ABE
YLR157C-A	Fu
YLR157C-C	N
YLR157C-B	Fu
YFL068W	N
YER032W	N
YJR070C	ABE
YGL005C	N
YHR043C	ABE
YDL111C	ABE
YMR133W	Fu
YPL007C	N
YKL159C	E
YDR059C	E
YKR075W-A	N
YGR146C-A	N
YBR101C	E
YLR396C	E
YBR245C	E
YJL216C	ABE
YBR210W	E
YPL103C	N
YIL103W	AE
YIL152W	N
YML045W-A	Fu
YJR096W	ABE
YAL010C	N
YGR143W	Fu
YGR112W	BE
YLR256W	E
YHR174W	ABE
YOR012W	N
YJL167W	ABE
YDL213C	N
YDR317W	Fu
YDR478W	AE
YKL097C	N
YOL164W-A	N
YNL106C	E
YOR378W	ABE
YFR015C	ABE
YMR230W	E
YIL092W	N
YAR009C	BE
YLR321C	E
YGR052W	ABE
YJR161C	Fu
YOR278W	ABE
YGL061C	Fu
YPL210C	E
YOR087W	ABE
YGL234W	ABE
YOR347C	ABE
YPR093C	E
YAL029C	E
YOL155C	N
YDR421W	E
YGL171W	ABE
YDR294C	ABE
YHR135C	ABE
YDR543C	Fu
YBR181C	AE
YLR386W	ABE
YOR078W	Fu
YOR243C	ABE
YMR165C	E
YCR005C	ABE
YGR296W	ABE
YLR163W-A	N
YPR055W	E
YIL016W	E
YLR032W	BE
YDR114C	N
YLL030C	N
YDL185C-A	N
YLL065W	Fu
YPR046W	N
YBR099C	N
YEL020C	ABE
YOL060C	ABE
YIR018C-A	N
YBL033C	ABE
YNL232W	N
YDL076C	E
YOR225W	N
YDR120C	ABE
YLR465C	N
YJL192C	N
YEL020C-B	N
YLR054C	N
YLR009W	AE
YKL116C	ABE
YBR209W	N
YGR238C	ABE
YLR423C	E
YDR278C	N
YLR105C	AE
YML091C	Fu
YHR191C	N
YDL098C	N
YLR202C	N
YLR299C-A	N
YKR005C	N
YMR143W	ABE
YCR063W	E
YNL189W	E
YCL047C	ABE
YGL122C	N
YDL018C	E
YOR120W	ABE
YPR160W	ABE
YBL060W	BE
YBR019C	ABE
YKL056C	E
YKL065W-A	N
YGR160W	N
YDL163W	N
YPL068C	N
YJR057W	ABE
YKL178C	Fu
YFL032W	N
YLR377C	ABE
YGR161W-C	N
YCL044C	Fu
YAL059W	N
YNL007C	ABE
YPL148C	ABE
YJR137C	ABE
YMR021C	E
YMR074C	AE
YDR378C	ABE
YJR039W	N
YDL158C	N
YOR104W	N
YFL009W	BE
YLR297W	N
YLR279W	N
YDR216W	ABE
YIL120W	ABE
YBR030W	ABE
YNL021W	ABE
YGR095C	ABE
YCL027W	BE
snR3	N
snR5	N
snR4	N
snR6	N
snR9	N
snR8	N
YHR029C	ABE
YIR021W-A	N
YAL033W	AE
YNL130C	ABE
YNR036C	ABE
YNR049C	N
YOL112W	E
YML109W	Fu
YOL083W	N
YNL251C	ABE
YBR266C	N
YBL004W	E
YER145C-A	N
YBR164C	E
YHR074W	ABE
YDR464W	N
YFR030W	BE
YBR131W	Fu
YKL078W	BE
YIL055C	N
YPL053C	Fu
YLR351C	ABE
YNR014W	N
YIL030C	BE
YER125W	E
YER152C	ABE
YLR015W	N
YHR116W	E
YPL259C	E
snR7-L	N
YGR093W	E
YDL037C	N
YLR334C	N
YHL043W	Fu
YOR364W	N
YOR386W	ABE
YDR397C	AE
YPR198W	ABE
YHL038C	N
YLL053C	ABE
YDR425W	E
YOR331C	N
YML076C	N
YKR060W	N
YER069W	BE
YMR091C	Fu
YER012W	ABE
YHR098C	E
YDL135C	E
YCR093W	E
YGR273C	N
YGL080W	E
YBR069C	ABE
YMR251W	N
YCR104W	Fu
YDR040C	ABE
YPR012W	N
YGR255C	ABE
YDL051W	E
YBL102W	E
YPL237W	AE
YLR120C	BE
YCL001W-B	ABE
YCL001W-A	N
YNL068C	E
YJL169W	N
YJR080C	N
YDR146C	ABE
YBR112C	ABE
YBL081W	N
YFL040W	ABE
YNL326C	E
YDR337W	ABE
YJL061W	E
YPR147C	N
YKL131W	N
YDR441C	ABE
YPL094C	E
YOR101W	BE
YOR314W-A	N
YDR231C	N
YJL112W	ABE
YFL066C	ABE
YNL193W	N
YML058W	N
YOR071C	ABE
YLR435W	N
YJR076C	E
YKL157W	ABE
YBR003W	ABE
YOL140W	ABE
YPR129W	N
YDL113C	E
YMR135C	N
YGL007W	N
YPL005W	N
YBR247C	E
YLR185W	AE
YJL210W	E
YLR398C	BE
YIL154C	N
YIL101C	N
YKL004W	ABE
YOR208W	ABE
YPL154C	BE
YPL101W	E
YLR258W	ABE
YBR178W	N
YJR098C	BE
YHR176W	BE
YJR018W	N
YDL211C	N
YDL244W	ABE
YDR319C	N
YKL095W	E
YOL099C	N
YIL094C	ABE
YLR451W	E
YFR017C	N
YLR342W-A	N
YHR017W	Fu
YNR077C	Fu
YOL044W	N
YLR323C	E
YOR085W	E
YGL067W	ABE
YOR050C	N
YNL087W	E
YGR114C	N
YLR318W	N
YOR341W	ABE
YNL024C-A	E
YDR296W	N
YGL232W	ABE
YPR091C	E
YGR141W	N
YAR030C	N
YGL111W	N
YJR158W	ABE
YHR137W	N
YBR116C	N
YMR198W	N
YCR003W	BE
YMR316C-B	N
YMR316C-A	N
YMR163C	N
YGR294W	Fu
YEL008W	N
YLL067C	ABE
YHR086W-A	N
YBR020W	ABE
YLR418C	AE
YDR112W	N
YER059W	BE
YPL153C	BE
YBL025W	Fu
YOL066C	ABE
YDR126W	E
YPL216W	E
YOR223W	N
YEL022W	BE
YHR072W	ABE
YOL019W	Fu
YLR463C	N
YJL190C	ABE
YMR218C	N
YNL265C	E
YNL230C	E
YLL049W	N
YHR211W	Fu
YPR166C	ABE
YJL042W	N
YNL301C	E
YDR445C	N
YMR058W	BE
YDR061W	ABE
YJR112W-A	ABE
YOR290C	E
YKL114C	ABE
YML024W	AE
YML093W	E
YHR197W	N
YDR276C	BE
YLR200W	ABE
YKR003W	E
YLR107W	ABE
YER175C	ABE
YKL135C	AE
YDL183C	N
YPL278C	N
YMR105W-A	N
YMR118C	ABE
YCL049C	N
YBL066C	E
YGL120C	BE
YGR271C-A	N
YDR169C	N
YMR183C	E
YLR410W-A	Fu
YLR169W	N
YMR272C	BE
YPR108W	E
YKL054C	N
YGR162W	E
YDL165W	E
YDR520C	E
YKL023W	N
YJR051W	ABE
YNL009W	ABE
YFL034W	BE
YJR135C	N
YGL213C	ABE
YOR161W-A	N
YMR076C	ABE
YOR161W-B	N
YJR037W	N
YNL027W	ABE
YLR291C	ABE
YDR210W	N
YIL122W	N
YDL230W	ABE
YJR113C	ABE
YGR024C	AE
YIR026C	ABE
YIL156W-B	Fu
YIL156W-A	N
YLR416C	N
YGR097W	E
YIL068C	E
YNR034W	BE
YOL085C	N
YNL282W	Fu
YBR286W	ABE
YGL144C	BE
YDR190C	AE
YAL031C	N
YBL006C	Fu
YGR108W	E
YBR264C	BE
YBR231C	E
YLR162W-A	N
YHR076W	ABE
YDR462W	N
YJL148W	Fu
YIL057C	N
YPL055C	N
YLR353W	N
YIL148W	ABE
YNR016C	BE
YFR036W	N
YER023C-A	N
YHR114W	E
YGL079W	N
YER150W	N
YNL279W	N
YDR400W	ABE
YLR156C-A	N
YDL068W	N
YOL027C	BE
YPL257W	N
YPL120W	E
YOL145C	ABE
YJL099W	E
YHR149C	Fu
YOL110W	N
YDR005C	E
YMR311C	N
YHL041W	N
YBL039C	ABE
YGR188C	Fu
YOR362C	ABE
Q0297	N
YLR126C	ABE
YDL053C	N
YML074C	ABE
YKR062W	E
YBR235W	ABE
YER010C	ABE
YML003W	N
YMR097C	ABE
YDL133W	N
YNL330C	ABE
YGR228W	N
YHR096C	ABE
YGL249W	N
YMR253C	ABE
YCR102C	ABE
YJL127C-B	N
YOR257W	ABE
YGR002C	BE
YEL041W	ABE
YGL042C	N
YGR253C	ABE
YDR510W	BE
YEL014C	N
YPL050C	Fu
Q0115	ABE
YPR045C	E
Q0110	ABE
YPL231W	BE
YLR148W	E
YMR137C	AE
YDL082W	AE
YKL155C	BE
YBR162W-A	N
YFL042C	BE
YBL083C	N
YDR148C	ABE
YHR052W-A	N
YPL096W	ABE
YDR335W	N
YPR141C	E
YJL067W	N
YMR039C	BE
YDR342C	ABE
YPL078C	E
YCR095C	BE
YLL011W	E
YCR077C	N
YLR437C	Fu
YFL064C	N
YNL191W	ABE
YDR237W	ABE
YJL110C	E
YKR048C	E
YBR001C	BE
YPL003W	N
YKL108W	N
YJR094C	N
YJR074W	E
YPR127W	ABE
YDL148C	E
YAL012W	ABE
YMR288W	ABE
YIL156W	BE
YBR241C	ABE
YHR063W-A	N
YKL006W	AE
YPL156C	N
YNL312W	E
YLR187W	E
YDR099W	E
YKL133C	N
YKL188C	BE
YHR170W	AE
YDR259C	AE
YDR177W	Fu
YKL068W	E
YGR098C	E
YKL093W	N
YMR002W	E
YLR145W	N
YLR261C	N
YDL246C	ABE
YER081W	ABE
YPL178W	ABE
YMR172C-A	N
YPR202W	N
YIL096C	N
YOL046C	N
YFR011C	E
YIL074C	ABE
YHL008C	ABE
YLR457C	Fu
YNL249C	N
YGR056W	E
YGL065C	ABE
YOR052C	AE
YBR012C	N
YGR116W	E
YOR343C	N
YGL230C	N
YOL159C	N
YBR185C	Fu
YBR129C	E
YDR290W	N
YDR019C	ABE
YBR150C	E
YIR042C	ABE
YFL031C-A	N
YER119C	ABE
YMR196W	N
YMR161W	ABE
YDR499W	N
YKL068W-A	N
YJL133C-A	N
YCR054C	N
YJR123W	ABE
YJR120W	N
YLL061W	ABE
YDR110W	N
YDR419W	ABE
YOR221C	N
YPL214C	ABE
YBL108C-A	Fu
YGL165C	N
YOL064C	ABE
YBL023C	AE
YOR274W	BE
YHR213W	Fu
YOR329C	N
YLR005W	E
YDR124W	N
YNL267W	BE
YBR134W	N
YLL047W	N
YLR461W	Fu
YLR050C	N
YOR124C	BE
YDR067C	BE
YOR296W	E
YHR032W-A	N
YJL044C	N
YPR164W	N
YEL060C	ABE
YDR274C	N
YLR101C	N
YNL165W	N
YML026C	ABE
YPR066W	E
YDR073W	N
YDR229W	N
YDL181W	E
YBR022W	ABE
YER177W	E
YML048W	N
YBL064C	ABE
YIL045W	BE
YKL221W	ABE
YGL126W	N
YLR167W	ABE
YMR270C	N
YLR293C	BE
YLR228C	E
YJR053W	N
YJL171C	N
YDR374C	E
YKL021C	ABE
YDL167C	AE
YLR388W	ABE
YLR373C	N
YKR001C	E
YKR054C	E
YIR034C	ABE
YGL013C	E
YJR068W	ABE
YGR207C	ABE
YDR212W	ABE
YLR456W	ABE
YNL052W	BE
YGL188C	N
YNL025C	E
YGR121W-A	N
YGR091W	AE
YDL232W	N
YPL119C	ABE
YLR242C	E
YMR031W-A	N
YJR148W	ABE
YJR082C	E
YOL087C	ABE
YNL134C	ABE
YAL037W	N
YGL146C	N
YCR051W	ABE
YBR262C	N
YPL199C	E
YML101C-A	N
YFL036W	BE
YDL209C	N
YIL051C	ABE
YPL057C	BE
YNR010W	E
YDR365C	E
YLR308W	ABE
YNL169C	ABE
YFR034C	BE
YHR070W	ABE
YDR460W	E
YNL112W	ABE
YHL047C	ABE
YOR360C	E
YOR335C	ABE
YDR354C-A	N
YKL100W-A	N
YGL251C	AE
YER156C	BE
YPL255W	N
YOR095C	ABE
YEL038W	ABE
YCL014W	N
YOL025W	N
YPL208W	N
YOL147C	E
YNL280C	BE
YDR007W	ABE
YIL160C	ABE
YPR089W	N
YBR233W	ABE
YPL122C	E
YDL086W	ABE
YMR313C	ABE
YGL179C	ABE
YGR120C	N
YML001W	BE
YLL028W	ABE
YER016W	E
YDR438W	ABE
YNL211C	N
YLR124W	N
YML058W-A	N
YGR226C	N
YLR026C	E
YJR065C	E
YHR094C	ABE
YMR095C	ABE
YER138C	Fu
YDL033C	ABE
YMR255W	N
YHR209W	ABE
YGL247W	N
YCR100C	ABE
YDR516C	BE
Q0130	ABE
YPL233W	E
YOR255W	N
YOR063W	ABE
YOR200W	N
YGR251W	N
YPR047W	ABE
YDR246W-A	N
YDR044W	BE
YEL016C	ABE
YAL027W	N
YKL153W	N
YFL019C	N
YMR139W	ABE
YDL080C	ABE
YOR172W	E
YOR105W	N
YDR541C	BE
YPR143W	E
YDR340W	N
YNL322C	N
YPL090C	AE
YPR078C	N
YBL058W	E
YFL062W	Fu
YCL057C-A	E
YLR439W	E
YCR020C	ABE
YCL051W	N
YCR097W	E
YBL039C-A	N
YDR235W	N
YGL194C-A	N
YER038C	Fu
YPR125W	BE
YHR049W	E
YBR007C	BE
YPL001W	N
YJL038C	N
YNL319W	N
YPR178W	ABE
YER079C-A	N
YDR475C	N
TLC1	N
YNL159C	N
YAL014C	E
YCR020W-B	N
YBR243C	ABE
YLR181C	E
YCR073C	ABE
YNL075W	AE
YPL150W	BE
YJL012C	E
YJL065C	N
YKR020W	Fu
YMR202W	E
YKL066W	N
YMR004W	E
YER083C	Fu
YHR050W	ABE
YPL176C	BE
YHR172W	E
YLR263W	Fu
YDL240W	E
YDR401W	N
YFR013W	N
YHR013C	ABE
YOL040C	ABE
YGL045W	E
YCL035C	ABE
YIL023C	ABE
YNR073C	ABE
YPR200C	N
YIL072W	E
YLR327C	N
YBR229C	ABE
YML133C	ABE
YOR131C	ABE
YML128C	N
YLR455W	E
YNL247W	ABE
YOR054C	ABE
YGL007C-A	N
YOR121C	N
YFR028C	ABE
YGR290W	N
YOR009W	Fu
YOR072W	N
YDR292C	Fu
YOR161C-C	N
YKR103W	ABE
YMR194W	E
YEL063C	ABE
YMR167W	ABE
YOR249C	N
YER117W	ABE
YOR301W	N
YKL218C	ABE
YOR140W	E
YDR391C	N
YLL063C	BE
YAR070C	N
YOR276W	N
YMR309C	E
YNL146C-A	N
YMR180C	Fu
YGL163C	Fu
YDR417C	N
YOL131W	N
YOR011W-A	N
YPL283C	ABE
YBL021C	AE
YHR215W	BE
YLL045C	ABE
YOR209C	ABE
YLR007W	E
YNL261W	N
Q0092	N
YDR065W	N
YOR126C	ABE
YJL046W	ABE
YKR078W	E
YOR191W	ABE
YOL166W-A	Fu
YDR272W	ABE
YGR289C	ABE
YML020W	N
YLR103C	E
YOR294W	E
YEL062W	E
YPR064W	N
YPR031W	E
YLR038C	E
YNL096C	E
YDR038C	ABE
YPR160W-A	N
YDL187C	N
YBR024W	ABE
YER171W	E
YDL047W	ABE
YML046W	N
YGL124C	E
YMR276W	BE
YEL059W	N
YDL160C-A	N
YLR165C	ABE
YCR069W	ABE
YKL223W	N
YLR138W	Fu
YKL027W	ABE
YJL173C	E
YDR152W	E
YKL127W	ABE
YDR309C	E
YNL143C	N
YLR371W	E
YDL169C	N
YLR092W	ABE
YER044C	E
YMR072W	E
YJR033C	ABE
YKR056W	ABE
YGL011C	ABE
YIR036C	BE
YMR123W	Fu
YGR073C	N
YGR209C	ABE
YJL150W	N
YNL050C	N
YMR304C-A	N
YLR240W	E
YOR039W	E
YDL234C	E
YPR108W-A	N
YNL136W	E
YKL049C	AE
YBL002W	AE
YNR038W	ABE
YGL140C	N
YCL029C	E
YFL038C	BE
YJR131W	E
YNR012W	ABE
YNL110C	ABE
YAL068C	Fu
YDR367W	Fu
YIL053W	ABE
YPL059W	ABE
YGL253W	BE
YHL032C	ABE
YAR002C-A	E
YHL045W	N
YOR337W	E
YMR010W	N
YOR097C	N
YHR118C	Fu
YGL075C	N
YOL023W	BE
YPL253C	N
YOR008C-A	N
YER154W	BE
YBR300C	N
YEL036C	Fu
YBR260C	E
YPL124W	N
YAL042W	E
YAL035W	ABE
YNL286W	ABE
YDR001C	BE
YIL162W	ABE
YOL141W	E
YHR145C	N
YBR195C	ABE
YIL039W	ABE
YGR122W	N
YOL077W-A	N
YGR161C-C	Fu
YGR161C-D	Fu
YMR315W	ABE
YGR213C	E
YDR384C	ABE
YML007W	Fu
YER063W	ABE
YDR481C	ABE
YER014W	ABE
YPR041W	E
YNL213C	N
YKL006C-A	N
YDL159W-A	N
YBR058C	BE
YLR024C	E
YLR071C	E
YHR092C	ABE
YDL199C	ABE
YDR434W	N
YER181C	N
YNL228W	N
YDL064W	E
YDL031W	E
YMR257C	N
YBL108W	N
YDR514C	N
YOR253W	ABE
YOR202W	ABE
YEL010W	N
YGL245W	ABE
snR51	N
YGR006W	E
YGR079W	N
YDL119C	BE
YKL151C	ABE
YGL198W	E
YKL104C	ABE
YBL091C-A	E
YLR361C-A	N
YBR141W-A	N
YOR170W	N
YIL019W	N
YML069W	E
YKR019C	N
YKR047W	N
YGR279C	BE
YBL056W	ABE
YCR022C	N
YLL015W	ABE
YNL195C	N
YFL060C	ABE
YDR173C	E
YMR100W	E
YCL057W	ABE
YOR335W-A	N
YBR072W	ABE
YBR005W	N
YPR123C	N
RUF5-1	N
RUF5-2	N
YDL173W	N
YJR047C	AE
YMR006C	E
YKL145W-A	N
YAL016W	ABE
YBL068W-A	N
YDR171W	ABE
YOR070C	E
YPL152W	E
YLR183C	ABE
YNL077W	ABE
YBR109C	ABE
YBR172C	E
YDR346C	Fu
YJL010C	E
YPL092W	ABE
YPL029W	ABE
YBR236C	E
YNL019C	N
YGL193C	N
YDL242W	N
YBR189W	ABE
YER085C	N
YKL039W	E
YKL064W	ABE
YLR265C	E
YKR022C	N
YLR287C	N
YPL174C	E
YHR011W	ABE
YDR403W	BE
YOL093W	ABE
YOL042W	ABE
YIL070C	E
YCL037C	E
YIL025C	N
YDR545C-A	N
YNR071C	ABE
YML131W	ABE
YNL245C	N
YNR024W	N
YLR329W	N
YPL043W	ABE
YBL062W	N
YJL127W-A	N
YBR056C-B	N
YKL002W	AE
YDR328C	E
YIR009W	ABE
YBR154C	E
YLR001C	ABE
YGR125W	ABE
YKR101W	N
YMR230W-A	N
YER115C	N
YHR124W	E
YER148W	AE
YHL015W	ABE
YMR240C	E
YOR303W	ABE
YIL087C	N
YMR192W	E
YCL074W	N
YMR229C	ABE
YLL038C	E
YOR056C	E
YFL013W-A	N
YOR270C	ABE
YDR106W	N
YOL068C	Fu
YMR182C	ABE
YBR201W	E
YLL043W	ABE
YDR415C	ABE
YGL161C	E
YOL133W	N
YNL263C	E
YHR217C	N
YDR128W	ABE
YMR274C	ABE
YER028C	ABE
YMR052W	N
YIL029W-A	N
YMR294W-A	N
YKR076W	N
YDR225W	AE
YDR270W	ABE
YPR033C	ABE
YGR230W	Fu
YPR062W	ABE
YDR528W	N
YER173W	E
YBR026C	ABE
YDL185W	Fu
YBR091C	E
YNL094W	N
YGR047C	ABE
YPL227C	ABE
YLR222C-A	N
YDL010W	ABE
YML019W	E
YDL045C	ABE
YLR163C	ABE
YPR071W	N
YKL225W	Fu
YHL002C-A	N
YJL175W	N
YBL079W	E
YNL056W	BE
YFL001W	ABE
YDR150W	E
YKL125W	E
YKL170W	ABE
YPR157W	N
YPR137C-B	Fu
YPR137C-A	Fu
YLR384C	E
YDR307W	BE
YML099C	E
YLR421C	N
YLR090W	ABE
YDL212W	Fu
YJR064W	ABE
YML022W	ABE
YER046W	N
YMR029C	E
YIR030C	N
YKR050W	ABE
YMR121C	AE
YGL017W	BE
YDL150W	E
YNL038W	N
YHR001W-A	N
YOL165C	ABE
YIL139C	E
YLR246W	E
YJR119C	E
YLR359W	ABE
YLR199C	N
YJL206C	E
YIL142W	ABE
YGL082W	E
YNL138W	E
YDL236W	ABE
YGL142C	BE
YGR179C	N
YJR086W	E
YER067C-A	N
YBR139W	BE
YHR188C	E
YKL106C-A	N
YNL116W	ABE
YJR087W	N
YDR361C	N
YLR445W	N
YGL255W	ABE
YFR007W	N
YLR333C	E
YHR103W	N
YHL030W	ABE
YGL077C	ABE
YPL204W	ABE
YLR379W	N
YIL009C-A	N
YBR302C	Fu
YOR091W	E
YGR026W	N
YAL040C	E
YDR288W	E
YGL208W	E
YNL284C	BE
YIL164C	ABE
YOL143C	ABE
YBR237W	ABE
YBR197C	N
YHR147C	ABE
YGR124W	ABE
YPL126W	ABE
YMR317W	N
YOR251C	ABE
YPR181C	E
YCL008C	E
YEL064C	ABE
YML005W	ABE
YOR393W	ABE
YCR075W-A	N
YDL059C	BE
YOR204W	ABE
YEL012W	E
YBL040C	E
YPR043W	AE
YDR382W	ABE
YDR483W	Fu
YER061C	BE
YLR022C	AE
YLR402W	N
YLR073C	N
YER183C	ABE
YHR090C	E
YOL021C	ABE
YHR030C	ABE
YBR295W	ABE
YKL018W	ABE
YIL011W	Fu
YEL034W	AE
YCR050C	N
YNR050C	ABE
YDR134C	N
YKL208W	N
YGR004W	Fu
YML110C	ABE
YGL048C	ABE
YGL243W	E
YKL106W	ABE
YJL007C	N
YPR029C	E
YJL034W	ABE
YFL048C	E
YLR117C	E
YOR176W	ABE
YOR109W	E
YBL089W	ABE
YDL084W	ABE
YCL055W	BE
YGL116W	ABE
YBL054W	BE
YCR024C	ABE
YIL102C-A	N
YMR102C	ABE
YCR071C	E
YDR175C	N
YOR189W	N
YOR154W	E
YPR121W	ABE
YBR070C	ABE
YOR396C-A	N
YLL017W	N
YOR280C	E
YNL315C	E
YPR174C	Fu
YJR045C	ABE
YMR008C	E
YDR349C	BE
YDL171C	ABE
YKL062W	ABE
YJR010W	ABE
YJL218W	ABE
YLR222C	E
YDR093W	ABE
YMR282C	N
YIL109C	E
YFL022C	ABE
YPL109C	ABE
YJL156C	Fu
YNL071W	ABE
YMR088C	ABE
YGR211W	AE
YKL139W	ABE
YJL069C	ABE
YDR344C	N
YHR042W	BE
YJL016W	N
YDR444W	BE
YPL189W	BE
YLR285W	N
YLR267W	N
YDL219W	ABE
YNL017C	N
YCR024C-A	Fu
YPL172C	ABE
YKR024C	ABE
YKL140W	BE
YBR156C	E
YOR076C	ABE
YEL059C-A	N
YDR405W	ABE
YOL091W	N
YCL031C	N
YIL027C	N
YLR459W	E
YNL243W	E
YNR026C	N
YGL252C	ABE
YPR204W	ABE
YNL297C	N
YHR068W	ABE
YGR149W	N
YPL041C	N
YKL193C	ABE
YPR099C	N
YOR135C	N
YLR310C	E
YNR008W	BE
YJR150C	Fu
YBR301W	Fu
YLR003C	N
YER113C	E
YHR122W	ABE
YHL017W	E
YJR010C-A	E
YIL085C	Fu
YMR190C	ABE
YCL076W	N
YOR272W	E
YOR058C	E
YER172C-A	N
YAL064W-B	N
YDR413C	N
YBR203W	BE
YAR029W	Fu
YNL238W	ABE
YJL198W	E
YOL135C	E
YOR323C	N
YLL041C	ABE
YKR074W	N
YOR193W	N
YER026C	ABE
YMR201C	E
YLR069C	ABE
YML042W	BE
YMR050C	Fu
YDR069C	BE
YGR232W	ABE
YEL066W	ABE
YPR035W	ABE
YDR014W	N
YDR227W	N
YPR060C	ABE
YHL039W	ABE
YCR038C	BE
YOR157C	ABE
YCL056C	N
YBR093C	BE
YBL112C	ABE
YNL092W	E
YGL054C	E
YAL037C-B	N
YLR134W	ABE
YOR218C	N
YMR203W	E
YKL096C-B	N
YPL225W	E
YPL270W	ABE
YDL012C	N
YDR218C	E
YLR299W	ABE
YFL003C	ABE
YGL139W	Fu
YNL054W	N
YDR156W	Fu
YPL062W	N
YPR155C	E
YOR137C	ABE
YKL123W	N
YKL172W	E
YNL336W	Fu
YDR305C	ABE
YJL057C	ABE
YPR100W	E
YDR358W	E
YLR096W	E
YDR194W-A	N
YKR052C	BE
YLR427W	BE
YIR032C	BE
YGL015C	N
YJR066W	E
YMR127C	E
YIL140W	ABE
YOL163W	N
YLR197W	E
YBR213W	N
YAL064W	N
YJL204C	BE
YLR244C	ABE
YJR084W	E
YBR004C	BE
YDL238C	ABE
YGL084C	BE
YML084W	N
YLR382C	ABE
YLR154C-H	N
YLR154C-G	N
YLR219W	N
YDR363W	N
YNL114C	N
YNL163C	ABE
snR55	N
snR54	N
YFR005C	N
snR56	N
YHR009C	ABE
snR50	N
snR53	N
snR52	N
YFR050C	ABE
snR58	N
YLR447C	ABE
YNR069C	Fu
YOL058W	ABE
YAR019C	BE
YOR024W	N
YGL071W	Fu
YGL257C	N
YGR020C	ABE
YOR093C	E
YAL046C	ABE
YDR198C	N
YAL039C	E
YIL166C	ABE
YER060W	ABE
YOL118C	N
YDR286C	ABE
YHR141C	AE
YPL128C	BE
YJL091C	E
YBR191W	AE
YDR380W	ABE
YGL100W	ABE
YGL056C	ABE
YDR485C	E
YPL239W	ABE
YPR183W	ABE
YOR206W	E
YBL042C	ABE
YOR391C	ABE
YDR480W	N
YDR525W-A	BE
YBR089W	N
YLR075W	AE
YBR054W	ABE
YLR020C	BE
YNL217W	ABE
YER067W	N
YIL013C	E
YPL206C	ABE
YDL060W	E
YBR293W	ABE
YNR052C	E
YHR032W	ABE
YEL032W	AE
YOL076W	N
YDR136C	N
YHR203C	AE
YJL136W-A	N
YML112W	N
YLR154W-C	N
YGL241W	E
YOL014W	N
YPR176C	ABE
YKL100C	E
YJL036W	E
YDR521W	N
YER009W	ABE
YLR115W	N
YLR140W	N
YGL114W	ABE
YER167W	N
YMR104C	E
YER185W	E
YDL195W	ABE
YNL199C	N
YCR026C	ABE
YBL052C	E
YER159C-A	Fu
YBR076W	N
YNL317W	ABE
YLL019C	ABE
YOR156C	E
YHR052W	N
YKR026C	ABE
YJR043C	N
YJR012C	N
YKL060C	BE
YCL068C	N
YDL177C	ABE
YLR264C-A	N
YNL073W	ABE
YMR280C	E
YFL020C	Fu
YNL328C	ABE
YJL014W	ABE
YGR217W	ABE
YOR174W	N
YPR149W	N
YNL015W	N
YCR084C	E
YHR178W	E
YHL050W-A	N
YPL187W	Fu
YLR283W	N
YPL170W	ABE
YJL221C	ABE
YDR204W	BE
YBR085C-A	N
YJL109C	E
YNL048W	ABE
YML057C-A	N
YOR074C	ABE
YDR347W	N
YJR152W	ABE
YKL025C	N
YAR008W	AE
YBR158W	ABE
YOL097C	ABE
YOR110W	ABE
YDR407C	E
YNR020C	N
YBR258C	Fu
YNL146W	N
YFR019W	E
YLR262C-A	E
YIL115W-A	N
YBR223C	E
YNL241C	BE
YJL154C	E
YDR091C	AE
YJL123C	N
YHR066W	AE
YPL047W	E
YER086W	BE
YLR287C-A	AE
RPR1	N
YBR176W	ABE
YDR207C	E
YER147C-A	N
YDR373W	ABE
YGL238W	E
YLR190W	Fu
YNL128W	ABE
YDR322W	ABE
YKL191W	AE
YNR006W	E
YHR120W	ABE
YAR050W	Fu
YOL137W	ABE
YDR530C	N
YER111C	Fu
YER144C	BE
YOL039W	ABE
YIL083C	ABE
YHL011C	ABE
YFR010W-A	N
YOR008W-B	N
YMR303C	ABE
YPL060W	ABE
YDR411C	E
YBR205W	Fu
YOR321W	BE
YMR186W	BE
YJL225C	ABE
YMR278W	ABE
YML133W-B	N
YLR136C	E
YML133W-A	N
YGL260W	N
YMR207C	BE
YML015C	E
YOR197W	ABE
YKR089C	ABE
YDL041W	N
YKR072C	ABE
YDL014W	AE
YML040W	Fu
YPL114W	N
YER079W	N
YER024W	BE
YOR230W	ABE
YGR234W	BE
YMR178W	ABE
YPR037C	BE
YEL068C	N
YNL090W	BE
YOR307C	BE
YGL052W	N
YBR095C	Fu
YDR524C	E
YGR043C	ABE
YPL223C	N
YPL272C	N
YJL222W-A	N
YOL002C	BE
Q0032	N
YML119W	N
YFL005W	BE
YCR010C	ABE
YMR152W	ABE
YDR154C	N
YMR125W	E
YJR031C	BE
YCL026C-A	N
YGL180W	BE
YNL225C	N
YJL055W	ABE
YPR102C	ABE
YNL334C	ABE
YNL188W	N
YDR303C	E
YPL086C	ABE
Q0250	ABE
Q0255	BE
YMR042W	E
YLL003W	Fu
YLR425W	E
YDR109C	ABE
YDR221W	N
YLR109W	ABE
YKR009C	BE
YMR078C	ABE
YLR094C	N
YDL154W	ABE
YLR041W	N
YJR060W	BE
YNL161W	E
YIL146C	N
YLR195C	E
YJL202C	N
YOL161C	Fu
YCR081C-A	N
YLR231C	N
YKL016C	N
YPL111W	ABE
YKL174C	ABE
YKL121W	ABE
R0040C	N
YLR380W	E
YOR142W-B	Fu
YOR142W-A	Fu
YMR012W	N
YER093C	E
YOR032W-A	N
YDL201W	ABE
YDR468C	E
snR73	N
snR72	N
snR71	N
snR70	N
snR77	N
snR76	N
snR75	N
snR74	N
YFR003C	E
snR79	N
snR78	N
YIL033C	E
YOR368W	E
YGR128C	N
YIL048W	ABE
YIL142C-A	N
YLR337C	BE
YOL056W	ABE
YHL034C	ABE
YGR088W	ABE
YGL073W	E
YDR515W	E
YGL259W	N
YGR022C	N
YGR106C	N
YIL168W	N
YGL086W	E
YAL044C	ABE
YPR081C	ABE
YBR124W	N
YDR284C	ABE
YJL097W	E
YNL302C	AE
YOR048C	E
YHR143W	N
YMR315W-A	N
YLR157W-E	N
YLR157W-D	N
YCL004W	ABE
YPL042C	ABE
YBL044W	N
YDR430C	BE
YGR193C	ABE
YDR487C	ABE
YPR185W	N
YER065C	ABE
YLR077W	N
YBR056W	N
YNL219C	BE
YHR034C	N
YBL019W	E
YOL070C	N
YDL062W	N
YJL085W	E
YPL200W	N
YNR054C	N
YMR166C	BE
YIL015W	BE
YEL030W	ABE
YBR291C	BE
YPL135C-A	N
YML114C	N
YCR108C	N
YHR201C	ABE
YNL299W	E
YGR008C	N
YNL311C	BE
YPR170C	N
YJL030W	E
YGR248W	N
YBR074W	ABE
YOR150W	ABE
YDR055W	BE
YML036W	E
YLR331C	N
21S_rRNA	N
YDL088C	E
YLR113W	ABE
YLR142W	ABE
YLL058W	ABE
YDL197C	N
YER130C	ABE
YER165W	E
YMR106C	E
YCL059C	ABE
YGL112C	E
YMR244W	Fu
YDL008W	N
YBL050W	AE
YGR102C	N
YJR014W	ABE
YLR281C	BE
YPL018W	N
YPL185W	N
YJR041C	N
YDL248W	Fu
YKR028W	E
YKL037W	N
YMR286W	ABE
YDL175C	BE
YKL168C	ABE
YFL026W	Fu
YDL102W	ABE
YGL029W	Fu
YDL128W	ABE
YPL098C	N
YMR033W	N
YPR003C	ABE
YGR262C	N
YDR202C	N
YGR215W	E
YNL013C	N
YDR253C	ABE
YCR082W	N
YJL223C	Fu
YOR001W	E
YKL088W	ABE
YEL075W-A	N
YLR276C	ABE
YDL222C	Fu
YNL140C	N
YOL095C	ABE
YNR022C	N
YDR409W	E
YBR221C	ABE
YEL018C-A	N
YAL005C	ABE
YDR097C	ABE
YNR003W-A	N
YBR174C	N
YJL121C	ABE
YKL008C	E
YER158W-A	N
YBR103W	E
YNR004W	N
YPL032C	N
YHR064C	ABE
YKL197C	E
YGR202C	ABE
YDR377W	N
YIR007W	ABE
YPL045W	E
YLR314C	E
YFR020W	N
YNL126W	E
YOR327C	E
YOL139C	E
YBR207W	ABE
YNL269W	N
YDR532C	N
YPL283W-A	N
YKL210W	E
YER146W	ABE
YHR159W	N
YPL132W	BE
YIL114C	E
YJL089W	E
YJL052C-A	N
YMR301C	ABE
YBL029W	N
YHL028W	E
YGR154C	N
snR191	N
snR190	N
YOR389W	N
YLR130C	ABE
YER022W	N
YKR070W	ABE
YDL016C	N
YMR205C	ABE
YNL203C	N
YJL185C	N
YNL022C	ABE
YML017W	N
YKR087C	ABE
YOR232W	ABE
YGR281W	ABE
YGR236C	N
YKR091W	N
YHL013C	BE
YMR185W	N
YLR120W-A	N
YOR309C	N
YBR097W	ABE
YMR227C	E
YDR030C	ABE
YPL221W	Fu
YPL274W	ABE
YEL051W	ABE
YOL004W	E
YGR014W	N
YGL050W	AE
YER179W	AE
Q0010	N
Q0017	N
YMR150C	ABE
YJL114W	N
YFL007W	N
YGL182C	N
YCR012W	ABE
Q0275	ABE
YLR341W	N
YPL084W	E
YDR354W	ABE
YDR301W	E
YJL053W	E
YPR104C	E
YPR151C	Fu
YOR381W-A	N
YNL332W	ABE
YML028W	ABE
YLL001W	E
YCL067C	E
RPM1	N
YHL006C	N
YGR198W	N
YDR223W	N
YLR043C	ABE
YJR062C	ABE
YBR035C	ABE
YCR047W-A	N
YNL167C	AE
YGL008C	ABE
YIL144W	E
YPL251W	N
YIL133C	ABE
YLR193C	E
YJL200C	ABE
YBR148W	N
YPL113C	ABE
YKL041W	AE
YML012C-A	N
YNL067W	ABE
YLL042C	N
RDN58-2	N
RDN58-1	N
YDR089W	E
YKL014C	N
YLR237W	ABE
YKL176C	N
YDR249C	N
YER091C	ABE
YIR024C	N
YJR008W	ABE
YDL203C	BE
YLR087C	N
YLR215C	E
YML082W	ABE
YGL063C-A	N
snR19	N
YOL054W	BE
YFR001W	N
YNL109W	N
snR11	N
snR10	N
snR13	N
snR14	N
YFR054C	N
YIL031W	BE
YLR104W	N
YLR342W	E
YLR335W	E
YJR102C	E
YOR020C	ABE
YLR149C-A	N
YJR088C	ABE
YGR104C	N
YLR368W	BE
YBR268W	E
YPR083W	N
YHR022C-A	N
YGL088W	N
YGR173W	ABE
YER084W-A	N
YDR282C	BE
YDR009W	ABE
YJL095W	BE
YHL048C-A	N
YBR126C	ABE
YOL149W	E
YGL202W	ABE
YOR046C	ABE
YPR187W	ABE
YEL018W	N
YFL012W-A	N
YDR432W	ABE
YGR195W	ABE
YGL104C	ABE
YIL082W-A	E
YBL046W	E
YHR036W	N
YOL072W	E
YHR131W-A	N
YPL202C	Fu
YIL017C	N
YOL123W	ABE
YDR132C	N
YML116W	ABE
YNR056C	N
YDR185C	E
YBR084C-A	ABE
YHR207C	ABE
YNL220W	ABE
YGR060W	BE
YJL032W	N
YNL313C	ABE
YGR285C	ABE
YGL031C	AE
YOR183W	N
YJL093C	ABE
YPR172W	ABE
YDR053W	N
YLR111W	N
YML034W	N
YPR023C	E
YDR003W	N
YLR144C	BE
YEL072W	N
YPR058W	BE
YDL020C	ABE
YML061C	N
YBR050C	N
YDL191W	ABE
YHR101C	Fu
YER163C	BE
YPL268W	E
YER132C	ABE
YER039C-A	N
YGL110C	BE
YDR179W-A	N
YMR242C	E
YOR180C	ABE
YPL183C	ABE
YDR166C	N
YPR118W	ABE
YHR056C	E
YJL105W	E
YJR016C	ABE
YDL100C	ABE
YBR080C	ABE
YMR284W	E
YGL032C	N
YMR035W	ABE
YOR178C	BE
YKR011C	N
YNL215W	E
YGL027C	E
YPR005C	N
YNL044W	E
YDR200C	ABE
YDR255C	N
YFL002W-A	Fu
YFL002W-B	Fu
YNL011C	ABE
YHR070C-A	N
YLR274W	AE
YJR156C	ABE
YOR007C	ABE
YDL220C	Fu
YNL142W	ABE
YHR019C	ABE
YAL003W	AE
YGR138C	ABE
YIL078W	ABE
YFL024C	N
YDR095C	N
YJL127C	E
YBL092W	ABE
YFL053W	BE
YBR201C-A	N
YJL158C	E
YKL156C-A	N
YDR375C	E
YIR001C	ABE
YIL014W	N
YKL195W	E
YNL179C	N
YDR320C	Fu
YNR002C	ABE
YPL030W	E
YDR452W	ABE
YLR316C	ABE
YFR022W	E
YNL124W	E
YGL225W	E
YAR023C	Fu
YOR352W	N
YOR325W	N
YDR534C	N
YMR324C	N
YCR018C-A	N
YDR129C	E
YOR069W	E
YGR038W	E
YER140W	E
YFL029C	ABE
YBR227C	ABE
snR7-S	N
YGL216W	E
YHR157W	N
YPL130W	N
YIL116W	ABE
YOL100W	ABE
YGR156W	N
YFR048W	BE
YGL169W	ABE
YMR307W	Fu
YOL006C	E
YDL066W	ABE
YLR132C	N
YER020W	E
YML011C	Fu
YNL201C	E
YDR398W	E
YCR028C-A	BE
YER075C	ABE
YJL187C	ABE
YLR018C	Fu
YKR085C	N
YLR063W	N
YOR234C	AE
YBR289W	E
YKR093W	BE
YKL212W	E
YMR221C	N
Q0070	ABE
Q0075	ABE
YOR269W	ABE
YPL276W	N
YOR212W	ABE
YDR032C	ABE
YGR016W	N
YEL053C	E
YDR372C	E
YMR156C	ABE
YCR014C	N
YGL184C	ABE
YKR100C	N
YLR158C	ABE
YMR129W	N
YBL071C	N
YPR106W	ABE
YER068C-A	N
YDR158W	ABE
YOR164C	E
YPL082C	ABE
YDR323C	E
YGR283C	AE
YMR174C	N
YCR049C	N
YLR429W	E
YLL007C	N
YCL065W	N
YCR032W	E
YDR105C	E
YLR045C	ABE
YDR085C	N
YLR098C	E
YIR038C	BE
YNL032W	BE
YKR058W	BE
YBR033W	E
YDR369C	ABE
YAL062W	ABE
YLR453C	N
YMR298W	N
YDR350C	N
YBL107W-A	N
YDR261C	ABE
YIL131C	E
YBR146W	ABE
YAL044W-A	ABE
YKL012W	E
YPL115C	E
YLR235C	N
YJL164C	ABE
YNL065W	ABE
YNL030W	AE
YLR191W	E
YJL004C	N
YDR356W	N
YDR426C	N
YJL051W	N
YLR217W	N
YKR032W	N
YGR296C-B	N
YGR296C-A	N
YDL205C	ABE
YML080W	ABE
YHR180W	N
YMR016C	Fu
YER097W	N
YIL037C	N
YOL052C	BE
YKL032C	E
YFR056C	N
YER107W-A	N
YJR100C	BE
YLR340W	ABE
YNL085W	AE
YHR055C	N
YKL043W	Fu
YJR020W	N
YGR171C	ABE
YAL048C	E
YPR085C	N
YGL200C	E
YOR019W	N
YOR044W	N
snR37	N
snR36	N
snR35	N
snR34	N
snR33	N
snR32	N
snR31	N
snR30	N
YBR120C	N
YDR280W	ABE
snR39	N
snR38	N
YHR138C	N
YPR189W	ABE
YEL008C-A	N
YOR259C	ABE
YGR197C	N
YIL099W	ABE
YLL024C	ABE
YHL007C	E
YGL106W	ABE
YOR375C	ABE
YBL048W	N
YOR022C	E
YHR038W	BE
YMR086C-A	N
YER074W-A	E
YOR099W	Fu
YOL029C	N
YNL222W	E
YAR068W	N
YML118W	ABE
YHR205W	E
YDR187C	N
YOL121C	AE
YNR058W	ABE
YOR394C-A	N
YGL033W	E
YMR215W	Fu
YDR051C	ABE
YGR062C	BE
YBR078W	BE
YPL240C	BE
YDL022W	ABE
YPR021C	BE
YGR244C	ABE
YDR496C	E
YEL070W	ABE
YML032C	BE
YLR146C	ABE
YGR059W	E
YDR015C	N
YDL193W	N
YBR052C	ABE
YER134C	N
YNL088W	ABE
YER161C	E
YBR103C-A	N
YBR083W	E
YBR285W	N
YDR461C-A	N
YBR058C-A	N
YOR042W	BE
YCR079W	ABE
YDR164C	E
YDR251W	N
YKL033W	N
YNL046W	N
YJL107C	ABE
YPL181W	E
YHR054C	N
YDL106C	E
YHR081W	E
YPL014W	N
YDL179W	E
YER056C	ABE
YML063W	AE
YLR417W	E
YNR034W-A	N
YLR084C	N
YMR080C	N
YKR013W	ABE
YGL025C	N
YCR102W-A	N
YLR346C	N
YPR007C	E
YMR117C	E
YDL124W	ABE
YDR257C	ABE
YGR266W	N
YGR219W	N
YHR163W	N
YNR061C	N
YIL176C	Fu
YDR261W-A	Fu
YDR261W-B	Fu
YLR272C	ABE
YOR005C	ABE
YDL226C	E
YKL059C	E
YGL092W	E
YCL039W	ABE
YER148W-A	N
YGR136W	BE
YDR513W	ABE
YGR070W	E
YKL084W	ABE
YNL079C	N
YFL051C	N
YJL125C	ABE
YBR107C	N
YBL090W	N
YPR130C	N
YKL142W	Fu
YPL049C	N
YNL122C	BE
YJL070C	ABE
YPL036W	ABE
YIR003W	N
YDR450W	ABE
YHR073W-A	N
YGL227W	BE
YOR350C	N
YHL024W	ABE
YER142C	ABE
YGR036C	ABE
YDR536W	ABE
YHR199C-A	N
YAL001C	Fu
YAL054C	ABE
YHR155W	E
YPL136W	N
YOL102C	ABE
YBR252W	ABE
YBR225W	N
YIL177C	ABE
YIL110W	N
YJR128W	N
YBR169C	ABE
YMR305C	BE
YGR150C	ABE
YDR224C	AE
YEL055C	E
YPR193C	ABE
YML013W	E
YPL077C	N
YNL207W	AE
YDR428C	N
YJL181W	N
YOR210W	AE
YBL034C	N
YOL008W	ABE
YER077C	N
YBR089C-A	E
YLR089C	ABE
YKR083C	Fu
YMR209C	E
YER128W	Fu
YLR061W	E
YKL214C	ABE
YOL088C	ABE
YKR095W	E
YMR223W	BE
Q0055	BE
Q0050	BE
YLR123C	N
YBR109W-A	N
YGR010W	ABE
YBL027W	ABE
YER088W-B	N
YCR016W	N
YJL028W	N
YMR154C	N
YGL186C	ABE
YGL131C	E
YGL206C	E
YGL091C	N
YBL073W	N
YML079W	ABE
YMR049C	E
YFL041W-A	N
YOR166C	N
YPL257W-B	Fu
YPL257W-A	Fu
YPR068C	ABE
YDR374W-A	N
YOR236W	ABE
YMR176W	E
YCL063W	N
YER048C	ABE
YBR064W	N
YDR107C	E
YLL005C	E
YOR148C	N
YLR047C	ABE
YDL147W	E
YMR063W	Fu
YMR014W	E
YBL008W-A	N
YIR040C	N
YDR263C	AE
YIL137C	ABE
YBR119W	ABE
YFL016C	ABE
YJL162C	ABE
YBR144C	N
YNL063W	ABE
YPL117C	ABE
YPL080C	N
YGR227W	E
YDR070C	N
YJL006C	N
YDR206W	N
YOR281C	N
YHR023W	E
YER095W	AE
YLR170C	E
YML086C	BE
YKR030W	E
YDL207W	E
YLR211C	N
YCR045C	ABE
YHR182W	E
YBR122C	N
YHR001W	E
YDR477W	Fu
YBR199W	Fu
YOL050C	N
YIL042C	ABE
YIL035C	ABE
YIL159W	E
YML121W	E
YLR339C	N
YJR106W	ABE
YKL010C	E
YDR427W	E
YGR177C	Fu
YIR019C	N
YKL045W	AE
YJR022W	ABE
YKL185W	E
YLR364W	N
YPR087W	N
YJR124C	ABE
YOR377W	Fu
YLL026W	ABE
YCL002C	N
YGL108C	N
YHL005C	N
YDR436W	ABE
YGR199W	BE
YHL050C	ABE
YGR082W	BE
YDR388W	E
YER087W	ABE
YDR063W	N
YOR319W	ABE
YGR119C	N
YAR066W	N
YDR181C	N
YOL127W	E
YNL224C	E
YAL020C	N
YBR275C	N
YBL013W	ABE
YOR187W	ABE
YOR292C	E
YGR064W	N
YMR217W	ABE
YGL035C	ABE
YNL337W	Fu
YDR494W	N
YGR246C	E
YEL076C	N
YPL242C	E
YPR027C	N
YCR024C-B	N
YDL024C	BE
YMR239C	ABE
YLR028C	ABE
YBR081C	E
YDR028C	N
YHR105W	E
YIR006C	E
YOR358W	AE
YDL079C	ABE
YDL002C	E
YNL180C	BE
YDR162C	BE
YJL101C	E
YBL069W	ABE
YNL040W	ABE
YJL049W	AE
YOR129C	E
YMR069W	ABE
YIL071W-A	N
YBR010W	AE
YDL104C	ABE
YKL119C	N
YPL016W	E
YKL162C	BE
YLR086W	ABE
YER054C	BE
YKR015C	N
YML030W	BE
YML065W	E
YMR082C	N
YER001W	N
YLR285C-A	N
YGL023C	E
YPR009W	N
YMR115W	N
YDL126C	ABE
YGR264C	ABE
YGL258W-A	N
YIL129C	N
YPL169C	E
YHR161C	E
YIL174W	N
YDL224C	ABE
YLR225C	Fu
YGL090W	Fu
YGR134W	N
YLR270W	E
YGR169C	ABE
YKL086W	ABE
YBL096C	N
YOL155W-A	N
YFL057C	ABE
YFL028C	ABE
YNL144C	N
YDR371W	ABE
YDR456W	ABE
YDR324C	ABE
YJL072C	E
YOR112W	ABE
YPR132W	ABE
YKL144C	E
YNL175C	ABE
YNL120C	N
YLR307W	ABE
YOR356W	BE
snR17b	N
YGR152C	BE
YAR027W	Fu
YHL026C	N
YGL221C	ABE
YGR034W	ABE
YJR147W	E
YHR128W	ABE
YDR538W	ABE
YCL011C	ABE
YIL112W	ABE
YDR501W	N
YOL104C	N
YOR343W-B	Fu
YOR343W-A	Fu
YNR028W	ABE
YAL056W	N
YBR250W	N
YKL071W	ABE
YPL134C	BE
YJL087C	Fu
YPL143W	AE
YGL174W	N
RDN25-2	N
RDN25-1	N
YNL303W	N
YEL057C	N
YBL036C	ABE
YLR358C	N
YGR183C	E
YPR191W	ABE
YDL049C	Fu
YBR170C	E
YER071C	N
YNL272C	E
YBR048W	ABE
YNL205C	N
YKR081C	AE
YOR338W	E
YJL183W	E
YNR042W	N
YBL059C-A	E
YHR022C	BE
YOL031C	N
YHL019C	E
YNL258C	N
YJR094W-A	AE
YKL216W	ABE
YDR320W-B	N
YGR012W	ABE
YDR458C	N
YNL098C	BE
YKL023C-A	N
YKR097W	ABE
YML102W	ABE
YJL047C-A	N
YCR090C	N
YDR049W	N
YJL020W-A	N
YER100W	E
YLR399W-A	N
YJL026W	ABE
YCR018C	E
YBL075C	ABE
YOR160W	E
YGL133W	E
YMR261C	ABE
YCR036W	ABE
YGR287C	ABE
YMR170C	ABE
YCL061C	N
YOR238W	N
YDR101C	ABE
YMR158C-A	N
YOR146W	N
YGL083W	ABE
YLR049C	N
YBR066C	ABE
YDL022C-A	N
YIL046W-A	N
YMR061W	E
YJR002W	E
YDL145C	E
YNL061W	ABE
YGR161W-A	Fu
YGL068W	BE
YFL014W	Fu
YGR161W-B	Fu
YIL135C	N
YER165C-A	N
YDR087C	E
YMR294W	N
YDR265W	E
YER136W	BE
YDL237W	N
YDR072C	ABE
YOR283W	ABE
YGL211W	ABE
YOL009C	N
YDR352W	BE
YKL129C	E
YDR524C-B	N
YML051W	ABE
YDR238C	E
YHR184W	N
YMR122W-A	N
YFR024C-A	BE
YDR243C	ABE
YLR172C	ABE
YEL076C-A	N
YLR213C	ABE
YKR036C	ABE
YPL195W	AE
YIL040W	N
YDR471W	E
YMR173W-A	N
YNL103W-A	N
YOR015W	N
YHR003C	ABE
YAL019W	ABE
YLR344W	ABE
YLL059C	N
YLR449W	ABE
YNL156C	N
YLR227W-A	Fu
YBR219C	N
YGR169C-A	N
YML123C	ABE
YNR063W	E
YLR239C	ABE
YJL160C	E
YPL075W	N
YJR024C	ABE
YDL025W-A	N
YJL135W	N
YBR142W	ABE
YGR175C	BE
YIR017C	E
YDR338C	ABE
YKL187C	N
YJR126C	ABE
YGL204C	N
YDR012W	ABE
YOL152W	BE
YOL125W	E
YDR544C	N
YGR203W	N
YHL003C	E
YDR034C-D	Fu
YOR371C	N
YDR034C-A	N
YDR034C-C	Fu
YER066C-A	N
YJR104C	ABE
YER180C-A	N
YGR080W	E
YBL011W	BE
YDR183W	N
YDR138W	N
YOR317W	ABE
YNL226W	N
YAR064W	N
YAL022C	E
YOL078W	E
YGL153W	E
YBR277C	N
YNL291C	N
YHR218W	ABE
YOR305W	N
YMR211W	N
YOR185C	BE
YOR244W	E
YEL003W	ABE
YEL074W	Fu
YGL037C	ABE
YPL244C	E
YDR492W	BE
YGR240C	ABE
YGL049C	E
YPR052C	E
YPR025C	E
YBR087W	N
YDR446W	N
YMR242W-A	N
YHR107C	E
YAR002W	N
YDR365W-B	Fu
YDR365W-A	Fu
YDR026C	BE
YCL075W	N
YEL029C	ABE
YCR052W	N
YOL012C	AE
YPL219W	BE
YPL262W	ABE
YGL129C	N
YCR064C	N
YLR289W	BE
YCL040W	BE
YJL103C	E
YNL042W	N
YNL308C	E
YPL010W	E
YHR058C	E
YJR049C	ABE
YPR112C	ABE
YPR169W	N
YHR085W	N
YML067C	E
YER052C	ABE
YLR080W	E
YER003C	BE
YMR184W	N
YKR017C	E
YLR413W	N
YDL120W	BE
YGR127W	BE
YMR113W	ABE
YMR084W	ABE
YPL162C	N
YGL021W	N
YHR072W-A	AE
YNL028W	N
YHR167W	N
YIL172C	ABE
YKL146W	ABE
YLR227C	N
YKL080W	E
YGL096W	E
YFL055W	ABE
YLR286W-A	N
YKL160W	AE
YBL094C	N
YDL091C	E
YHR198C	N
YJL129C	ABE
YLR209C	ABE
YMR026C	E
YJL074C	ABE
YNL177C	N
YOR114W	N
YDR326C	BE
YPR134W	N
YFR039C	N
YHL020C	Fu
YIL009W	ABE
YFR042W	N
YOR066W	N
YOR354C	N
YGL223C	N
YOR036W	E
YGR032W	E
YJR145C	AE
YGL076C	E
YGR132C	ABE
YOL106W	N
YLR415C	N
YBR256C	ABE
YGL118C	N
YKL073W	ABE
YBR284W	ABE
YPL141C	BE
YHR151C	N
YJL081C	E
YDR192C	N
YMR318C	ABE
YCL018W	ABE
YGR181W	E
YPR197C	N
YOR214C	N
YOR263C	N
YGL176C	N
YHR032C-A	N
YBL030C	BE
YPL229W	N
YNL270C	ABE
YOR195W	N
YLL054C	E
YOR381W	BE
YER073W	ABE
YLR012C	N
YLR065C	E
YBR046C	ABE
YNR040W	N
YIL067C	N
YHR020W	ABE
YIL089W	N
YOL033W	ABE
YBR238C	N
YIL020C-A	N
YGL058W	E
YOR293C-A	N
YKR099W	BE
YML100W	ABE
YOR144C	N
YKL162C-A	N
YMR158W	N
YJL024C	E
YDR519W	ABE
YER102W	AE
YER019W	ABE
YMR263W	N
YKR069W	ABE
YGL135W	ABE
YLR129W	E
YBL077W	N
YNR032C-A	N
YOR298W	N
YMR172W	N
YCR034W	E
YCR043C	N
YLL009C	E
YJL146W	N
YHR153C	N
YBR071W	N
YBR060C	E
YDR103W	N
YMR018W	ABE
YOR181W	E
YIR023W	E
YJL119C	N
YKR043C	ABE
YER053C-A	N
YMR067C	E
YHR193C-A	N
YDL143W	ABE
YKR034W	E
YHR044C	ABE
YCL021W-A	N
YGL197W	ABE
YDL130W-A	E
YNL036W	ABE
YFL012W	N
YMR296C	ABE
YDR267C	ABE
YJL208C	ABE
YOR162C	E
YMR098C	N
YOR285W	ABE
YJL002C	E
YPR159W	Fu
YGR223C	N
YDR074W	ABE
YPR075C	N
YML053C	N
YER099C	ABE
YHR186C	ABE
YLR174W	ABE
YPL238C	N
YOR205C	N
YMR321C	BE
YOR017W	E
YHR005C	E
YDR473C	E
YLR393W	E
YDR310C	ABE
YBR217W	E
YNL154C	ABE
YNR065C	ABE
YIL046W	BE
YFR009W	ABE
YNL101W	ABE
YDR081C	E
YJL137C	BE
YDR383C	N
YJR026W	Fu
YBR115C	BE
YIR015W	AE
YDR448W	E
YJR111C	ABE
YPL073C	N
YLR360W	N
YKL181W	ABE
YOL150C	N
YPR096C	N
YNL293W	E
YDR010C	N
YAR062W	N
YIL028W	N
YDR034C	E
YGR045C	N
YAL034C-B	N
YML125C	ABE
YLR251W	E
YDR509W	N
YDR182W-A	N
YOR028C	AE
YPL106C	ABE
YGL151W	Fu
YJR091C	E
YBR271W	N
YBL017C	ABE
YAL024C	E
YOR348C	ABE
YJL197W	BE
YMR213W	BE
YBR233W-A	Fu
YLR161W	N
YDL006W	ABE
YDR505C	BE
YHR132W-A	E
YGR242W	N
YGR068C	E
YOR390W	ABE
YPL246C	ABE
YOR246C	ABE
YGL039W	BE
YLR405W	ABE
YPR050C	N
YGR293C	N
YEL001C	N
YML054C-A	N
YBR085W	BE
YHR109W	N
YDL043C	N
YHL001W	AE
YOR373W	ABE
YPL260W	N
YOR082C	N
YOL010W	ABE
YDR024W	N
YOR228C	Fu
YPR148C	N
YNL184C	N
YMR144W	N
YCR066W	BE
YBR105C	N
YCR088W	E
YDR208W	E
YHR087W	E
YBR014C	ABE
YPL012W	E
YPR133W-A	N
YDL108W	ABE
YPR110C	ABE
YOL103W-B	Fu
YOL103W-A	Fu
YCR073W-A	BE
YJL177W	ABE
YDR119W	ABE
YLL037W	N
YLR411W	E
YDR490C	ABE
YER005W	BE
YPL034W	Fu
YDL028C	ABE
YER050C	BE
YCR008W	ABE
YOR192C-C	N
YOR192C-B	Fu
YOR192C-A	Fu
YLR119W	E
YLR082C	N
YER190W	ABE
YLR035C	ABE
YDL122W	BE
YDL188C	ABE
YMR086W	N
YNL171C	N
YOR034C-A	N
YIL125W	ABE
YIL170W	N
YNL097C-B	N
YKL148C	ABE
YJL076W	N
YHR016C	BE
YHR165C	E
YLR322W	N
YKL028W	AE
YLR221C	N
YPL165C	N
YDL228C	N
YKL082C	E
YKL166C	ABE
YJR036C	E
YDL093W	BE
LSR1	N
YMR024W	ABE
YGL123C-A	N
YMR244C-A	N
YPL038W	ABE
YPR136C	N
YOR116C	ABE
YLR207W	BE
YFR040W	E
YDR250C	N
YLR303W	ABE
YHL022C	ABE
snR17a	N
YOR061W	ABE
YGR030C	N
YOR034C	E
YGL094C	ABE
YJR059W	ABE
YJR162C	Fu
YGR130C	N
YGR165W	N
YGL066W	E
YGR031C-A	N
YBR254C	E
YBR136W	E
YPL186C	N
YJL083W	N
YPL138C	E
YGR042W	N
YJL141C	ABE
YKL075C	N
YPL147W	BE
YLL019W-A	N
YAR042W	E
YPR195C	N
YGR187C	E
YDR508C	ABE
YDR390C	E
YNL276C	N
YLL056C	BE
YBL032W	ABE
YIL021W	ABE
YHL048W	Fu
YLR010C	N
YNL209W	ABE
YIL061C	ABE
YBL009W	N
YNR046W	ABE
YOL035C	N
YCL022C	N
YHR026W	ABE
YER078W-A	N
YBR281C	ABE
YDR197W	N
YNL289W	E
YML106W	ABE
YBR062C	BE
YJL022W	N
YDR098C-B	Fu
YDR098C-A	Fu
YOR142W	ABE
YPL281C	ABE
YER104W	N
YLR150W	N
YEL046C	ABE
YER040W	E
YML008C	E
YDL054C	ABE
YPR019W	AE
YMR265C	N
YML073C	E
YGL137W	E
YHR143W-A	AE
YBR044C	N
YDL152W	N
YER159C	AE
YER122C	E
YHR113W	BE
YER048W-A	E
YGL041C-B	N
YLR154W-A	N
YLR154W-B	N
YKL207W	E
YBR298C	ABE
YLR154W-F	N
YER031C	BE
YMR065W	Fu
YJR006W	AE
YIR021W	N
YGL002W	E
YLR430W	N
YJL117W	N
YEL009C-A	N
YHR046C	ABE
YMR130W	ABE
YGL195W	ABE
YMR290C	ABE
YDL141W	ABE
YDR269C	N
YML009C-A	N
YDR076W	N
YOR139C	N
YJL059W	E
YFR036W-A	N
YMR047C	E
YBR298C-A	N
YNL338W	N
YOR287C	E
YDR247W	ABE
YGR274C	N
YML055W	E
YPR077C	N
YML088W	BE
YLR176C	E
YLR268W	E
YOR011W	E
YMR323W	ABE
YBR128C	N
YDL214C	ABE
YJR122W	ABE
YNL103W	N
YIL044C	E
YHR067W	N
YLR395C	E
YDR312W	AE
YLR348C	BE
YBR248C	ABE
YNR067C	BE
YNL152W	E
YMR075C-A	N
YFL045C	BE
YFL010C	E
YDR141C	E
YJL131C	N
YBR117C	ABE
YJR028W	Fu
YDR083W	E
YOR123C	E
YIR013C	E
YPL071C	N
YKL183W	N
YLR362W	BE
YPL024W	N
YKL134C	ABE
YBR273C	E
YOR313C	N
YAL026C	N
YFL017W-A	ABE
YAR060C	N
YGL237C	E
YPR094W	E
YNL295W	Fu
YDR540C	BE
YOL156W	ABE
YOL129W	E
YDR299W	E
YBR182C	E
YPL040C	ABE
YIL091C	E
YPL104W	ABE
YLR253W	ABE
YBR215W	Fu
YIL106W	E
YML127W	N
YLR188W	ABE
YGR084C	N
YGL157W	BE
YLR233C	N
YBL015W	ABE
YPR145C-A	N
YGR146C	N
YNL237W	N
YLL066W-A	N
YLL066W-B	N
YGL040C	ABE
YJL195C	N
YOR216C	N
YDL073W	E
YDL004W	ABE
YLR059C	ABE
YDR507C	ABE
YDR379C-A	N
YEL007W	N
YGR291C	N
YDR512C	N
YPL248C	E
YMR233W	E
YDR320C-A	Fu
YNL080C	N
YDR022C	N
YPL266W	ABE
YLR088W	E
YGR051C	N
YOR080W	BE
YGL062W	ABE
YER169W	E
YOL016C	BE
YOR226C	ABE
YEL025C	N
YNL186W	BE
YGL188C-A	N
YBL063W	E
YMR146C	ABE
YHR214C-C	Fu
YHR214C-B	Fu
YHR214C-E	N
YHR214C-D	N
YCR060W	ABE
YBR016W	N
YPR116W	N
YDL247W-A	N
YOR198C	N
YHR165W-A	N
YHR089C	E
YMR168C	E
YLL035W	N
YCR006C	N
YER007W	E
YPR056W	E
YDR117C	BE
YLR037C	Fu
YMR290W-A	N
YEL043W	N
YJL003W	N
YJL078C	ABE
YNL173C	N
YGR200C	ABE
YIL021C-A	N
YIL127C	N
YLR067C	ABE
YER044C-A	N
YKL165C-A	N
YKL051W	N
YLR294C	N
YPL167C	ABE
YLR223C	N
YJL178C	N
YPR038W	N
YKL164C	E
YBR200W-A	N
YBL098W	ABE
YDL095W	BE
YDR169C-A	N
YOR118W	N
YLR205C	BE
YMR022W	E
YFL059W	ABE
YML094W	ABE
YKR006C	N
YPR138C	ABE
YIL005W	ABE
YFR052C-A	N
YNL119W	N
YHR079C	E
YNR019W	BE
YGR158C	ABE
YKL077W	N
YFR046C	N
YDR467C	N
YIL058W	N
YJR114W	N
YJR141W	N
YLR354C	ABE
YIL065C	N
YLR301W	N
YOR032C	BE
YAL009W	Fu
YJR054W	N
YDL160C	ABE
YGL152C	N
YGR167W	E
YJL143W	E
YBR161W	BE
YNL002C	ABE
YPL145C	E
YIR041W	Fu
YIL118W	BE
YPL190C	ABE
YGL214W	N
YGR258C	AE
YAL026C-A	N
YGR018C	N
snR57	N
YOR267C	ABE
YHL036W	ABE
YOR367W	E
YOR385W	N
YGR185C	ABE
YJL189W	AE
YLL050C	E
YDR392W	E
YGL172W	N
YNL274C	ABE
YPL023C	ABE
YCL020W	Fu
YGR081C	N
snR59	N
YGL149W	N
YHR024C	ABE
YMR175W-A	N
YIR030W-A	N
YOL080C	ABE
YOL037C	N
YOL117W	N
YNL054W-B	N
YNL054W-A	Fu
YBR283C	ABE
YML104C	E
YDR371C-A	N
YNR033W	ABE
YNR044W	N
YDR195W	N
YNL256W	ABE
YGR126W	N
YGR072W	E
YER106W	N
YCR107W	ABE
YJL020C	BE
YBR039W	ABE
YNR075C-A	N
YPL234C	ABE
YDL056W	Fu
YLR156W	N
YPR017C	E
YEL044W	E
YML071C	E
YLR016C	ABE
YER120W	E
YBR042C	BE
YHR111W	ABE
YML129C	N
YPR170W-B	N
YPR170W-A	N
YCR047C	ABE
YDR389W	E
YOR329W-A	N
YDL038C	N
YBR202W	AE
YKL205W	E
YER033C	N
YHR040W	E
YML057W	ABE
YDR178W	E
YKR038C	ABE
YLR432W	ABE
YJR004C	Fu
YIR027C	ABE
YJL115W	E
YJR073C	E
YGL004C	ABE
YMR292W	E
YMR132C	ABE
YPL008W	ABE
YDL116W	E
YMR046W-A	N
YER034W	N
YLR409C	E
YPL088W	ABE
YKR065C	Fu
YMR041C	ABE
YLR078C	E
YMR267W	ABE
YDR078C	N
YMR109W	E
YDR232W	ABE
YDR245W	E
YGR276C	ABE
YDL138W	ABE
YOR289W	ABE
YLR178C	ABE
YHR175W	E
YOR013W	N
YMR325W	Fu
YGR184C	E
YNL150W	N
YNL105W	N
YDR314C	E
YKL098W	N
YMR141W-A	N
YJL133W	BE
YNL333W	ABE
YBL084C	ABE
YDR143C	BE
YBR111C	ABE
YFL047W	E
YPR144C	E
YKL136W	N
YGR100W	E
YPL026C	ABE
YIR011C	E
YGL226C-A	N
YBL005W-A	Fu
YDR332W	ABE
YOL154W	N
YGL235W	N
YJL147C	N
YOR311C	ABE
YOR344C	BE
YOR002W	E
YDR189W	E
YAL028W	N
YPR092W	N
YOR079C	ABE
YCL030C	ABE
YHR132C	ABE
YOL049W	BE
YDR542W	Fu
YBR180W	ABE
YIL093C	N
YNL097W-A	N
YLR397C	ABE
YDR463W	ABE
YIL104C	E
YIL151C	N
YJL215C	N
YPL102C	N
YLR255C	N
YGR144W	ABE
YGR111W	N
YGL155W	ABE
YJR095W	BE
YOL063C	Fu
YMR037C	ABE
YDR118W-A	N
YLR466W	ABE
YJL193W	BE
YJR140W-A	N
YEL027W	ABE
YDL071C	N
YDR123C	BE
YNL235C	N
YLR057W	E
YLR320W	Fu
YFR014C	BE
YMR231W	N
YMR247W-A	N
YLR452C	BE
YJR160C	ABE
YOR086C	E
YDR020C	ABE
YGR053C	N
YPL213W	N
YNL082W	ABE
YOR279C	N
YPL264C	ABE
YOR224C	E
YGL060W	Fu
YCL046W	N
YGL123W	ABE
YGR191W	ABE
YBL061C	BE
YMR140W	N
YGL034C	N
YPR114W	E
YOR072W-B	N
YOR072W-A	N
YBR018C	ABE
YPR163C	N
YEL005C	N
YDR527W	E
YOR242C	N
YCR059C	E
YGL053W	Fu
YCR004C	ABE
YDR115W	BE
YLL033W	N
YML038C	E
YPR054W	ABE
YBR098W	N
YLR031W	N
YDL159W	BE
YJR038C	N
YGL018C	BE
YMR075W	E
YMR020W	ABE
YDR379W	E
YHR169W	ABE
YLR296W	N
YDR215C	N
YNL059C	E
YEL049W	Fu
YPL161C	N
YIL121W	ABE
YLR278C	E
YOR293W	E
YGR239C	N
YKL111C	N
YJL041W	E
YDL097C	E
YLR203C	N
YKR004C	N
YML096W	ABE
YHR192W	N
YPL052W	N
YIL003W	N
YBR163W	N
YDR465C	N
YNL210W	ABE
YKL079W	E
YFR044C	ABE
YLR256W-A	Fu
YFR033C	N
YJR116W	E
YGL229C	E
YLR356W	N
YKL057C	N
YGL098W	N
YJR056C	N
YMR326C	Fu
YLR404W	N
YGR161C	N
YDL162C	N
YPL069C	ABE
YLR378C	ABE
YFL031W	E
YJR138W	BE
YKL179C	E
YJL145W	E
YBR132C	ABE
YPL192C	N
YNL004W	ABE
YOR265W	E
YNL067W-A	N
YNL067W-B	N
YJR079W	N
YPR199C	N
YPL194W	N
YCL012C	N
YOR365C	Fu
YDR394W	ABE
YOR330C	BE
YAR014C	BE
YLL052C	N
YOL082W	N
YOR030W	Fu
YOR065W	BE
YNL034W	N
YBR267W	N
YNL250W	AE
YOL115W	E
YDR325W	ABE
YNR031C	ABE
YNL131W	Fu
YEL020W-A	E
YBL005W	E
YDR406W-A	N
YDR193W	N
YDR041W	ABE
YGL047W	ABE
YJR108W	N
YCR105W	ABE
YBL101C	N
YPL236C	ABE
YHR139C-A	N
YPL035C	N
YPR015C	ABE
YDR488C	N
YDL050C	N
YLR154C	N
YGR256W	ABE
YEL042W	BE
YPR048W	BE
YLR014C	E
YER126C	AE
YOR113W	ABE
YHR117W	ABE
YBR040W	N
YPL258C	ABE
YKL203C	E
YIL076W	E
YDL036C	ABE
YCL069W	ABE
YJL113W	BE
YLR434C	N
YML059C	ABE
YBR131C-A	N
YKR045C	N
YIL014C-A	N
YFL067W	N
YER035W	N
YPR128C	BE
YKL156W	AE
YHR148W	ABE
YDL110C	N
YMR134W	N
YJR071W	N
YIR025W	Fu
YGR225W	ABE
YGL006W	ABE
YPL006W	ABE
YKR067W	BE
YOR168W	E
YAL068W-A	Fu
YMR043W	E
YML077W	E
YER068W	ABE
YER013W	BE
YMR269W	N
YKL053C-A	E
YMR092C	ABE
YJL008C	ABE
YGR054W	E
YDR230W	N
YPR073C	ABE
YER188W	N
YDR424C	E
YDL136W	ABE
YGR270W	E
YHR177W	N
YOR332W	ABE
YDR046C	ABE
YDL245C	ABE
YDR316W	ABE
YDR524C-A	N
YNL107W	E
YLR227W-B	Fu
YDL210W	ABE
YDR479C	Fu
YKL096W	E
YBR113W	N
YBL086C	N
YNL069C	ABE
YGL191W	E
YFL041W	BE
YJL168C	Fu
YDR145W	E
YDR330W	E
YPR146C	N
YJL062W	N
YNL325C	E
YPL020C	BE
YLR363W-A	N
YOR102W	N
YKL130C	N
YOR346W	ABE
YAR031W	Fu
YGL233W	E
YGR113W	Fu
YLR319C	Fu
YBR278W	N
YDR295C	N
YAL063C-A	N
YJR159W	ABE
YHR134W	BE
YER041W	AE
YBR186W	ABE
YIL153W	E
YLR184W	N
YJL217W	BE
YIL102C	N
YLR399C	E
YAL011W	N
YBR036C	N
YBR244W	BE
YBR179C	N
YPL155C	E
YJR097W	BE
YGR142W	N
YPL100W	N
YLR257W	N
YBL026W	ABE
YDR121W	N
YNL233W	N
YPL211W	AE
YDL077C	N
YOR222W	BE
YEL021W	ABE
YOL061W	ABE
YLR008C	ABE
YHR210C	ABE
YLR464W	N
YJL191W	ABE
YMR219W	N
YLR055C	ABE
YJR061W	N
YNR076W	Fu
YFR016C	N
YIL077C	Fu
YLR450W	ABE
YGR109C	E
YOR379C	N
YIL095W	ABE
YHR028C	ABE
YOR084W	N
YNL084C	N
YGR055W	ABE
YOR051C	N
YBR287W	ABE
YER174C	ABE
YCL048W	N
YMR142C	AE
YDR119W-A	N
YDL182W	ABE
YGL121C	N
YOR040W	ABE
YBL067C	BE
YLR168C	E
YDL019C	E
YNL300W	N
YMR273C	Fu
YDR168W	E
YIR020W-A	N
YGR295C	Fu
YCR002C	E
YIL177W-A	N
YMR164C	E
YFL021C-A	N
YLR307C-A	N
YDR113C	N
YLL031C	ABE
YLR033W	N
YLL064C	Fu
YBR021W	ABE
YNL283C	E
YBR187W	ABE
YMR077C	AE
YGR204W	ABE
YGR204C-A	N
YHL034W-A	N
YFL008W	ABE
YAL042C-A	N
YDR217C	Fu
YNL020C	ABE
YLR290C	BE
YPL163C	N
YIL123W	Fu
YOL052C-A	N
YMR246W	ABE
YPR161C	ABE
YOR291W	ABE
YKL117W	N
YMR059W	N
YDR062W	ABE
YJL043W	N
YHR190W	ABE
YLR106C	ABE
YKR002W	E
YCR095W-A	N
YDR279W	N
YDL099W	N
YLR201C	BE
YML090W	N
YBR130C	N
YIL054W	N
YPL054W	E
YIL001W	BE
YPL149W	E
YBR165W	N
YHR075C	ABE
YOR282W	N
YGR076C	N
YFR031C	ABE
YEL067C	N
YFR012W-A	N
YJR110W	E
YIL149C	E
YNR015W	ABE
YLR350W	E
YBL103C	BE
YGR163W	E
YKL022C	ABE
YKL055C	ABE
YDL164C	ABE
YJR050W	E
YBR009C	AE
YNL006W	ABE
YGL210W	BE
YLR376C	N
YAL058W	BE
YFL033C	ABE
YJR136C	N
YJL098W	E
YML108W	Fu
YMR310C	AE
YBL038W	BE
YCL010C	N
YGR189C	ABE
YHL042W	Fu
YNL278W	E
YKL047W	N
YPL250W-A	N
YOR363C	E
YDR396W	N
YOR067C	E
YGR094W	ABE
YNR048W	E
YDR191W	ABE
NME1	N
YBR265W	BE
YBL007C	E
YNR037C	ABE
YOL113W	E
YCL024W	ABE
YOL084W	E
YAL032C	E
YGL145W	E
YBR230C	N
YNL252C	N
YGL248W	BE
YOR020W-A	N
YDR511W	E
YKL035W	BE
YBR068C	ABE
YDR043C	ABE
YGL041C	N
YEL015W	N
YGR254W	ABE
YEL040W	ABE
YPR013C	ABE
YPL230W	ABE
YLR271W	E
YHR115C	BE
YER124C	ABE
YER153C	Fu
YNL339W-B	N
YNL339W-A	N
YPL256C	E
YDL034W	N
YKL201C	N
YOL026C	Fu
YLR366W	N
YDL069C	N
YGL167C	ABE
YDR236C	BE
YER037W	ABE
YCR092C	ABE
YDR160W	ABE
YJL111W	ABE
YIL066C	ABE
YNL192W	E
YLL010C	BE
YLR436C	N
YJR077C	BE
YDL112W	ABE
YBR002C	ABE
YKL109W	N
YKL154W	N
YLR035C-A	BE
YDL074C	E
Q0105	ABE
YLR121C	BE
YDL052C	BE
YKR061W	Fu
YML075C	ABE
YML002W	N
YLR052W	N
YER011W	Fu
YMR090W	ABE
YHR099W	E
YKL132C	N
YHR171W	ABE
YDR258C	ABE
YKL094W	ABE
YOL030W	Fu
YDR318W	N
YER080W	N
YPL179W	ABE
YDL247W	ABE
YJR019C	BE
YFR032C-A	E
YFR032C-B	N
YDR147W	E
YMR031C	N
YBL080C	ABE
YMR136W	E
YDL083C	ABE
YPL022W	ABE
YDR336W	ABE
YBR223W-A	N
YJL060W	ABE
YOR100C	BE
YKR041W	N
YPL095C	ABE
YNL327W	N
YPR140W	BE
YGL059W	ABE
YML034C-A	N
YGR115C	N
YBR279W	E
YAR033W	Fu
YOR340C	AE
YGR140W	N
YOL158C	ABE
YOR122C	E
YBR151W	ABE
YBR184W	N
YGL231C	E
YHR136C	N
YDR018C	BE
YFL065C	N
YBR246W	N
YIL100W	N
YLR186W	AE
YIL155C	ABE
YPL065W	E
YJL211C	N
YAL013W	E
YDR098C	ABE
YJR099W	E
YLR259C	ABE
YPL157W	N
YKL005C	E
YDR418W	ABE
YPL217C	E
YEL023C	N
YOL067C	BE
YOR275C	E
YDL075W	AE
YDR127W	ABE
YGR240C-A	N
YOL018C	E
YOR220W	N
YLL048C	ABE
YNL264C	E
YHR212C	N
YLR053C	N
YLR462W	N
YPR203W	N
YIL075C	ABE
YOR134W	E
YIL020C	ABE
YOL098C	ABE
YOL085W-A	N
YNR074C	ABE
YHR014W	N
YIL097W	N
YOL045W	ABE
YFR010W	BE
YHL009C	E
YDL007C-A	N
YPR101W	N
YOR053W	N
YJR151W-A	N
YLR304C	ABE
YPR016W-A	N
YER089C	ABE
YNL296W	N
YGL064C	ABE
YAL059C-A	N
YPR126C	N
YMR119W	N
YER176W	N
YPL279C	ABE
YDL180W	N
YGL127C	E
YKL220C	BE
YLR166C	E
YMR271C	ABE
YBL065W	N
YPL004C	N
YMR199W	E
YER118C	BE
YMR162C	ABE
YEL009C	E
YKR106W	ABE
YDR498C	E
YLL066C	ABE
YDR111C	ABE
YBR023C	BE
YLR419W	E
YIL100C-A	N
YJR069C	ABE
YBR299W	ABE
YKR055W	BE
YIR035C	ABE
YJR034W	N
YOR003W	ABE
YNL026W	BE
YGR206W	N
YGL189C	AE
YPR036W-A	N
YDR211W	E
YOR125C	BE
YDR261C-D	Fu
YPR167C	ABE
YJL045W	ABE
YDR261C-C	Fu
YMR057C	N
YNL306W	N
YOR297C	E
YKL115C	N
YCL033C	ABE
YHR196W	N
YER014C-A	N
YDR277C	N
YPR067W	ABE
YML092C	ABE
YER190C-A	N
YML025C	ABE
YLR100W	N
YJR134C	N
YBR167C	N
YPL196W	E
YJL149W	BE
YNR017W	E
YNL168C	ABE
YFR037C	E
YDR364C	ABE
YHR077C	E
YPL056C	N
YIL056W	Fu
YDR461W	N
YNL113W	ABE
YLR229C	BE
YJR052W	N
YPR109W	N
YLR292C	ABE
YKL020C	ABE
YAL007C	E
YLR312W-A	ABE
YDL166C	N
YPL152W-A	N
YGL212W	E
YLR374C	N
YBR190W	N
YNL008C	N
YOL111C	BE
YDR004W	AE
YFR034W-A	N
YMR312W	N
YLR410W-B	Fu
YIL161W	N
YOL144W	ABE
YPL121C	N
YGL178W	E
YGR272C	N
YPL249C-A	E
snR41	N
YGR121C	ABE
YDL134C	ABE
YLR243W	ABE
YGR096W	BE
YIR005W	ABE
YJR112W	BE
YDL231C	N
snR49	N
YDR503C	ABE
YIL069C	AE
YJR083C	N
YGR066C	N
YNL135C	ABE
YAL030W	E
YGL147C	ABE
YBR263W	ABE
YOL086C	ABE
YBL001C	ABE
YNR035C	E
YBR232C	N
YDR381C-A	N
YKL141W	ABE
YMR013C-A	N
YMR252C	N
YCR101C	ABE
YGL246C	E
YDR045C	AE
YPL232W	E
YEL017W	N
YGR252W	E
YGR003W	E
YDR517W	E
YGR074W	ABE
YOR256C	BE
YPR011C	BE
YPR044C	N
YAR010C	Fu
YHL040C	ABE
YOR361C	E
YGR029W	BE
YOR334W	ABE
YGL078C	ABE
YFR026C	N
YER151C	BE
YOL024W	N
YPL209C	BE
YOR382W	N
YEL039C	BE
YKL189W	E
YPL254W	N
YFL063W	Fu
YLL012W	BE
YCR076C	E
YLR438W	ABE
YCR094W	E
YNL190W	N
YDR234W	ABE
YDL239C	N
YER039C	BE
YIR029W	BE
YKR049C	Fu
YPR179C	N
YDL149W	E
YPL002C	E
Q0120	ABE
YJR075W	BE
YPR124W	E
YLR312C	N
YLL029W	ABE
YLR127C	E
YER017C	BE
YKR063C	E
YLR027C	ABE
YDL132W	E
YHR097C	Fu
YMR096W	ABE
YGR229C	N
YGR182C	N
YMR237W	E
YER082C	E
YKL069W	ABE
YHR173C	N
YMR003W	ABE
YPL177C	N
YKL092C	E
YDR322C-A	E
YLR260W	ABE
YDL241W	N
YKL152C	ABE
YNL277W-A	N
YMR001C	E
YBL082C	E
YDL081C	ABE
YLR149C	N
YMR138W	E
YFL018C	ABE
YDR149C	N
YJL139C	Fu
YGL107C	N
YPL097W	ABE
YOR339C	E
YDR334W	E
YLR375W	ABE
YPR142C	N
YMR038C	ABE
YJL066C	N
YIR020C-B	N
YOR106W	E
YGR117C	E
YIL012W	N
YOR342C	N
YFR029W	N
YBR153W	ABE
YOR073W	E
YOR008C	E
YDR291W	ABE
YMR289W	N
YAL015C	ABE
YBR240C	E
YIL157C	Fu
YGR205W	N
YMR030W-A	N
YNL074C	N
YPL151C	ABE
YKL007W	E
YLR180W	BE
YJL213W	ABE
YDR416W	N
YOR277C	N
YNL182C	ABE
YPR074W-A	N
YOL065C	ABE
YMR181C	N
YBL022C	ABE
YGL164C	Fu
YOL130W	ABE
YDR125C	ABE
YHR214W	N
YLR460C	ABE
YLL046C	ABE
YMR135W-A	N
YNL266W	N
YBR056W-A	N
YLR004C	ABE
YFR012W	Fu
YPR201W	ABE
YIL073C	Fu
YOR284W	N
YNR072W	ABE
YHR180C-B	N
YKL113C	AE
YHR012W	N
YIL022W	BE
YNL248C	E
YDR440W	ABE
YOR055W	N
YLR454W	N
YML132W	Fu
YBR025C	BE
YDL186W	N
YJL077W-A	N
YER170W	ABE
YPL096C-A	N
YKL222C	E
YLR139C	N
YMR277W	BE
YML049C	E
YCR068W	BE
YLR330W	ABE
YGL125W	ABE
YLR164W	E
YKR104W	ABE
YOR248W	N
YER116C	BE
YMR160W	N
YCL073C	ABE
YMR197C	E
YAR071W	BE
YLL060C	BE
YKL219W	Fu
YJR005C-A	N
YJR032W	ABE
YIR037W	BE
YGL012W	BE
YGR129W	N
YKR057W	E
YFR004W	ABE
YPR158W-A	Fu
YPR158W-B	Fu
YDR213W	E
YNL053W	ABE
YGR208W	BE
YNL024C	N
YKR079C	N
YMR055C	E
YDR066C	N
YOR190W	ABE
YNL304W	BE
YPR165W	BE
YJL047C	E
YDR275W	N
YEL061C	E
YML027W	E
YDR228C	N
YHR194W	E
YGR288W	E
YOR295W	E
YLR102C	N
YPR030W	N
YDL208W	ABE
YFL037W	ABE
YJR132W	E
YPL198W	E
YDR366C	N
YFR035C	N
YNL111C	ABE
YPL058C	E
YNR011C	BE
YIL050W	BE
YLR309C	E
YDR153C	E
YGL006W-A	N
YCL025C	ABE
YJL170C	N
YKL026C	BE
YKL031W	N
YDR308C	E
YLR372W	E
YLR389C	ABE
YDL168W	ABE
YDL026W	N
YBR234C	ABE
YIL163C	N
YBR261C	E
YPR088C	ABE
YNL253W	ABE
YNL287W	E
YOL146W	E
YHR144C	ABE
YDR006C	E
YDR297W	BE
YMR158W-B	N
YGR123C	E
YMR314W	ABE
YPL118W	N
YLR241W	E
YGR090W	E
YDL233W	N
YNL132W	ABE
YBR029C	ABE
YJR149W	ABE
YKL048C	ABE
YNL137C	ABE
YAL036C	ABE
YBL003C	AE
YHR005C-A	E
YHR208W	ABE
YDL065C	E
YGL244W	E
YMR254C	N
YBR296C	ABE
YDL030W	N
YHR218W-A	ABE
YPL197C	N
YBL113W-A	N
YGR001C	N
YGR270C-A	N
YGR250C	ABE
YDR047W	ABE
YOR254C	AE
YOR201C	BE
YHL046C	Fu
YAR047C	N
YHR119W	ABE
YBR166C	N
YOR336W	N
YPL252C	ABE
YOR094W	E
YER157W	E
YOL022C	E
YEL037C	E
YMR322C	ABE
YBL059W	N
YCR096C	E
YFL061W	ABE
YIL047C-A	N
YMR101C	ABE
YCL050C	N
YCR021C	ABE
YPR079W	N
YDR170C	E
Q0140	Fu
Q0143	N
Q0142	N
YPR122W	ABE
Q0144	N
YHR048W	ABE
YNL318C	ABE
YER006C-A	N
YJL039C	N
YBR006W	ABE
YJL062W-A	N
YNL212W	E
YDR387C	ABE
YER015W	ABE
YBL053W	N
YML006C	N
YAL056C-A	N
YDR439W	N
YER062C	ABE
YLR125W	N
YHR095W	N
YBR031W	ABE
YLR070C	ABE
YDL130W	ABE
YLR025W	AE
YER139C	E
YMR094W	N
YDR341C	ABE
YJL013C	Fu
YJL064W	N
YGR174W-A	N
YER019C-A	AE
YKR021W	N
YNL018C	N
YKL067W	ABE
YKL090W	BE
YMR005W	E
YLR262C	BE
YDL243C	ABE
YER084W	N
YPL175W	E
YKL105C	N
YDL087C	E
YKL150W	ABE
YMR225C	N
YOR173W	E
YNL323W	E
YFR031C-A	ABE
YPL091W	ABE
YML068W	E
YGR109W-B	E
YGR109W-A	BE
YIR008C	ABE
YKL186C	N
YGL166W	E
YDR036C	ABE
YOR333C	N
YDR293C	ABE
YBR155W	ABE
YBL024W	ABE
YBR188C	N
YGR028W	ABE
YAL017W	ABE
YBR242W	ABE
YNL158W	N
YBR108W	N
YJL151C	BE
YNL076W	N
YLR182W	ABE
YKL001C	ABE
YBR173C	E
YHR045W	N
YMR308C	ABE
YGL162W	N
YOR271C	E
YOR057W	E
YDR414C	E
YLL044W	N
YOL132W	Fu
YPR002C-A	N
YHR216W	ABE
YNL260C	E
YJL222W-B	N
YBL020W	E
YDL159C-B	N
YBR208C	ABE
YHR010W	E
YCL034W	N
YNL231C	E
YIL024C	N
YLL021W	E
YOL041C	ABE
YIL071C	N
YOL109W	N
YNR025C	N
YER060W-A	ABE
YNR070W	E
YML130C	E
YJL156W-A	N
YLR328W	ABE
YBR228W	ABE
YNL246W	E
YGR046W	E
YLR039C	N
YNL097C	E
YDR039C	ABE
YBR090C	N
YBR027C	N
YGL057C	N
YER172C	AE
YNL321W	BE
YJL084C	N
YDL184C	E
YDL046W	E
YLR162W	N
YKL224C	Fu
YDR510C-A	N
YHR056W-A	N
YEL058W	ABE
YJR001W	ABE
YMR148W	N
YFL034C-A	E
YFL034C-B	E
YML047C	N
YLR006C	ABE
YKR102W	BE
YER149C	N
Q0085	ABE
YER114C	E
Q0080	Fu
YHR127W	N
YOR300W	N
YIL086C	N
YAR073W	ABE
YMR228W	ABE
YMR195W	N
YHL014C	BE
YAL067W-A	N
YER045C	E
YMR028W	E
YLR422W	N
YLR093C	E
YIR031C	ABE
YKR051W	E
YJR030C	N
YBR297W	E
YCL026C-B	N
YDL151C	N
YGL010W	BE
YMR122C	N
YDR034W-B	N
YDR064W	AE
YMR275C	Fu
YLR324W	Fu
YOR192C	ABE
YMR053C	N
YKR077W	N
YDR273W	BE
YPR063C	N
YGR231C	ABE
YAL016C-A	N
YAL016C-B	N
YDR454C	BE
YML021C	ABE
YPR032W	Fu
YHR050W-A	N
YJR130C	ABE
YFL039C	E
YNL117W	ABE
YIL052C	AE
YAL069W	N
YPL064C	N
YNR013C	E
YDR360W	N
YHR073W	E
YCR041W	N
YJL172W	ABE
YDR151C	E
YBL078C	ABE
YNL051W	N
YKL024C	ABE
YKR066C	ABE
YKL126W	E
YPR153W	N
YDR306C	N
YER137C-A	Fu
YPL061W	ABE
YLR370C	E
YLR387C	N
YAL034C	E
YNR039C	N
YAL043C	N
YIL165C	N
YER042W	ABE
YHR146W	N
YPL125W	E
YDR289C	E
YNL285W	N
YNL316C	ABE
YAR035C-A	N
YLR305C	E
YBR194W	N
YJL092W	ABE
YMR316W	N
YIL038C	E
YIL138C	N
YIL143C	ABE
YGR092W	E
YOL166C	N
YJL207C	N
YLR247C	BE
YOR038C	E
YDL235C	ABE
YGL081W	ABE
YGR103W	E
YNL086W	N
YGR178C	E
YGR057C	N
YNR001W-A	N
YMR013W-A	N
YNL139C	N
YGL143C	BE
YOL075C	ABE
YBR294W	ABE
YDL067C	N
YOL020W	ABE
YDR135C	ABE
YOR314W	N
YMR256C	N
YGL242C	ABE
YBL109W	N
YOR252W	N
YGR078C	ABE
YPR001W	ABE
YGR007W	ABE
YEL053W-A	N
YHL033C	ABE
YHL006W-A	N
YHL044W	Fu
YER155C	E
YBR037C	ABE
YGL074C	N
YOR096W	E
YEL035C	N
YGR025W	N
YPL205C	N
YPL250C	N
YNL148C	E
YGL119W	ABE
YMR103C	N
YCR072C	ABE
YNL194C	Fu
YCR023C	ABE
YGR278W	E
YBL057C	ABE
YBR073W	ABE
YPR175W	AE
Q0160	ABE
YDR172W	ABE
YLL016W	N
YPR120C	E
YBL041W	ABE
YDL058W	E
YNL214W	N
YLR403W	ABE
YPR180W	ABE
YOR203W	N
YEL013W	BE
YPR040W	E
YDR385W	ABE
YMR182W-A	N
YML004C	ABE
YLR141W	N
YHR093W	N
YLR023C	BE
YBR059C	ABE
YHR180W-A	N
YDL198C	BE
YLR072W	BE
YER180C	N
SCR1	N
YGR212W	N
YJL011C	N
YKL138C	N
YPL093W	E
YPL028W	ABE
YPL188W	ABE
YPL173W	ABE
YLR264W	AE
YKR023W	E
YDL218W	N
YKL038W	E
YLR286C	Fu
YNL016W	ABE
YHL030W-A	N
YDL118W	N
YGL199C	N
YKL107W	ABE
YPL079W	AE
YDL085W	ABE
YFL049W	Fu
YKR018C	N
YOR171C	ABE
YKL003C	N
YER046W-A	N
YHR069C	N
YDR329C	E
YBL107C	N
YFR025C	ABE
YBR175W	ABE
YDL035C	N
YKL192C	BE
YIL041W	N
YLR311C	N
YPR098C	N
YNR009W	Fu
YAL066W	N
YMR052C-A	N
YJR151C	Fu
YKL065C	E
YJR046W	N
YMR007W	N
YDL172C	N
YIL002W-A	N
YFL023W	ABE
YDR092W	E
YPL108W	N
YBR171W	N
YNL130C-A	N
YJL157C	N
YNL070W	E
YOR059C	BE
YOR304C-A	N
YOR273C	ABE
YBR200W	E
YNL262W	E
YAR028W	Fu
YAR053W	N
YNL133C	N
YOL069W	E
YDR412W	N
YGL160W	BE
YOL134C	N
YJL199C	N
YBR157C	N
YCL036W	N
YOL092W	BE
YOR077W	N
YOL043C	ABE
YDR402C	ABE
YIL026C	BE
YDR042C	N
YGR075C	E
YBL071W-A	BE
YNL244C	ABE
YNR027W	ABE
YLR438C-A	ABE
YLR458W	N
YDR057W	N
YGL055W	BE
YBR092C	BE
YNL095C	ABE
YDR529C	E
YGR044C	ABE
YBL113C	N
YOR219C	ABE
YLR135W	N
YPL226W	E
YML018C	BE
YDL044C	N
YLR160C	ABE
YDL011C	N
YER112W	ABE
YDR355C	N
YOR376W-A	N
YCR098C	ABE
YHR125W	N
YGL218W	N
YIL084C	E
YOR302W	Fu
YAR075W	ABE
YER058W	N
YHL016C	ABE
YPR010C	E
YMR193W	BE
YLL039C	BE
YCR053W	ABE
YML023C	N
YLR437C-A	N
YMR272W-B	N
YLR091W	N
YMR272W-A	N
YER047C	AE
YIL068W-A	N
YKR053C	ABE
YML098W	E
YLR420W	N
YJR067C	N
YML094C-A	N
YDL153C	E
YMR071C	N
YIR033W	ABE
YGL016W	N
YDL216C	ABE
YMR120C	ABE
YER029C	ABE
YKR075C	N
YOR194C	E
YML045W	Fu
YIL105W-A	N
YMR200W	N
YMR051C	Fu
YAL031W-A	N
YPR034W	E
YGR233C	E
YCR039C	E
YPR061C	ABE
YDR271C	N
YOR299W	E
YEL065W	ABE
YHR189W	BE
YLR385C	N
YCR045W-A	N
YDL133C-A	E
YMR119W-A	N
YDR545W	ABE
YLR218C	E
YBR138C	N
YNL162W	AE
YDR362C	ABE
YNL115C	ABE
YGL138C	N
YJL174W	Fu
YIR043C	N
YLR298C	E
YNL057W	N
YDR157W	N
YJR058C	E
YPR156C	ABE
YDR359C	E
YKL124W	BE
YDR304C	ABE
YKL171W	ABE
YHR021W-A	N
YOR136W	ABE
YJL056C	ABE
YPL063W	BE
YIL167W	N
YOL142W	N
YDR287W	ABE
YGL209W	ABE
YLR400W	N
YLR099W-A	N
YGL041W-A	N
YAL041W	Fu
YDR199W	N
YHR219C-A	N
YPL127C	E
YJL090C	ABE
YBR196C	ABE
YHR140W	N
YDR002W	E
YOL164W	ABE
YNL039W	BE
YLR198C	N
YJL205C	N
YJR118C	N
YBR072C-A	N
YIL141W	N
YHR028W-A	N
YLR245C	ABE
YOR107W	N
YGR101W	ABE
YLR232W	N
YDR443C	N
YJR085C	BE
YOL077C	AE
YDR137W	E
YHR031C	N
YKL209C	ABE
YGR049W	N
YDL061C	ABE
YLR441C	AE
YIL010W	ABE
YEL033W	N
YNR051C	ABE
YBR292C	N
YGR005C	E
YML111W	Fu
YBR296C-A	N
YFR052W	E
YGL240W	E
YLR332W	Fu
YOR392W	N
YGL254W	ABE
YOL059W	ABE
YFR006W	BE
YHL031C	E
YLR444C	N
YOR026W	ABE
YER036C	ABE
YOR090C	ABE
YPL207W	ABE
YNL138W-A	N
YGR027C	E
YCL054W	E
YGL117W	N
YER051W	E
YMR105C	ABE
YER182W	N
YCR025C	N
YCR086W	N
YDR060W	E
YBL055C	ABE
YOR188W	Fu
YNL314W	N
YLL018C	ABE
YDR174W	E
YPR177C	N
YOR155C	E
YGL101W	ABE
YOR250C	AE
YBR121C-A	N
YBL043W	N
YPR042C	E
YCL009C	ABE
YEL048C	E
YHL029C	N
YGR190C	N
YDR482C	N
YPR182W	ABE
YLR021W	N
YLR074C	N
YNL216W	Fu
YER066W	ABE
YHR091C	ABE
YOL013W-A	N
YOL013W-B	N
YMR089C	BE
YDR345C	ABE
YOR108W	ABE
YJL068C	ABE
YGR210C	AE
YHR179W	ABE
YER190C-B	N
YNL049C	E
YMR001C-A	N
YKR025W	N
YCR087W	N
YDR205W	ABE
YJL108C	ABE
YLR266C	E
YER088C	BE
YLR284C	ABE
YPL171C	ABE
YKL101W	ABE
YFR009W-A	N
YPR028W	E
YJL035C	ABE
R0020C	Fu
YBL088C	E
YHR039C-A	E
YLR116W	BE
YER008C	N
YIR028W	ABE
YDL223C	N
YOR177C	N
YBR177C	ABE
YJL155C	BE
YLL062C	BE
YIR004W	ABE
RDN18-2	N
RDN18-1	N
YFR027W	N
YJL122W	Fu
YGR148C	AE
YLR152C	ABE
YDR459C	E
YBR111W-A	N
YLR313C	N
YNR007C	E
YJR153W	BE
YKL190W	ABE
YGL239C	N
YKL063C	N
YDL170W	E
YJR044C	E
YJR011C	N
YMR009W	BE
YNL072W	ABE
YFL021W	E
YJL219W	ABE
YMR283C	E
snR39B	N
YDR090C	BE
YIL108W	N
YER093C-A	N
YJR135W-A	E
YMR187C	N
YOR359W	BE
Q0182	N
YNL239W	BE
YDR410C	ABE
YLL040C	E
YCL032W	Fu
YBR193C	N
YNL147W	ABE
YBR159W	ABE
YOR075W	N
YDR404C	AE
YLR352W	ABE
YFR018C	ABE
YJL212C	ABE
YNL242W	E
YNL162W-A	N
YOL090W	ABE
YNL145W	N
YNR021W	E
YBR094W	BE
YDR035W	ABE
YMR224C	E
YLR338W	N
YEL017C-A	Fu
YNL093W	BE
YOL001W	BE
YBL111C	ABE
YPL224C	ABE
YLR137W	N
YDL042C	Fu
YBR096W	N
YDR531W	BE
YHR214W-A	N
YOL136C	BE
YLR002C	E
YER145C	ABE
YER110C	E
YHR123W	ABE
YOR304W	E
YEL050W-A	N
YHL010C	E
YIL082W	BE
YMR191W	N
YLR108C	N
YKR008W	E
YDR226W	ABE
YLR097C	BE
YDR108W	N
YLR426W	BE
YDL155W	E
YBR191W-A	N
YGL102C	N
YMR079W	E
YMR126C	N
YGL014W	E
YML043C	Fu
YLR068W	E
YMR279C	ABE
YMR258C	N
YER027C	E
YKR073C	N
YDL013W	N
YKR088C	ABE
YMR206W	N
YOR196C	ABE
YOR231W	BE
YPR036W	E
YCR087C-A	E
YGR235C	N
YDR068W	E
YLR406C	AE
YLR406C-A	N
YKL173W	ABE
YLR383W	ABE
YLL020C	N
YDR525W	N
YDR469W	E
YGR040W	ABE
YNL160W	N
YLR412C-A	N
YMR013C	ABE
YDR219C	BE
YCR011C	E
YNL055C	E
YIL134C-A	N
YFL002C	ABE
YDR155C	ABE
YGL181W	E
YJL176C	E
YPL087W	E
YDR302W	E
YJL054W	N
YNL335W	ABE
YJL225W-A	N
YPR154W	BE
YKL122C	N
YAL038W	ABE
YAL047C	N
YDR285W	N
YGR107W	N
YAR019W-A	N
YOL119C	ABE
YIL169C	N
YHR121W	N
YJL096W	BE
YHR142W	N
YPL129W	E
snR46	N
snR47	N
snR44	N
snR45	N
snR42	N
snR43	N
snR40	N
YOL162W	N
YLR196W	ABE
YJL203W	E
snR48	N
YMR153C-A	N
YIL147C	ABE
YGL085W	ABE
YML081C-A	Fu
YKL017C	ABE
YLR230W	N
YPL201C	N
YBL018C	N
YDR131C	N
YHR033W	ABE
YEL031W	ABE
YOL071W	BE
YNR053C	E
YDL063C	N
YDR130C	N
YNL298W	E
YBR290W	N
YNR075W	Fu
YML113W	N
YHR202W	ABE
YHR008C	ABE
YLR446W	BE
YFR051C	E
YHL037C	N
YHL009W-B	BE
YHL009W-A	N
YNR068C	Fu
YOL057W	BE
YAR018C	ABE
YOR369C	ABE
YOR025W	ABE
YOR092W	ABE
YGR021W	BE
YGL070C	AE
YGL256W	ABE
YOL038C-A	N
YER184C	E
YMR107W	N
YER166W	N
YHR015W	ABE
YCR027C	BE
YDL194W	ABE
YDL009C	N
YLR325C	E
YNL198C	N
YGL115W	ABE
YMR247C	BE
YBR077C	N
YDR176W	N
YDR381W	ABE
YGL103W	ABE
YDR484W	E
YOR207C	AE
YNL183C	ABE
YGR192C	ABE
YBL045C	ABE
YMR045C	Fu
YPR184W	ABE
YER064C	Fu
YNL218W	ABE
YLR407W	N
YBR088C	AE
YLR076C	N
YBR055C	E
YOR175C	BE
YNL329C	ABE
YJL015C	N
YDR220C	N
YGL028C	N
YGR216C	E
YNL012W	E
YJL220W	N
YHR182C-A	N
YCR085W	N
YPL184C	ABE
YLR282C	N
YDR203W	N
YDR252W	AE
YJL037W	N
YDR054C	E
YBR008C	ABE
YMR306C-A	N
YPR171W	N
YKL103C	BE
YLR114C	N
YML037C	N
YDL089W	N
YPL159C	Fu
YBR102C	N
YNL144W-A	N
YDR096W	E
YJL120W	N
YKL102C	N
YHR065C	ABE
YPL046C	E
YLR315W	N
YKL196C	E
YNR005C	N
YFR021W	ABE
YNL129W	N
YJR013W	E
YDL176W	N
YKR027W	E
YHR053C	N
YKL034W	BE
YKL061W	N
YJR042W	E
YMR281W	ABE
YKL169C	N
YDR241W	N
YFL027C	N
YPL133C	E
YMR302C	ABE
YBR230W-A	N
YMR189W	ABE
YBR204C	ABE
YJR155W	ABE
YNR023W	N
YOL096C	ABE
YAL004W	N
YBR259W	N
YDR406W	E
YNL240C	BE
YBR222C	ABE
YOR306C	ABE
YNL091W	N
YER025W	AE
YMR226C	BE
YHL012W	BE
YNL281W	E
YPL273W	BE
YGR015C	BE
YDR037W	ABE
YGL051W	Fu
snR189	N
YER178W	ABE
YOL003C	E
YPL222W	ABE
YJL140W	AE
YOR320C	N
YOL138C	BE
YDR533C	ABE
YER147C	N
YDR420W	N
YIL080W	N
YOL038W	ABE
YDR183C-A	N
YKL211C	ABE
YLL002W	Fu
YLR424W	E
YCL066W	Fu
YER043C	ABE
YER187W	N
YLR095C	N
YBR034C	ABE
YLR040C	N
YJR063W	AE
YKR105C	ABE
YDL157C	N
YLR131C	ABE
YDL040C	ABE
YDL015C	BE
YLR347W-A	N
YKR086W	BE
YML041C	N
YER078C	BE
YCR001W	N
R0010W	Fu
YMR204C	N
YML014W	ABE
YKR071C	E
YGL261C	Fu
YOR233W	ABE
YMR179W	N
YDL032W	N
YGR280C	E
YGR237C	N
YEL069C	ABE
YKL120W	BE
YKL175W	ABE
YLR381W	N
YGR077C	N
YMR011W	ABE
YDL200C	ABE
YJR009C	ABE
YER092W	N
YLR214W	BE
YHL046W-A	N
YCR013C	N
YFL004W	E
YIR017W-A	N
YGL183C	E
YMR153W	E
YBR140C	E
YDR003W-A	N
YPR103W	ABE
YPL085W	N
YPR152C	E
YJL052W	ABE
YER038W-A	N
YOR132W	E
YDR300C	ABE
YGL087C	E
YHR007C-A	N
YPR080W	ABE
YGR172C	E
YAL045C	N
YGR105W	N
YBR269C	BE
YDR283C	E
YBR192W	BE
YER007C-A	ABE
YOR049C	E
YER133W-A	N
YBR125C	ABE
YJL094C	ABE
YGL043W	E
YNL166C	N
snR68	N
snR69	N
snR64	N
snR65	N
snR66	N
snR67	N
snR60	N
YOL160W	N
snR62	N
snR63	N
YAL067C	ABE
YIL132C	N
YIL145C	BE
YPL189C-A	N
YDR464C-A	N
YER087C-B	AE
YKL015W	E
YLR236C	N
YJR089W	E
YPL110C	E
YJL201W	E
YLR146W-A	N
YKL040C	BE
YCR038W-A	N
YLR249W	ABE
YGL158W	ABE
YOL073C	N
YPL203W	ABE
YNR055C	ABE
YHR035W	E
YHR200W	BE
YDR184C	N
YDR133C	N
YML115C	Fu
YNL221C	E
YOL055C	ABE
YIL032C	N
YNL108C	ABE
YFR053C	BE
YHL035C	ABE
YLR336C	E
YFR002W	E
YBR211C	N
YOR027W	ABE
YGR023W	Fu
YGL072C	N
YGL258W	N
YDR056C	N
YDL196W	N
YHR100C	N
YBR057C	N
YPL269W	BE
YER186C	N
YER164W	E
YER131W	AE
YCL058C	N
YBL051C	ABE
YIR044C	N
YGL113W	Fu
YGR009C	N
YCL005W	N
YGL105W	ABE
YEL019C	N
YPR186C	ABE
YGR194C	ABE
YDR486C	AE
YBL047C	ABE
YOR315W	N
YLL023C	N
YMR032W	E
YMR193C-A	N
YDL129W	N
YPL099C	N
YGL026C	ABE
YDR201W	BE
YDR254W	E
YGR263C	N
YNL045W	BE
YNL010W	BE
YJL222W	ABE
YGR214W	ABE
YPR002W	ABE
YCR083W	ABE
YOR151C	AE
YDR052C	Fu
YPR173C	AE
YGR249W	E
YJL031C	E
YNL014W	ABE
YDL021W	ABE
YLR143W	ABE
YEL073C	N
YML060W	ABE
YBR239C	E
YML035C	ABE
YFL010W-A	N
YMR124W	N
YFL025C	BE
YKL009W	ABE
YFL052W	E
YNL307C	ABE
YDR094W	N
YJL126W	ABE
YJL159W	E
YHR063C	ABE
YPL044C	N
YPL033C	N
YLR317W	N
YCL052C	E
YNR003C	E
YDR376W	N
YKL194C	ABE
YFR023W	ABE
YNL127W	E
YPL182C	N
YLR280C	N
YJR040W	ABE
YPR119W	E
YJR015W	N
YHR051W	BE
YKR029C	E
YKL036C	N
YJL104W	E
YMR056C	BE
YDL174C	ABE
YMR194C-B	E
YMR194C-A	N
YDL103C	BE
YMR287C	ABE
YBR220C	N
YPL131W	ABE
YIL115C	N
YOL101C	BE
YJL088W	ABE
YHR158C	ABE
YKL033W-A	ABE
YGR155W	ABE
YMR300C	ABE
YFR049W	N
YBL028C	N
YDL221W	N
YKL089W	ABE
YOR006C	AE
YLR277C	ABE
YJR157W	N
YGR086C	N
YOL094C	ABE
YAL002W	N
YHR018C	ABE
YDR408C	ABE
YPL067C	N
YHR195W	N
YKR035W-A	AE
YNL141W	ABE
YKR090W	ABE
YMR220W	ABE
YOR108C-A	N
YOL097W-A	N
YOR308C	E
YDR523C	BE
YPL220W	ABE
YPL275W	N
YOR316C-A	N
YOR268C	N
YGR017W	N
YDR031W	E
YOL005C	ABE
YOR213C	E
YEL050C	ABE
YGL224C	ABE
YBR206W	N
YNL268W	ABE
YDR535C	N
YOR068C	N
YGR039W	N
YER141W	ABE
YKL213C	E
YPR159C-A	N
YOR396W	ABE
YCL064C	ABE
YML029W	N
YJR154W	BE
YCR048W	BE
YCR033W	BE
YDL114W-A	N
YDR104C	N
YDR222W	Fu
YBL039W-B	N
YLR042C	N
YIR039C	BE
YKR059W	ABE
YBR032W	N
YNL202W	ABE
YJL186W	N
YER023W	ABE
YDR399W	N
YML016C	ABE
YOR388C	ABE
YLR133W	E
YDL017W	ABE
YOR060C	N
YOR235W	N
YGL263W	Fu
YKL183C-A	N
YGR282C	BE
YJL005W	Fu
YJL050W	BE
YDR170W-A	Fu
YDR248C	N
YDL202W	N
YML083C	N
YLR216C	ABE
YMR017W	N
YKR033C	N
YER090W	ABE
YLR159W	N
YCR015C	N
YDR159W	E
YGL185C	ABE
YMR151W	N
YBL070C	N
YOR165W	E
YDL086C-A	N
YPR150W	N
YOL159C-A	N
YPR105C	E
YNL331C	ABE
YPL083C	N
YDR357C	N
YJR021C	Fu
YLR369W	ABE
YPL158C	N
YGR170W	E
YOL148C	N
YPR082C	E
YJR129C	N
YDR281C	N
YGL203C	BE
YDR008C	N
YBR127C	ABE
YOR047C	N
YGL009C	ABE
YIL130W	E
snR61	N
YDR368W	ABE
YMR299C	N
YLR234W	ABE
YLR192C	E
YBR149W	ABE
YDR088C	BE
YCR020C-A	ABE
YKL042W	N
YNL066W	Fu
YPL112C	N
YKL013C	E
YLR159C-A	N
YHR037W	ABE
YOL028C	N
YNR057C	N
YDR186C	N
YML117W	N
YHR206W	E
YOL122C	ABE
YNL223W	E
YOL053W	N
YOL108C	N
YFR055W	ABE
YGR027W-A	Fu
YGR027W-B	Fu
YLR194C	N
YLR442C	E
YJR103W	ABE
YLR343W	Fu
YOR021C	AE
YER133W	ABE
YNL089C	N
YER162C	E
YDL190C	BE
YHR102W	BE
YBR051W	N
YMR243C	ABE
YMR235C	ABE
YMR307C-A	N
YHR139C	N
YLR414C	N
YBL031W	N
YPR188C	ABE
YNL284C-A	Fu
YNL284C-B	Fu
YOR374W	ABE
YLL025W	Fu
YCL007C	N
YGR196C	N
YDR433W	N
YBL049W	E
YAL019W-A	N
YER057C	ABE
YGL024W	N
YKR010C	N
YMR034C	ABE
YLR085C	E
YOR179C	N
YCR081W	N
YDR423C	Fu
YPR004C	ABE
YGR261C	AE
YGR180C	ABE
YJL019W	N
YMR116C	ABE
YNL047C	E
YDR256C	ABE
YGL030W	ABE
YJL033W	ABE
YOR182C	AE
YHR049C-A	N
YDR050C	ABE
YGR061C	ABE
YGR035W-A	N
YOR153W	E
YPL241C	N
SRG1	N
YPR059C	N
YPR022C	ABE
YLR110C	N
YDL023C	N
YEL071W	ABE
YML062C	N
YER138W-A	N
YFL050C	ABE
YBR106W	N
YBL093C	Fu
YLR390W-A	Fu
YLR064W	N
YNL078W	N
YJL124C	ABE
YPR131C	ABE
YKL143W	E
YPL031C	ABE
YHR061C	E
YDR453C	ABE
YNL125C	ABE
YDR321W	ABE
YNR001C	ABE
YNL178W	ABE
YKL030W	N
YDR167W	E
YJR017C	E
YPL180W	N
YHR057C	ABE
YJL106W	ABE
YLL055W	ABE
YBL100W-A	Fu
YDL101C	ABE
YBL100W-C	N
YBL100W-B	Fu
YMR285C	ABE
YBR226C	N
YMR111C	N
YLL018C-A	E
YIL117C	N
YAL055W	N
YPL137C	N
YOL103W	ABE
YHR156C	E
YGR157W	N
YGL168W	N
YBR168W	Fu
YMR306W	E
YMR070W	ABE
YHR162W	E
YLR275W	ABE
YOR004W	AE
YNL339C	ABE
YDL227C	Fu
YGL093W	Fu
YGR139W	N
YKL215C	ABE
YCL042W	N
YDR442W	N
YBR288C	E
YKR092C	E
YMR222C	E
YPL277C	N
YOR211C	ABE
YGR011W	N
YDR033W	ABE
YGL226W	BE
YOR324C	N
YAR020C	Fu
YOR353C	ABE
YHL025W	N
YDR537C	N
YGR037C	BE
YAL065C	N
YBR076C-A	N
YER143W	ABE
YDR343C	ABE
YGR284C	BE
YER152W-A	N
YCR031C	ABE
YPR069C	ABE
YLL006W	N
YOR237W	E
YIL049W	BE
YMR175W	N
Q0060	ABE
YLR440C	Fu
YLR428C	N
Q0065	ABE
YLR044C	ABE
YBR065C	N
YLR099C	ABE
YOR149C	BE
YOR298C-A	E
YOL007C	N
YDR429C	ABE
YML010W	E
YER074W	AE
YER021W	E
YMR208W	ABE
YEL052W	BE
YOR231C-A	N
YJL180C	BE
YNL200C	ABE
YER129W	ABE
YLR062C	N
YKR082W	E
YGR089W	N
YLR019W	BE
YPL081W	ABE
YDR351W	N
YBL005W-B	Fu
YMR188C	ABE
YDL045W-A	E
YLR210W	E
YDL204W	E
YLR171W	N
YKR031C	ABE
YER119C-A	N
YML081W	ABE
YHR181W	E
YER096W	BE
YMR128W	BE
YJL029C	E
YGL130W	E
YMR157C	N
YCL005W-A	N
YCR017C	N
YBL072C	AE
YGL187C	BE
YMR048W	E
YOR167C	AE
YPR107C	E
YPL076W	E
YJR023C	N
YGR176W	N
YKL011C	Fu
YKL044W	N
YAL049C	ABE
YOR018W	E
YGL201C	AE
YPR084W	N
YBR121C	ABE
YDL146W	N
YMR062C	ABE
YMR015C	ABE
YHL015W-A	N
YGL262W	N
YAL063C	Fu
YDR260C	Fu
YBR147W	BE
YNL064C	ABE
YNL031C	AE
YIL136W	N
YJL165C	ABE
YOR023C	N
YOR098C	N
YCR030C	N
YIL018W	ABE
YCL016C	N
YHR039C	ABE
YBR274W	ABE
YEL032C-A	N
YBL012C	N
YHR204W	E
YGR118W	ABE
YAR069C	N
snR24	N
YOR318C	N
YNR059W	N
YDR180W	ABE
YOL120C	E
YIL036W	E
YOL051W	Fu
YFR057W	N
YOR045W	N
YDR476C	N
YGR268C	N
YPL183W-A	BE
YIL158W	N
YJR101W	N
YKR095W-A	E
YMR245W	N
YJR133W	N
YDR029W	N
YGR058W	N
YBR053C	ABE
YDL192W	E
YLR029C	AE
YBR082C	E
YER160C	Fu
YER135C	N
YHR104W	ABE
YDL003W	E
YDR363W-A	E
YDL078C	ABE
YOR258W	ABE
YDR435C	E
YOR376W	N
YIL098C	N
YLL027W	ABE
YOR322C	N
YCL001W	E
YGL109W	N
YAR007C	AE
YHR073C-B	N
YML064C	BE
YER055C	ABE
YML031W	N
YKR012C	N
YMR036C	ABE
YMR081C	N
YGR218W	E
YPL283W-B	N
YGR267C	ABE
YDL125C	ABE
YPR006C	ABE
YMR114C	ABE
YGL022W	ABE
YJL153C	ABE
YDR431W	N
YEL034C-A	N
YMR214W	ABE
YMR241W	BE
YDR500C	AE
YGR063C	E
YPR020W	E
YEL077C	ABE
YGR245C	E
YKL053W	N
YPL243W	N
YDR497C	ABE
YDL025C	ABE
YLR147C	ABE
YFL056C	ABE
YBR104W	BE
YBL091C	ABE
YER091C-A	N
YPL048W	E
YPR133C	E
YJL071W	BE
YNL123W	ABE
YPL037C	AE
YKL145W	ABE
YOR111W	ABE
YDR451C	E
YLR302C	N
YKL198C	ABE
YNL041C	E
YDR522C	N
YJL100W	BE
YDR165W	ABE
YDL178W	ABE
YKL118W	N
YHR080C	BE
YKL163W	E
YPL015C	ABE
YOL019W-A	N
YDL107W	N
YNR029C	ABE
YMR064W	N
YOL105C	E
YBR253W	N
YBR224W	N
YIL111W	BE
YPL142C	N
YDR210C-C	Fu
YDR210C-D	Fu
YPL215W	BE
YHR154W	ABE
YPL135W	ABE
YGR151C	N
YMR304W	E
YGR041W	N
YPL168W	N
YOR128C	ABE
YHR160C	N
YHR213W-A	N
YHR213W-B	N
YLR273C	BE
YGR137W	N
YIR020C	N
YDL225W	E
YCL038C	N
YML099W-A	N
YKL058W	E
YKL085W	ABE
YNR043W	ABE
YHL018W	ABE
YOL089C	E
YIL064W	ABE
YPR158C-D	Fu
YKL217W	ABE
YKR094C	ABE
YPR158C-C	Fu
YGR013W	N
YML103C	N
snR161	N
YFL015W-A	N
YLR306W	E
YPL038W-A	N
YGL220W	ABE
YOR351C	ABE
YLR051C	E
YDL115C	BE
YHL027W	ABE
YGR035C	N
YJR146W	N
YDR539W	ABE
YMR177W	ABE
YCL048W-A	N
YGR286C	ABE
YCR037C	E
YOR239W	ABE
YHR054W-A	N
YOR147W	E
Q0045	ABE
YLR046C	E
YBR067C	Fu
YDR100W	E
YLL004W	N
YER049W	BE
YEL054C	ABE
YML012W	N
YER056C-A	AE
YPR192W	ABE
YOR217W	E
YBL035C	E
YNL206C	E
YLR060W	ABE
YER076C	N
YJL182C	N
YBR049C	BE
YKR080W	ABE
YOL047C	N
YGR224W	ABE
YDR071C	ABE
YPL066W	N
YPL107W	N
YDR353W	ABE
YJL001W	ABE
YHR183W	ABE
YDL085C-A	E
YCR099C	N
YML087C	ABE
YDL206W	ABE
YHR060W	N
YER094C	ABE
YLR173W	N
YKR037C	Fu
YLR212C	ABE
YER101C	ABE
YMR155W	N
YCR019W	ABE
YJL027C	N
YGL132W	N
YIL007C	ABE
YBL074C	E
YMR260C	ABE
YOR161C	E
YML078W	ABE
YOR133W	ABE
YIR018W	AE
YPL074W	AE
YJR025C	BE
YNL320W	N
YKL046C	BE
YBR145W	ABE
YDR339C	AE
YNL310C	E
YGR174C	Fu
YGL207W	E
YLR326W	N
YER188C-A	Fu
YKL184W	ABE
YLR365W	N
YPR086W	ABE
YJR125C	E
YMR060C	N
YJR003C	N
YDL144C	ABE
YJR078W	BE
snR86	N
YNL033W	N
YNL062C	E
YMR295C	N
YPL116W	ABE
YLR238W	ABE
YBR118W	ABE
YFL017C	ABE
YDR262W	N
YIL134W	BE
YJL163C	ABE
YDR084C	E
YJR143C	BE
YBL016W	ABE
YGR083C	ABE
YBL006W-A	N
YBL071C-B	N
YDR014W-A	N
YDR182W	ABE
YNL290W	ABE
YBL010C	N
YAL064C-A	BE
YDR139C	BE
YBR276C	ABE
YOL079W	N
YAL021C	ABE
YOL126C	ABE
YOR316C	ABE
YNL227C	ABE
YBR123C	N
YBR198C	E
YOR043W	N
YDR470C	N
YIL034C	E
YIL043C	ABE
YDR386W	ABE
YLR347C	E
YJR107W	BE
YNL157W	E
YDR524W-C	N
YBR218C	ABE
YNR060W	BE
YML120C	ABE
YHR106W	ABE
YNL164C	N
YJL026C-A	N
YDL156W	ABE
YMR238W	BE
YER137C	N
YDR027C	N
YGL069C	N
YIL063C	E
YPL263C	ABE
YDL001W	BE
YOL013C	BE
YPL218W	E
YEL028W	N
YHR137C-A	N
YHL004W	ABE
YOR370C	BE
YLR112W	N
YDR437W	E
YHR062C	AE
YDL027C	N
YER053C	BE
YPL051W	E
YJR121W	ABE
YLR081W	ABE
YML066C	N
YKR014C	BE
YAL060W	ABE
YLR412W	E
YER002W	N
YDL127W	E
YGR265W	N
YPR008W	E
YGL020C	E
YMR083W	ABE
YMR112C	N
YOR186W	N
YMR216C	ABE
YHR004C	BE
YDR502C	BE
YGR065C	ABE
YGR247W	BE
YPR026W	ABE
YEL002C	E
YEL075C	N
YPL245W	N
YDR495C	N
YPR160C-A	N
YBR079C	N
YHR199C	N
YDL090C	ABE
YFL054C	ABE
YJL128C	ABE
YBL097W	N
YBR126W-B	N
YBR126W-A	N
YDR457W	E
YJL073W	ABE
YNL174W	N
YDR370C	N
YJL184W	Fu
YNL121C	ABE
YPR135W	N
YJL166W	E
YLR248W	ABE
YJL102W	ABE
YNL043C	N
YNL181W	N
YBL068W	ABE
YDR163W	N
YDL105W	E
YBR011C	ABE
YHR082C	ABE
YLR392C	N
YPL017C	ABE
YPR168W	N
YJL048C	E
YPR113W	ABE
YKL161C	ABE
YBR251W	ABE
YIL113W	ABE
YOL107W	E
YGR135W	ABE
YGL219C	N
YAL051W	E
YCR057C	E
YKL138C-A	E
YPL140C	ABE
YKL070W	ABE
YJL086C	N
YHR152W	Fu
YIL175W	N
YKL147C	N
YNL029C	Fu
YHR166C	E
YIL128W	ABE
YGL097W	ABE
YLR224W	N
YKL087C	E
YGR168C	N
YOR261C	ABE
YHR021C	AE
YIL088C	ABE
YGL170C	N
YNR041C	ABE
YNL259C	ABE
YML101C	BE
YLR466C-B	N
YCL058W-A	N
YLR466C-A	N
YNL099C	BE
YGR048W	E
YKR096W	N
YDR422C	E
YFR043C	N
YHL021C	BE
YIL008W	AE
YOR357C	E
YGR153W	N
YFR038W	ABE
YAR035W	BE
YOR037W	ABE
YGL222C	N
YHR129C	E
YBR255C-A	N
YGR033C	E
YJR144W	BE
YPL271W	E
YOR383C	N
YER137W-A	N
YMR171C	BE
YCR042C	N
YCR035C	ABE
YPL019C	E
YLR048W	ABE
YDR102C	N
YMR259C	N
YBR061C	ABE
YOR145C	ABE
YCL019W	Fu
YBL037W	AE
YPR190C	E
YOR215C	ABE
YGL175C	Fu
YOR262W	ABE
YDL048C	ABE
YEL056W	ABE
YNL204C	E
YLR066W	E
YBR047W	N
YNL273W	E
YER070W	ABE
YOR312C	E
YMR099C	ABE
YMR073C	ABE
YGR222W	N
YOR163W	ABE
YMR044W	E
YKL128C	ABE
YJL077W-B	N
YML050W	ABE
YPR074C	ABE
YDR239C	N
YML085C	ABE
YLL067W-A	N
YHR185C	N
YDR242W	ABE
YLR175W	ABE
YHR071C-A	N
YDR048C	N
RNA170	N
YJL138C	ABE
YER103W	ABE
YJL025W	N
YMR262W	ABE
YLR153C	ABE
YBL076C	ABE
YPL222C-A	N
YGL134W	BE
YLR128W	E
YKR068C	E
YJR027W	Fu
YBR143C	AE
YDR086C	ABE
snR18	N
YIR016W	N
YPL072W	BE
YJL134W	ABE
YJL161W	N
YDR449C	E
YOR186C-A	N
YLR367W	ABE
YGL205W	BE
15S_rRNA	N
YIR022W	ABE
YKR035C	N
YKR042W	Fu
YIL171W-A	N
YDL142C	ABE
YMR066W	N
YMR019W	E
YGL196W	ABE
YJL209W	N
YDR264C	E
YNL035C	ABE
YFL015C	N
YMR297W	Fu
YLR250W	N
YML122C	N
YNL254C	N
YCR075C	BE
YJR105W	ABE
YJR090C	BE
YGL150C	ABE
YOR349W	ABE
YNL292W	ABE
YNL197C	ABE
YBR270C	N
YAL023C	BE
YJR127C	ABE
YOR041C	N
YOR014W	E
YLR390W	N
YLR345W	BE
YLR448W	E
YDR311W	E
YHR002W	BE
YDR472W	E
YNR062C	N
YNL155W	AE
YAL018C	N
YNL100W	N
YBR216C	Fu
YOR372C	N
YDR491C	N
YHR108W	E
YDR025W	ABE
YBR086C	E
YAR003W	ABE
YMR236W	E
YOR127W	E
YOL011W	E
YPL261C	N
YLR443W	N
YLL013C	E
YOL124C	ABE
YDR013W	E
YOL153C	N
YIL066W-A	N
YHL002W	E
YER090C-A	N
YLR410W	BE
YER004W	N
YBL105C	E
YKR016W	N
YLL036C	E
YDL029W	E
YDR210W-A	Fu
YDR210W-B	Fu
YLR034C	ABE
YLR083C	E
YBR028C	E
YDL121C	N
YMR085W	ABE
YHR219W	N
YBR182C-A	N
YPR065W	E
YOR184W	ABE
YDL007W	ABE
YHL019W-A	N
YER088C-A	N
YMR210W	ABE
YDR504C	N
YGR067C	ABE
YOR158W	N
YPR024W	BE
YDR493W	N
YGR241C	E
YGL036W	N
YPL247C	ABE
YOR245C	E
YPR053C	N
YKL167C	E
YBL095W	N
YDL092W	E
YML116W-A	N
YPR137W	ABE
YMR027W	ABE
YOR115C	E
YDR327W	N
YLR208W	ABE
YDR455C	N
YJL075C	N
YMR145C	ABE
YDR161W	N
YMR110C	ABE
YCL041C	N
YGL128C	ABE
YDR209C	N
YCR065W	E
YLR288C	N
YIR036W-A	N
YHR059W	N
YBR013C	N
YPL011C	E
YNL309W	N
YJR048W	BE
YPR111W	E
YHR084W	Fu
YAL053W	Fu
YNL149C	Fu
YGL095C	E
YBR257W	N
YLL006W-A	N
YHR079C-A	E
YIL079C	BE
YGR133W	E
YBR137W	ABE
YPL146C	E
YKL072W	N
YPL139C	ABE
YNL001W	ABE
YJL080C	ABE
YHR150W	Fu
YNL176C	N
YIL173W	ABE
YKL149C	E
YJL152W	N
YER087C-A	N
YHR164C	ABE
YKL081W	E
YPL164C	ABE
YLR226W	N
YDL229W	ABE
YOL032W	E
YML031C-A	N
YHR027C	ABE
YNR047W	ABE
snR128	N
YIL060W	N
YDR079C-A	E
YML107C	N
YKR098C	BE
RDN5-1	N
RDN5-2	N
RDN5-3	N
RDN5-4	N
RDN5-5	N
RDN5-6	N
YFR041C	ABE
YHR071W	BE
YOR355W	N
YIL006W	BE
YAL034W-A	E
YHL023C	E
YGR031W	BE
YOR035C	N
YJR142W	ABE
YER158C	N
YMR173W	N
YCR040W	Fu
YMR250W	ABE
YDR058C	N
YER123W	ABE
YLL008W	ABE
YKL206C	N
YAL047W-A	N
YML047W-A	N
YLR154W-E	N
YMR319C	Fu
YGL177W	N
YPR169W-A	N
YCL017C	ABE
YPL228W	Fu
YOR260W	ABE
YPR196W	E
YHL049C	N
YLR013W	E
YNL271C	E
YBR045C	N
YOR380W	E
YER072W	N
YMR046C	Fu
YOR138C	ABE
YPR158W	N
YJL058C	N
YDR075W	ABE
YLR177W	BE
YGR220C	ABE
YML052W	Fu
YHR187W	N
YGR275W	N
YOR286W	ABE
YDR240C	N
YPR076W	N
YLL022C	N
YOR143C	BE
YBR063C	N
YER105C	E
YJL023C	N
YBL104C	N
YKL165C	E
YDR518W	ABE
YMR159C	E
YLR151C	ABE
YMR264W	BE
YGL136C	ABE
YPR018W	N
R0030W	N
YER018C	E
YJR029W	Fu
YBR141C	N
YJL136C	E
YDR140W	N
YDL094C	N
YDR080W	E
YBR114W	BE
YPL025C	N
YCR097W-A	N
YIR014W	N
YPL070W	E
YLR361C	ABE
YJL197C-A	N
YGL159W	ABE
YKL180W	ABE
YKR040C	N
YJR007W	AE
YDR526C	N
YER098W	BE
YHR047C	ABE
YJL118W	N
YIR002C	ABE
YGL001C	ABE
YMR291W	ABE
YDL140C	E
YOR073W-A	N
YDR266C	N
YGL194C	ABE
YKL091C	E
YNL037C	ABE
YFL013C	N
YGL014C-A	N
YML124C	ABE
YIL107C	BE
YLR252W	N
YOR029W	N
YOR326W	E
YGR087C	ABE
snR82	N
snR83	N
snR80	N
snR81	N
YGL156W	ABE
snR87	N
snR84	N
snR85	N
YDL114W	BE
YGR147C	N
YJR092W	Fu
YAL025C	E
YBL014C	N
YMR320W	N
YHR069C-A	N
YLR269C	N
YOR016C	E
YDL217C	E
YDR313C	E
YIL047C	E
YNL153C	ABE
YBR214W	ABE
YNR064C	ABE
YBR249C	ABE
YFR008W	N
YNL102W	E
YMR234W	ABE
YOL086W-A	N
YOR387C	N
YBR084W	ABE
YDL131W	ABE
YNL081C	ABE
YPL267W	N
YOR229W	ABE
YEL024W	E
YOL017W	N
YPL123C	BE
YOR083W	Fu
YDR023W	ABE
YNL294C	Fu
YBR272C	N
YDR298C	BE
YDR011W	E
YCL043C	ABE
YPR097W	E
YOL151W	BE
YHR131C	E
YIL029C	N
YCR009C	E
YDR118W	N
YMR169C	ABE
YPR070W	N
YLR118C	ABE
YER006W	E
YPR051W	ABE
YLL034C	AE
YMR251W-A	N
YLR036C	N
YDL189W	BE
YDL123W	BE
YGR068W-A	N
YMR087W	N
YNL236W	N
YGR221C	Fu
YDL072C	E
YOR328W	E
YDL005C	N
YMR212C	N
YOR152C	N
YJL196C	E
YLR058C	ABE
YOR247W	N
YGR292W	ABE
YEL006W	BE
YGR243W	E
YDR506C	BE
YGL038C	BE
YGR069W	N
YPL249C	E
YDL109C	BE
YFL058W	ABE
YKL112W	BE
YML095C	E
YOR117W	ABE
YMR025W	N
YLR206W	E
YPR139C	N
YML009W-B	N
YNL185C	ABE
YCR067C	ABE
YGR269W	N
YMR147W	N
YCR089W	N
YPR117W	N
YHR086W	ABE
YBR015C	N
YPL013C	BE
YHR083W	N
