# Supplementary material for: Age-Dependent Evolution of the Yeast Protein Interaction Network Suggests a Limited Role of Gene Duplication and Divergence
Source: PLoS Comput Biol. 2008 Nov 28;4(11):e1000232. doi: 10.1371/journal.pcbi.1000232 (PMC2583957; doi:10.1371/journal.pcbi.1000232)
Supplement: Dataset S4 — The list of homodimeric proteins and their age group assignment (0.01 MB TDS) [file pcbi.1000232.s004.tds]

#The list of homodimeric proteins and their age groups
YDR477W	Fu
YDR423C	Fu
YPL228W	Fu
YKL011C	Fu
YML007W	Fu
YIL138C	N
YNL079C	N
YKR079C	N
YPR049C	N
YPL075W	N
YPR179C	N
YML076C	N
YCL051W	N
YBR213W	N
YKL130C	N
YNL199C	N
YML058W	N
YPR199C	N
YOL028C	N
YDR295C	N
YDL092W	E
YHR079C	E
YOR265W	E
YKR034W	E
YMR061W	E
YDR283C	E
YML097C	E
YNL138W	E
YLR270W	E
YPL248C	E
YOR162C	E
YDL058W	E
YOR058C	E
YIL106W	E
YJL104W	E
YHL009C	E
YLR442C	E
YFL031W	E
YGR006W	E
YNL271C	E
YPL249C	E
YOR106W	E
YMR318C	ABE
YCL018W	ABE
YCR105W	ABE
YDR353W	ABE
YJL026W	ABE
YHR183W	ABE
YGL067W	ABE
YLR008C	ABE
YBR196C	ABE
YLR089C	ABE
YBR121C	ABE
YGR007W	ABE
YBR117C	ABE
YGL105W	ABE
YMR267W	ABE
YLR109W	ABE
YLR245C	ABE
YDR232W	ABE
YDR268W	ABE
YGR264C	ABE
YMR038C	ABE
YNL220W	ABE
YHR025W	ABE
YOR074C	ABE
YOL097C	ABE
YGR254W	ABE
YPR074C	ABE
YLR354C	ABE
YJR139C	ABE
YNL121C	ABE
YPR060C	ABE
YPR062W	ABE
YDL066W	ABE
YNL202W	ABE
YML028W	ABE
YBR026C	ABE
YOR184W	ABE
YNR046W	ABE
YGR180C	ABE
YBR029C	ABE
YBR011C	ABE
YPL116W	ABE
YPR160W	ABE
YNL104C	ABE
011C	ABE
YBL039C	ABE
YKL085W	ABE
YML106W	ABE
YNR043W	ABE
YKL106W	ABE
YAL060W	ABE
YPR118W	ABE
YGR204W	ABE
YLR011W	ABE
YJR057W	ABE
YJR016C	ABE
Q0065	ABE
YLL018C	ABE
YMR271C	ABE
YDR158W	ABE
YDL078C	ABE
YNL007C	ABE
YNL247W	ABE
YJL208C	ABE
YOL126C	ABE
YMR120C	ABE
YHR174W	ABE
YIL160C	ABE
YMR208W	ABE
YML022W	ABE
YNL088W	ABE
YGR019W	ABE
YDR050C	ABE
YPR081C	ABE
YDR111C	ABE
YLR174W	ABE
YHR106W	ABE
YHR171W	ABE
YMR217W	ABE
YDR487C	ABE
YHR179W	ABE
YDR453C	ABE
YDR037W	ABE
YDL236W	ABE
YPL171C	ABE
YLL029W	ABE
YFL030W	ABE
YJR104C	ABE
YLR028C	ABE
YDR533C	ABE
YMR301C	ABE
YLR027C	ABE
YBR149W	ABE
YLR351C	ABE
YJL060W	ABE
YDR452W	ABE
YKR080W	ABE
YIR018W	AE/BE
YGL253W	AE/BE
YJR025C	AE/BE
YKL060C	AE/BE
YMR056C	AE/BE
YNL229C	AE/BE
YBL030C	AE/BE
YDR430C	AE/BE
YJR143C	AE/BE
YEL042W	AE/BE
YDR331W	AE/BE
YOR143C	AE/BE
YFL045C	AE/BE
YBR085W	AE/BE
YOR028C	AE/BE
YFR053C	AE/BE
YDR259C	AE/BE
YDR001C	AE/BE
YOR344C	AE/BE
YNL250W	AE/BE
YLR345W	AE/BE
YNR016C	AE/BE
YLL060C	AE/BE
YPL128C	AE/BE
YMR276W	AE/BE
YIR038C	AE/BE
YDR044W	AE/BE
